# Supplementary material for: Proximity-dependent proteomics of the Chlamydia trachomatis inclusion membrane reveals functional interactions with endoplasmic reticulum exit sites
Source: PLoS Pathog. 2019 Apr 3;15(4):e1007698. doi: 10.1371/journal.ppat.1007698 (PMC6464245; doi:10.1371/journal.ppat.1007698)
Supplement: S2 Table — (XLSX) [file ppat.1007698.s015.xlsx]

## Sheet: MinResults
Protein Name	PNNL FASTA Protein Description	Total Peptide Count	MinPvalue(8 hr)	MinPvalue(16 hr)	MinPvalue(24 hr)	8 hr FC log2(FC(B/C))	16 hr log2(FC(B/C))	24 hr log2(FC(B/C))	8 hr CntDiff(B-C)	16 hr CntDiff(B-C)	24 hr CntDiff(B-C)
gi|166154010|ref|YP_001654128.1|	hypothetical protein CTL0037 [Chlamydia trachomatis 434/Bu]; Duplicate proteins: gi|497557856|ref|WP_009872040.1|,gi|15605401|ref|NP_220187.1|	1	0.225325	0.971759	0.79639	-0.815467	0.0258408	-0.253971	1	0	0
gi|166154049|ref|YP_001654167.1|	trigger factor [Chlamydia trachomatis 434/Bu]; Duplicate proteins: gi|497559126|ref|WP_009873310.1|	3	0.224193	0.70248	0.536696	-0.155168	0.334418	-0.374841	1	0	0
gi|166154105|ref|YP_001654223.1|	hypothetical protein CTL0132 [Chlamydia trachomatis 434/Bu]; Duplicate proteins: gi|497559204|ref|WP_009873388.1|	2	1	4.52945e-05	4.52945e-05	NaN	NaN	NaN	0	6	6
gi|166154132|ref|YP_001654250.1|	hypothetical protein CTL0158 [Chlamydia trachomatis 434/Bu]; Duplicate proteins: gi|497559221|ref|WP_009873405.1|	1	0.253363	0.501795	1	-3.01602	0.0409417	NaN	0	1	0
gi|166154156|ref|YP_001654274.1|	inclusion membrane protein [Chlamydia trachomatis 434/Bu]; Duplicate proteins: gi|497559241|ref|WP_009873425.1|	13	0.457566	0.224193	0.00571459	-1.43286	0.2528	2.18674	0	1	4
gi|166154332|ref|YP_001654450.1|	co-chaperonin GroES [Chlamydia trachomatis 434/Bu]; Duplicate proteins: gi|497559382|ref|WP_009873566.1|	1	1	0.212864	1	3.63802	3.19007	NaN	0	2	0
gi|166154336|ref|YP_001654454.1|	inclusion membrane protein D [Chlamydia trachomatis 434/Bu]; Duplicate proteins: gi|501220581|ref|WP_012263599.1|	2	0.0158264	0.0153746	0.022871	-1.31679	-1.54491	0.815277	-4	2	3
gi|166154337|ref|YP_001654455.1|	inclusion membrane protein E [Chlamydia trachomatis 434/Bu]; Duplicate proteins: gi|497559387|ref|WP_009873571.1|	2	1	0.00571459	4.52945e-05	NaN	NaN	NaN	0	4	6
gi|166154339|ref|YP_001654457.1|	inclusion membrane protein G [Chlamydia trachomatis 434/Bu]; Duplicate proteins: gi|497559389|ref|WP_009873573.1|	5	1	4.52945e-05	4.52945e-05	NaN	NaN	NaN	0	6	6
gi|166154340|ref|YP_001654458.1|	inclusion membrane protein A [Chlamydia trachomatis 434/Bu]; Duplicate proteins: gi|501220753|ref|WP_012263771.1|	6	1	0.224193	4.52945e-05	NaN	NaN	NaN	0	1	6
gi|166154344|ref|YP_001654462.1|	acetyl-CoA carboxylase biotin carboxyl carrier protein [Chlamydia trachomatis 434/Bu]; Duplicate proteins: gi|497557286|ref|WP_009871470.1|,gi|15604842|ref|NP_219626.1|	3	1	0.224193	0.338149	NaN	-0.0886142	-0.549928	0	1	0
gi|166154368|ref|YP_001654486.1|	hypothetical protein CTL0402 [Chlamydia trachomatis 434/Bu]; Duplicate proteins: gi|497559411|ref|WP_009873595.1|	1	0.501795	0.224193	0.212864	-0.0867254	NaN	-0.931695	1	1	-2
gi|166154434|ref|YP_001654552.1|	inclusion membrane protein [Chlamydia trachomatis 434/Bu]; Duplicate proteins: gi|497559468|ref|WP_009873652.1|	2	1	4.52945e-05	4.52945e-05	NaN	NaN	NaN	0	6	6
gi|166154439|ref|YP_001654557.1|	inclusion membrane protein [Chlamydia trachomatis 434/Bu]; Duplicate proteins: gi|497559472|ref|WP_009873656.1|	4	1	0.224193	4.52945e-05	NaN	NaN	NaN	0	1	6
gi|166154440|ref|YP_001654558.1|	inclusion membrane protein [Chlamydia trachomatis 434/Bu]; Duplicate proteins: gi|497559473|ref|WP_009873657.1|	1	1	1	0.000964813	NaN	NaN	NaN	0	0	5
gi|166154443|ref|YP_001654561.1|	inclusion membrane protein B [Chlamydia trachomatis 434/Bu]; Duplicate proteins: gi|501220756|ref|WP_012263774.1|	1	1	0.224193	0.000964813	NaN	NaN	NaN	0	1	5
gi|166154460|ref|YP_001654578.1|	hypothetical protein CTL0500A [Chlamydia trachomatis 434/Bu]; Duplicate proteins: gi|497559487|ref|WP_009873671.1|	1	1	0.224193	0.000964813	NaN	NaN	NaN	0	1	5
gi|166154607|ref|YP_001654725.1|	chaperone protein DnaK [Chlamydia trachomatis 434/Bu]; Duplicate proteins: gi|497558442|ref|WP_009872626.1|	1	1	0.022871	0.224193	NaN	NaN	NaN	0	3	1
gi|166154618|ref|YP_001654736.1|	RNA polymerase-binding transcription factor [Chlamydia trachomatis 434/Bu]; Duplicate proteins: gi|497557575|ref|WP_009871759.1|,gi|15605132|ref|NP_219917.1|	2	1	0.000964813	0.0747595	NaN	NaN	NaN	0	5	2
gi|166154625|ref|YP_001654743.1|	outer membrane protein PmpC [Chlamydia trachomatis 434/Bu]; Duplicate proteins: gi|497559609|ref|WP_009873793.1|	1	0.019664	0.826979	0.00635931	0.834458	0.18399	-2.3168	0	0	0
gi|166154720|ref|YP_001654838.1|	glyceraldehyde 3-phosphate dehydrogenase [Chlamydia trachomatis 434/Bu]; Duplicate proteins: gi|497559679|ref|WP_009873863.1|	1	0.222524	0.159527	0.469073	1.24478	1.5334	2.015	1	-1	-1
gi|166154744|ref|YP_001654862.1|	hypothetical protein CTL0791 [Chlamydia trachomatis 434/Bu]; Duplicate proteins: gi|497559693|ref|WP_009873877.1|	1	0.00909349	0.557128	0.501795	1.09212	0.10572	0.145325	2	1	1
gi|166154800|ref|YP_001654918.1|	tryptophan--tRNA ligase [Chlamydia trachomatis 434/Bu]; Duplicate proteins: gi|497559734|ref|WP_009873918.1|	2	0.2069	0.83802	0.142335	-0.622637	0.138391	-0.697186	0	0	0
gi|166154817|ref|YP_001654935.1|	thioredoxin peroxidase [Chlamydia trachomatis 434/Bu]; Duplicate proteins: gi|497559751|ref|WP_009873935.1|	1	0.243678	0.767191	0.243678	-0.353691	-0.263241	0.170946	-2	0	-2
gi|166154825|ref|YP_001654943.1|	virulence protein CADD [Chlamydia trachomatis 434/Bu]; Duplicate proteins: gi|497559758|ref|WP_009873942.1|	1	1	0.022871	1	NaN	NaN	NaN	0	3	0
gi|497557274|ref|WP_009871458.1|	molecular chaperone GroES [Chlamydia trachomatis]; Duplicate proteins: gi|15604830|ref|NP_219614.1|	1	1	0.212864	1	3.63802	3.19007	NaN	0	2	0
gi|497557278|ref|WP_009871462.1|	inclusion membrane protein D [Chlamydia trachomatis]; Duplicate proteins: gi|15604834|ref|NP_219618.1|	1	0.0158264	0.118904	0.367188	-1.31679	-1.537	0.777686	-4	-2	1
gi|497557281|ref|WP_009871465.1|	inclusion membrane protein G [Chlamydia trachomatis]; Duplicate proteins: gi|15604837|ref|NP_219621.1|	4	1	4.52945e-05	4.52945e-05	NaN	NaN	NaN	0	6	6
gi|497557282|ref|WP_009871466.1|	inclusion membrane protein A [Chlamydia trachomatis]; Duplicate proteins: gi|15604838|ref|NP_219622.1|	5	1	0.224193	4.52945e-05	NaN	NaN	NaN	0	1	6
gi|497557309|ref|WP_009871493.1|	membrane protein [Chlamydia trachomatis]	1	0.501795	0.224193	0.212864	-0.0867254	NaN	-0.931695	1	1	-2
gi|497557391|ref|WP_009871575.1|	hypothetical protein [Chlamydia trachomatis]	3	1	0.224193	4.52945e-05	NaN	NaN	NaN	0	1	6
gi|497557412|ref|WP_009871596.1|	membrane protein [Chlamydia trachomatis]	1	1	0.224193	0.000964813	NaN	NaN	NaN	0	1	5
gi|497557526|ref|WP_009871710.1|	hypothetical protein [Chlamydia trachomatis]	1	0.224193	0.212864	0.000964813	NaN	0.0101982	NaN	-1	2	5
gi|497557582|ref|WP_009871766.1|	membrane protein [Chlamydia trachomatis]	1	0.019664	0.826979	0.00635931	0.834458	0.18399	-2.3168	0	0	0
gi|497557685|ref|WP_009871869.1|	glyceraldehyde-3-phosphate dehydrogenase [Chlamydia trachomatis]; Duplicate proteins: gi|15605234|ref|NP_220020.1|	1	0.222524	0.159527	0.469073	1.24478	1.5334	2.015	1	-1	-1
gi|497557709|ref|WP_009871893.1|	hypothetical protein [Chlamydia trachomatis]; Duplicate proteins: gi|15605258|ref|NP_220044.1|	1	0.00909349	0.557128	0.501795	1.09212	0.10572	0.145325	2	1	1
gi|497557767|ref|WP_009871951.1|	tryptophan--tRNA ligase [Chlamydia trachomatis]; Duplicate proteins: gi|15605314|ref|NP_220100.1|	2	0.2069	0.83802	0.142335	-0.622637	0.138391	-0.697186	0	0	0
gi|497557786|ref|WP_009871970.1|	thio-specific antioxidant peroxidase [Chlamydia trachomatis]; Duplicate proteins: gi|15605333|ref|NP_220119.1|	1	0.243678	0.767191	0.243678	-0.353691	-0.263241	0.170946	-2	0	-2
gi|497557794|ref|WP_009871978.1|	PqqC-like protein [Chlamydia trachomatis]; Duplicate proteins: gi|15605341|ref|NP_220127.1|	1	1	0.022871	1	NaN	NaN	NaN	0	3	0
gi|497557898|ref|WP_009872082.1|	trigger factor [Chlamydia trachomatis]	3	0.224193	0.70248	0.536696	-0.155168	0.334418	-0.374841	1	0	0
gi|497557959|ref|WP_009872143.1|	hypothetical protein [Chlamydia trachomatis]; Duplicate proteins: gi|15605496|ref|NP_220282.1|	1	1	4.52945e-05	4.52945e-05	NaN	NaN	NaN	0	6	6
gi|497557987|ref|WP_009872171.1|	hypothetical protein [Chlamydia trachomatis]; Duplicate proteins: gi|15605523|ref|NP_220309.1|	1	0.253363	0.501795	1	-3.01602	0.0409417	NaN	0	1	0
gi|497558013|ref|WP_009872197.1|	inclusion membrane protein [Chlamydia trachomatis]	5	0.224193	0.000964813	7.88138e-06	NaN	2.5015	6.07845	1	5	5
gi|497558090|ref|WP_009872274.1|	membrane protein [Chlamydia trachomatis]	1	0.501795	0.224193	0.212864	-0.0867254	NaN	-0.931695	1	1	-2
gi|497558202|ref|WP_009872386.1|	membrane protein [Chlamydia trachomatis]	1	0.0158264	0.118904	0.367188	-1.31679	-1.537	0.777686	-4	-2	1
gi|497558203|ref|WP_009872387.1|	membrane protein [Chlamydia trachomatis]	1	1	0.00571459	4.52945e-05	NaN	NaN	NaN	0	4	6
gi|497558205|ref|WP_009872389.1|	membrane protein [Chlamydia trachomatis]	4	1	4.52945e-05	4.52945e-05	NaN	NaN	NaN	0	6	6
gi|497558206|ref|WP_009872390.1|	membrane protein [Chlamydia trachomatis]	5	1	0.224193	4.52945e-05	NaN	NaN	NaN	0	1	6
gi|497558209|ref|WP_009872393.1|	acetyl-CoA carboxylase, biotin carboxyl carrier protein [Chlamydia trachomatis]	1	1	0.224193	0.469694	NaN	0.113126	-0.414508	0	1	0
gi|497558228|ref|WP_009872412.1|	membrane protein [Chlamydia trachomatis]	1	0.501795	0.224193	0.212864	-0.0867254	NaN	-0.931695	1	1	-2
gi|497558293|ref|WP_009872477.1|	hypothetical protein [Chlamydia trachomatis]	1	1	4.52945e-05	4.52945e-05	NaN	NaN	NaN	0	6	6
gi|497558297|ref|WP_009872481.1|	hypothetical protein [Chlamydia trachomatis]	3	1	0.224193	4.52945e-05	NaN	NaN	NaN	0	1	6
gi|497558316|ref|WP_009872500.1|	hypothetical protein [Chlamydia trachomatis]	1	1	0.224193	0.000964813	NaN	NaN	NaN	0	1	5
gi|497558408|ref|WP_009872592.1|	membrane protein [Chlamydia trachomatis]	1	0.224193	0.212864	0.000964813	NaN	0.0101982	NaN	-1	2	5
gi|497558457|ref|WP_009872641.1|	membrane protein [Chlamydia trachomatis]	1	0.019664	0.826979	0.00635931	0.834458	0.18399	-2.3168	0	0	0
gi|497558526|ref|WP_009872710.1|	type I glyceraldehyde-3-phosphate dehydrogenase [Chlamydia trachomatis]	1	0.222524	0.159527	0.469073	1.24478	1.5334	2.015	1	-1	-1
gi|497558544|ref|WP_009872728.1|	hypothetical protein [Chlamydia trachomatis]	1	0.00909349	0.557128	0.501795	1.09212	0.10572	0.145325	2	1	1
gi|497558584|ref|WP_009872768.1|	tryptophan--tRNA ligase [Chlamydia trachomatis]	2	0.2069	0.83802	0.142335	-0.622637	0.138391	-0.697186	0	0	0
gi|497558597|ref|WP_009872781.1|	peroxidase [Chlamydia trachomatis]	1	0.243678	0.767191	0.243678	-0.353691	-0.263241	0.170946	-2	0	-2
gi|497558727|ref|WP_009872911.1|	hypothetical protein [Chlamydia trachomatis]	1	1	0.022871	0.224193	NaN	NaN	NaN	0	3	1
gi|497558766|ref|WP_009872950.1|	hypothetical protein [Chlamydia trachomatis]	5	0.224193	0.000964813	7.88138e-06	NaN	2.5015	6.07845	1	5	5
gi|497558893|ref|WP_009873077.1|	hypothetical protein [Chlamydia trachomatis]	1	1	4.52945e-05	4.52945e-05	NaN	NaN	NaN	0	6	6
gi|497558896|ref|WP_009873080.1|	hypothetical protein [Chlamydia trachomatis]; Duplicate proteins: gi|15604949|ref|NP_219733.1|	3	1	0.224193	4.52945e-05	NaN	NaN	NaN	0	1	6
gi|497559019|ref|WP_009873203.1|	trigger factor [Chlamydia trachomatis]	3	0.224193	0.70248	0.536696	-0.155168	0.334418	-0.374841	1	0	0
gi|497559386|ref|WP_009873570.1|	inclusion membrane protein D [Chlamydia trachomatis]	2	0.0158264	0.0153746	0.022871	-1.31679	-1.54491	0.815277	-4	2	3
gi|497559390|ref|WP_009873574.1|	membrane protein [Chlamydia trachomatis]	6	1	0.224193	4.52945e-05	NaN	NaN	NaN	0	1	6
gi|498416556|ref|WP_010725093.1|	hypothetical protein [Chlamydia trachomatis]; Duplicate proteins: gi|15604866|ref|NP_219650.1|	1	0.501795	0.224193	0.212864	-0.0867254	NaN	-0.931695	1	1	-2
gi|498416593|ref|WP_010725128.1|	hypothetical protein [Chlamydia trachomatis]; Duplicate proteins: gi|15604944|ref|NP_219728.1|	1	1	4.52945e-05	4.52945e-05	NaN	NaN	NaN	0	6	6
gi|498416603|ref|WP_010725138.1|	hypothetical protein [Chlamydia trachomatis]; Duplicate proteins: gi|15604970|ref|NP_219754.1|	1	1	0.224193	0.000964813	NaN	NaN	NaN	0	1	5
gi|498416638|ref|WP_010725170.1|	hypothetical protein [Chlamydia trachomatis]; Duplicate proteins: gi|15605082|ref|NP_219867.1|	1	0.224193	0.212864	0.000964813	NaN	0.0101982	NaN	-1	2	5
gi|498416663|ref|WP_010725193.1|	hypothetical protein [Chlamydia trachomatis]; Duplicate proteins: gi|15605139|ref|NP_219924.1|	1	0.019664	0.826979	0.00635931	0.834458	0.18399	-2.3168	0	0	0
gi|498416783|ref|WP_010725310.1|	trigger factor [Chlamydia trachomatis]; Duplicate proteins: gi|15605440|ref|NP_220226.1|	2	0.409249	0.224193	0.993654	-0.630639	-0.827337	-0.00687725	0	1	0
gi|498416828|ref|WP_010725353.1|	hypothetical protein [Chlamydia trachomatis]; Duplicate proteins: gi|15605547|ref|NP_220333.1|	5	0.224193	0.000964813	7.88138e-06	NaN	2.5015	6.07845	1	5	5
gi|499643844|ref|WP_011324578.1|	membrane protein [Chlamydia trachomatis]	1	1	1	0.00571459	NaN	NaN	NaN	0	0	4
gi|499643861|ref|WP_011324595.1|	membrane protein [Chlamydia trachomatis]	1	0.501795	0.224193	0.212864	-0.0867254	NaN	-0.931695	1	1	-2
gi|499643915|ref|WP_011324649.1|	hypothetical protein [Chlamydia trachomatis]	1	1	4.52945e-05	4.52945e-05	NaN	NaN	NaN	0	6	6
gi|499643930|ref|WP_011324664.1|	membrane protein [Chlamydia trachomatis]	1	1	0.224193	0.000964813	NaN	NaN	NaN	0	1	5
gi|499643993|ref|WP_011324727.1|	membrane protein [Chlamydia trachomatis]	1	0.019664	0.826979	0.00635931	0.834458	0.18399	-2.3168	0	0	0
gi|499644030|ref|WP_011324764.1|	hypothetical protein [Chlamydia trachomatis]	1	0.00909349	0.557128	0.501795	1.09212	0.10572	0.145325	2	1	1
gi|499644145|ref|WP_011324879.1|	hypothetical protein [Chlamydia trachomatis]	5	0.224193	0.000964813	7.88138e-06	NaN	2.5015	6.07845	1	5	5
gi|501220583|ref|WP_012263601.1|	membrane protein [Chlamydia trachomatis]	4	1	4.52945e-05	4.52945e-05	NaN	NaN	NaN	0	6	6
gi|501220591|ref|WP_012263609.1|	membrane protein [Chlamydia trachomatis]	1	0.501795	0.224193	0.212864	-0.0867254	NaN	-0.931695	1	1	-2
gi|501220604|ref|WP_012263622.1|	inclusion membrane protein [Chlamydia trachomatis]	2	1	4.52945e-05	4.52945e-05	NaN	NaN	NaN	0	6	6
gi|501220607|ref|WP_012263625.1|	inclusion membrane protein [Chlamydia trachomatis]	1	1	1	0.000964813	NaN	NaN	NaN	0	0	5
gi|501220609|ref|WP_012263627.1|	membrane protein [Chlamydia trachomatis]	1	1	0.224193	0.000964813	NaN	NaN	NaN	0	1	5
gi|501220612|ref|WP_012263630.1|	membrane protein [Chlamydia trachomatis]	1	1	0.224193	0.000964813	NaN	NaN	NaN	0	1	5
gi|501220635|ref|WP_012263653.1|	membrane protein [Chlamydia trachomatis]	1	0.019664	0.826979	0.00635931	0.834458	0.18399	-2.3168	0	0	0
gi|502185729|ref|WP_012727819.1|	membrane protein [Chlamydia trachomatis]	1	0.501795	0.224193	0.212864	-0.0867254	NaN	-0.931695	1	1	-2
gi|502185918|ref|WP_012727850.1|	inclusion membrane protein [Chlamydia trachomatis]	1	1	4.52945e-05	4.52945e-05	NaN	NaN	NaN	0	6	6
gi|502186587|ref|WP_012727890.1|	membrane protein [Chlamydia trachomatis]	1	0.224193	0.212864	0.000964813	NaN	0.0101982	NaN	-1	2	5
gi|502186611|ref|WP_012727912.1|	membrane protein [Chlamydia trachomatis]	1	0.019664	0.826979	0.00635931	0.834458	0.18399	-2.3168	0	0	0
gi|502186833|ref|WP_012727936.1|	hypothetical protein [Chlamydia trachomatis]	1	0.00909349	0.557128	0.501795	1.09212	0.10572	0.145325	2	1	1
gi|502187145|ref|WP_012727981.1|	trigger factor [Chlamydia trachomatis]	3	0.224193	0.70248	0.536696	-0.155168	0.334418	-0.374841	1	0	0
gi|502187309|ref|WP_012728002.1|	hypothetical protein [Chlamydia trachomatis]	1	0.253363	0.501795	1	-3.01602	0.0409417	NaN	0	1	0
gi|502187341|ref|WP_012728007.1|	hypothetical protein [Chlamydia trachomatis]	5	0.224193	0.000964813	7.88138e-06	NaN	2.5015	6.07845	1	5	5
gi|502187612|ref|WP_012728051.1|	inclusion membrane protein G [Chlamydia trachomatis]	4	1	4.52945e-05	4.52945e-05	NaN	NaN	NaN	0	6	6
gi|502187640|ref|WP_012728059.1|	membrane protein [Chlamydia trachomatis]	1	0.501795	0.224193	0.212864	-0.0867254	NaN	-0.931695	1	1	-2
gi|502187702|ref|WP_012728080.1|	inclusion membrane protein [Chlamydia trachomatis]	1	1	4.52945e-05	4.52945e-05	NaN	NaN	NaN	0	6	6
gi|502187709|ref|WP_012728087.1|	membrane protein [Chlamydia trachomatis]	1	1	0.224193	0.000964813	NaN	NaN	NaN	0	1	5
gi|502187748|ref|WP_012728125.1|	membrane protein [Chlamydia trachomatis]	1	0.019664	0.826979	0.00635931	0.834458	0.18399	-2.3168	0	0	0
gi|502187765|ref|WP_012728142.1|	type I glyceraldehyde-3-phosphate dehydrogenase [Chlamydia trachomatis]	1	0.222524	0.159527	0.469073	1.24478	1.5334	2.015	1	-1	-1
gi|502187770|ref|WP_012728146.1|	hypothetical protein [Chlamydia trachomatis]	1	0.00909349	0.557128	0.501795	1.09212	0.10572	0.145325	2	1	1
gi|502187782|ref|WP_012728157.1|	tryptophan--tRNA ligase [Chlamydia trachomatis]	1	0.224193	0.894325	0.212466	-0.265135	0.0860054	-0.649539	1	0	0
gi|502187813|ref|WP_012728186.1|	hypothetical protein [Chlamydia trachomatis]	2	1	4.52945e-05	4.52945e-05	NaN	NaN	NaN	0	6	6
gi|503750819|ref|WP_013984895.1|	dehydrogenase [Chlamydia trachomatis]	1	1	0.022871	1	NaN	NaN	NaN	0	3	0
gi|504081993|ref|WP_014315987.1|	membrane protein [Chlamydia trachomatis]	1	0.501795	0.224193	0.212864	-0.0867254	NaN	-0.931695	1	1	-2
gi|504082001|ref|WP_014315995.1|	inclusion membrane protein [Chlamydia trachomatis]	1	1	4.52945e-05	4.52945e-05	NaN	NaN	NaN	0	6	6
gi|504082008|ref|WP_014316002.1|	hypothetical protein [Chlamydia trachomatis]	1	1	0.224193	0.000964813	NaN	NaN	NaN	0	1	5
gi|504353859|ref|WP_014540961.1|	membrane protein [Chlamydia trachomatis]	1	0.501795	0.224193	0.212864	-0.0867254	NaN	-0.931695	1	1	-2
gi|504353873|ref|WP_014540975.1|	hypothetical protein [Chlamydia trachomatis]	1	1	4.52945e-05	4.52945e-05	NaN	NaN	NaN	0	6	6
gi|504353877|ref|WP_014540979.1|	hypothetical protein [Chlamydia trachomatis]	1	1	0.224193	0.000964813	NaN	NaN	NaN	0	1	5
gi|504353909|ref|WP_014541011.1|	membrane protein [Chlamydia trachomatis]	1	0.019664	0.826979	0.00635931	0.834458	0.18399	-2.3168	0	0	0
gi|504353926|ref|WP_014541028.1|	hypothetical protein [Chlamydia trachomatis]	1	0.00909349	0.557128	0.501795	1.09212	0.10572	0.145325	2	1	1
gi|504353960|ref|WP_014541062.1|	trigger factor [Chlamydia trachomatis]	3	0.224193	0.70248	0.536696	-0.155168	0.334418	-0.374841	1	0	0
gi|504354018|ref|WP_014541120.1|	membrane protein [Chlamydia trachomatis]	4	1	4.52945e-05	4.52945e-05	NaN	NaN	NaN	0	6	6
gi|504354024|ref|WP_014541126.1|	membrane protein [Chlamydia trachomatis]	1	0.501795	0.224193	0.212864	-0.0867254	NaN	-0.931695	1	1	-2
gi|504354037|ref|WP_014541139.1|	hypothetical protein [Chlamydia trachomatis]	1	1	4.52945e-05	4.52945e-05	NaN	NaN	NaN	0	6	6
gi|504354038|ref|WP_014541140.1|	hypothetical protein [Chlamydia trachomatis]	3	1	0.224193	4.52945e-05	NaN	NaN	NaN	0	1	6
gi|504354059|ref|WP_014541161.1|	hypothetical protein [Chlamydia trachomatis]	1	0.019664	0.826979	0.00635931	0.834458	0.18399	-2.3168	0	0	0
gi|504354072|ref|WP_014541174.1|	thio-specific antioxidant peroxidase [Chlamydia trachomatis]	1	0.243678	0.767191	0.243678	-0.353691	-0.263241	0.170946	-2	0	-2
gi|504354134|ref|WP_014541236.1|	membrane protein [Chlamydia trachomatis]	5	1	0.224193	4.52945e-05	NaN	NaN	NaN	0	1	6
gi|504354135|ref|WP_014541237.1|	membrane protein [Chlamydia trachomatis]	1	0.501795	0.224193	0.212864	-0.0867254	NaN	-0.931695	1	1	-2
gi|504354185|ref|WP_014541287.1|	tryptophan--tRNA ligase [Chlamydia trachomatis]	2	0.2069	0.83802	0.142335	-0.622637	0.138391	-0.697186	0	0	0
gi|504354497|ref|WP_014541599.1|	membrane protein [Chlamydia trachomatis]	1	1	0.224193	0.000964813	NaN	NaN	NaN	0	1	5
gi|504354712|ref|WP_014541814.1|	hypothetical protein [Chlamydia trachomatis]	3	1	0.224193	4.52945e-05	NaN	NaN	NaN	0	1	6
gi|504549531|ref|WP_014736633.1|	inclusion membrane protein [Chlamydia trachomatis]	5	0.224193	0.000964813	7.88138e-06	NaN	2.5015	6.07845	1	5	5
gi|505243105|ref|WP_015430207.1|	inclusion membrane protein D [Chlamydia trachomatis]	1	0.0158264	0.118904	0.367188	-1.31679	-1.537	0.777686	-4	-2	1
gi|505243106|ref|WP_015430208.1|	inclusion membrane protein E [Chlamydia trachomatis]	1	1	0.00571459	4.52945e-05	NaN	NaN	NaN	0	4	6
gi|505243107|ref|WP_015430209.1|	hypothetical protein [Chlamydia trachomatis]	1	0.501795	0.224193	0.212864	-0.0867254	NaN	-0.931695	1	1	-2
gi|505318555|ref|WP_015505657.1|	hypothetical protein [Chlamydia trachomatis]	2	0.0158264	0.0153746	0.022871	-1.31679	-1.54491	0.815277	-4	2	3
gi|505318556|ref|WP_015505658.1|	hypothetical protein [Chlamydia trachomatis]	5	1	4.52945e-05	4.52945e-05	NaN	NaN	NaN	0	6	6
gi|505318557|ref|WP_015505659.1|	IncA protein [Chlamydia trachomatis]	5	1	0.224193	4.52945e-05	NaN	NaN	NaN	0	1	6
gi|505318563|ref|WP_015505665.1|	hypothetical protein [Chlamydia trachomatis]	1	0.501795	0.224193	0.212864	-0.0867254	NaN	-0.931695	1	1	-2
gi|505318595|ref|WP_015505697.1|	hypothetical protein [Chlamydia trachomatis]	1	0.019664	0.826979	0.00635931	0.834458	0.18399	-2.3168	0	0	0
gi|505318675|ref|WP_015505777.1|	IncA protein [Chlamydia trachomatis]	5	1	0.224193	4.52945e-05	NaN	NaN	NaN	0	1	6
gi|505318709|ref|WP_015505811.1|	hypothetical protein [Chlamydia trachomatis]	1	0.501795	0.224193	0.212864	-0.0867254	NaN	-0.931695	1	1	-2
gi|505318761|ref|WP_015505863.1|	IncA protein [Chlamydia trachomatis]	4	1	0.224193	4.52945e-05	NaN	NaN	NaN	0	1	6
gi|505318765|ref|WP_015505867.1|	hypothetical protein [Chlamydia trachomatis]	1	0.501795	0.224193	0.212864	-0.0867254	NaN	-0.931695	1	1	-2
gi|505318775|ref|WP_015505877.1|	IncA protein [Chlamydia trachomatis]	2	1	4.52945e-05	4.52945e-05	NaN	NaN	NaN	0	6	6
gi|505318788|ref|WP_015505890.1|	hypothetical protein [Chlamydia trachomatis]	1	0.019664	0.826979	0.00635931	0.834458	0.18399	-2.3168	0	0	0
gi|505318824|ref|WP_015505926.1|	IncA protein [Chlamydia trachomatis]	13	0.457566	0.224193	0.00571459	-1.43286	0.2528	2.18674	0	1	4
gi|505318846|ref|WP_015505948.1|	IncA protein [Chlamydia trachomatis]	5	1	0.224193	4.52945e-05	NaN	NaN	NaN	0	1	6
gi|505318877|ref|WP_015505979.1|	pyrroloquinoline quinone biosynthesis protein PqqC [Chlamydia trachomatis]	1	1	0.022871	1	NaN	NaN	NaN	0	3	0
gi|505318912|ref|WP_015506014.1|	IncA protein [Chlamydia trachomatis]	5	1	0.224193	4.52945e-05	NaN	NaN	NaN	0	1	6
gi|505318917|ref|WP_015506019.1|	hypothetical protein [Chlamydia trachomatis]	1	0.501795	0.224193	0.212864	-0.0867254	NaN	-0.931695	1	1	-2
gi|505318937|ref|WP_015506039.1|	IncA protein [Chlamydia trachomatis]	1	1	4.52945e-05	4.52945e-05	NaN	NaN	NaN	0	6	6
gi|505318976|ref|WP_015506078.1|	hypothetical protein [Chlamydia trachomatis]	1	0.019664	0.826979	0.00635931	0.834458	0.18399	-2.3168	0	0	0
gi|505319070|ref|WP_015506172.1|	hypothetical protein [Chlamydia trachomatis]	1	0.019664	0.826979	0.00635931	0.834458	0.18399	-2.3168	0	0	0
gi|505319122|ref|WP_015506224.1|	hypothetical protein [Chlamydia trachomatis]	1	0.501795	0.224193	0.212864	-0.0867254	NaN	-0.931695	1	1	-2
gi|505319160|ref|WP_015506262.1|	pyrroloquinoline quinone biosynthesis protein PqqC [Chlamydia trachomatis]	1	1	0.022871	1	NaN	NaN	NaN	0	3	0
gi|505319187|ref|WP_015506289.1|	hypothetical protein [Chlamydia trachomatis]	1	0.501795	0.224193	0.212864	-0.0867254	NaN	-0.931695	1	1	-2
gi|505319190|ref|WP_015506292.1|	hypothetical protein [Chlamydia trachomatis]	1	1	4.52945e-05	4.52945e-05	NaN	NaN	NaN	0	6	6
gi|505319216|ref|WP_015506318.1|	hypothetical protein [Chlamydia trachomatis]	1	0.501795	0.224193	0.212864	-0.0867254	NaN	-0.931695	1	1	-2
gi|505319324|ref|WP_015506426.1|	IncA protein [Chlamydia trachomatis]	5	0.224193	0.000964813	7.88138e-06	NaN	2.5015	6.07845	1	5	5
gi|505319360|ref|WP_015506462.1|	hypothetical protein [Chlamydia trachomatis]	1	0.501795	0.224193	0.212864	-0.0867254	NaN	-0.931695	1	1	-2
gi|505319405|ref|WP_015506507.1|	hypothetical protein [Chlamydia trachomatis]	1	0.501795	0.224193	0.212864	-0.0867254	NaN	-0.931695	1	1	-2
gi|505319412|ref|WP_015506514.1|	hypothetical protein [Chlamydia trachomatis]	1	0.019664	0.826979	0.00635931	0.834458	0.18399	-2.3168	0	0	0
gi|505319422|ref|WP_015506524.1|	hypothetical protein [Chlamydia trachomatis]	1	0.501795	0.224193	0.212864	-0.0867254	NaN	-0.931695	1	1	-2
gi|505319500|ref|WP_015506602.1|	hypothetical protein [Chlamydia trachomatis]	1	1	1	0.00571459	NaN	NaN	NaN	0	0	4
gi|505319517|ref|WP_015506619.1|	hypothetical protein [Chlamydia trachomatis]	1	0.019664	0.826979	0.00635931	0.834458	0.18399	-2.3168	0	0	0
gi|527331484|ref|WP_020915641.1|	inclusion membrane protein D [Chlamydia trachomatis]	2	0.0158264	0.0153746	0.022871	-1.31679	-1.54491	0.815277	-4	2	3
gi|527331546|ref|WP_020915703.1|	hypothetical protein [Chlamydia trachomatis]	13	0.457566	0.224193	0.00571459	-1.43286	0.2528	2.18674	0	1	4
gi|527331777|ref|WP_020915934.1|	hypothetical protein [Chlamydia trachomatis]	2	1	4.52945e-05	4.52945e-05	NaN	NaN	NaN	0	6	6
gi|532469229|ref|WP_020966685.1|	membrane protein [Chlamydia trachomatis]	1	0.0158264	0.118904	0.367188	-1.31679	-1.537	0.777686	-4	-2	1
gi|532469249|ref|WP_020966689.1|	membrane protein [Chlamydia trachomatis]	1	0.501795	0.224193	0.212864	-0.0867254	NaN	-0.931695	1	1	-2
gi|532470533|ref|WP_020966823.1|	membrane protein [Chlamydia trachomatis]	1	0.019664	0.826979	0.00635931	0.834458	0.18399	-2.3168	0	0	0
gi|532470732|ref|WP_020966842.1|	trigger factor [Chlamydia trachomatis]	2	0.409249	0.224193	0.993654	-0.630639	-0.827337	-0.00687725	0	1	0
gi|532471839|ref|WP_020966909.1|	membrane protein [Chlamydia trachomatis]	1	0.0158264	0.118904	0.367188	-1.31679	-1.537	0.777686	-4	-2	1
gi|532471864|ref|WP_020966912.1|	membrane protein [Chlamydia trachomatis]	1	0.501795	0.224193	0.212864	-0.0867254	NaN	-0.931695	1	1	-2
gi|532472005|ref|WP_020966944.1|	putative inclusion membrane protein [Chlamydia trachomatis]	1	1	4.52945e-05	4.52945e-05	NaN	NaN	NaN	0	6	6
gi|532472016|ref|WP_020966947.1|	putative inclusion membrane protein [Chlamydia trachomatis]	3	1	0.224193	4.52945e-05	NaN	NaN	NaN	0	1	6
gi|532472052|ref|WP_020966979.1|	membrane protein [Chlamydia trachomatis]	1	0.224193	0.212864	0.000964813	NaN	0.0101982	NaN	-1	2	5
gi|532472162|ref|WP_020967031.1|	glyceraldehyde-3-phosphate dehydrogenase [Chlamydia trachomatis]	1	0.222524	0.159527	0.469073	1.24478	1.5334	2.015	1	-1	-1
gi|532484035|ref|WP_020967694.1|	membrane protein [Chlamydia trachomatis]	1	0.501795	0.224193	0.212864	-0.0867254	NaN	-0.931695	1	1	-2
gi|532484143|ref|WP_020967703.1|	membrane protein [Chlamydia trachomatis]	1	0.224193	0.212864	0.000964813	NaN	0.0101982	NaN	-1	2	5
gi|532486523|ref|WP_020967754.1|	membrane protein [Chlamydia trachomatis]	1	0.501795	0.224193	0.212864	-0.0867254	NaN	-0.931695	1	1	-2
gi|532524926|ref|YP_008470966.1|	hypothetical protein CTL0612 [Chlamydia trachomatis 434/Bu]; Duplicate proteins: gi|497559567|ref|WP_009873751.1|	1	0.224193	0.212864	0.000964813	NaN	0.0101982	NaN	-1	2	5
gi|549792089|ref|WP_022557700.1|	inclusion membrane protein [Chlamydia trachomatis]	1	1	4.52945e-05	4.52945e-05	NaN	NaN	NaN	0	6	6
gi|549792097|ref|WP_022557705.1|	hypothetical protein [Chlamydia trachomatis]	1	0.00909349	0.557128	0.501795	1.09212	0.10572	0.145325	2	1	1
gi|549801389|ref|WP_022564818.1|	hypothetical protein [Chlamydia trachomatis]	1	0.501795	0.224193	0.212864	-0.0867254	NaN	-0.931695	1	1	-2
gi|568192758|ref|WP_024067122.1|	membrane protein [Chlamydia trachomatis]	4	1	4.52945e-05	4.52945e-05	NaN	NaN	NaN	0	6	6
gi|568192759|ref|WP_024067123.1|	membrane protein [Chlamydia trachomatis]	5	1	0.224193	4.52945e-05	NaN	NaN	NaN	0	1	6
gi|568192761|ref|WP_024067125.1|	acetyl-CoA carboxylase biotin carboxyl carrier protein subunit [Chlamydia trachomatis]	2	1	0.501795	0.300902	NaN	-0.223526	-0.892767	0	1	0
gi|568192768|ref|WP_024067132.1|	membrane protein [Chlamydia trachomatis]	1	0.501795	0.224193	0.212864	-0.0867254	NaN	-0.931695	1	1	-2
gi|568192783|ref|WP_024067147.1|	inclusion membrane protein [Chlamydia trachomatis]	1	1	4.52945e-05	4.52945e-05	NaN	NaN	NaN	0	6	6
gi|568192793|ref|WP_024067157.1|	membrane protein [Chlamydia trachomatis]	1	1	0.224193	0.000964813	NaN	NaN	NaN	0	1	5
gi|568192823|ref|WP_024067187.1|	membrane protein [Chlamydia trachomatis]	1	0.224193	0.212864	0.000964813	NaN	0.0101982	NaN	-1	2	5
gi|568192851|ref|WP_024067215.1|	hypothetical protein [Chlamydia trachomatis]	1	0.00909349	0.557128	0.501795	1.09212	0.10572	0.145325	2	1	1
gi|568192895|ref|WP_024067259.1|	trigger factor [Chlamydia trachomatis]	3	0.224193	0.70248	0.536696	-0.155168	0.334418	-0.374841	1	0	0
gi|568192903|ref|WP_024067267.1|	RNA-binding protein [Chlamydia trachomatis]	2	1	4.52945e-05	4.52945e-05	NaN	NaN	NaN	0	6	6
gi|693397599|ref|WP_032363965.1|	dehydrogenase [Chlamydia trachomatis]	1	1	0.022871	1	NaN	NaN	NaN	0	3	0
gi|752529026|ref|WP_041200545.1|	hypothetical protein, partial [Chlamydia trachomatis]	1	0.00909349	0.557128	0.501795	1.09212	0.10572	0.145325	2	1	1
gi|757803384|ref|WP_043020563.1|	dehydrogenase [Chlamydia trachomatis]	1	1	0.022871	1	NaN	NaN	NaN	0	3	0
gi|908374640|ref|WP_049749261.1|	hypothetical protein [Chlamydia trachomatis]	1	0.0158264	0.118904	0.367188	-1.31679	-1.537	0.777686	-4	-2	1
gi|913406746|ref|WP_050396442.1|	hypothetical protein [Chlamydia trachomatis]	5	1	0.224193	4.52945e-05	NaN	NaN	NaN	0	1	6
gi|915694683|ref|WP_050869783.1|	hypothetical protein [Chlamydia trachomatis]	1	1	4.52945e-05	4.52945e-05	NaN	NaN	NaN	0	6	6
gi|918673615|ref|WP_052544089.1|	IncA protein [Chlamydia trachomatis]	3	1	0.224193	4.52945e-05	NaN	NaN	NaN	0	1	6
gi|929549876|ref|WP_054088481.1|	hypothetical protein [Chlamydia trachomatis]	1	0.501795	0.224193	0.212864	-0.0867254	NaN	-0.931695	1	1	-2
gi|929549903|ref|WP_054088508.1|	hypothetical protein [Chlamydia trachomatis]	1	0.019664	0.826979	0.00635931	0.834458	0.18399	-2.3168	0	0	0
gi|942533286|ref|WP_055347983.1|	hypothetical protein [Chlamydia trachomatis]	1	0.019664	0.826979	0.00635931	0.834458	0.18399	-2.3168	0	0	0
gi|942534975|ref|WP_055348734.1|	molecular chaperone DnaK [Chlamydia trachomatis]	1	1	0.022871	0.224193	NaN	NaN	NaN	0	3	1
gi|942535087|ref|WP_055348781.1|	hypothetical protein [Chlamydia trachomatis]	1	1	1	0.000964813	NaN	NaN	NaN	0	0	5
gi|942535100|ref|WP_055348788.1|	hypothetical protein [Chlamydia trachomatis]	1	0.019664	0.826979	0.00635931	0.834458	0.18399	-2.3168	0	0	0
gi|942535190|ref|WP_055348831.1|	dehydrogenase, partial [Chlamydia trachomatis]	1	1	0.022871	1	NaN	NaN	NaN	0	3	0
gi|942535767|ref|WP_055348943.1|	hypothetical protein [Chlamydia trachomatis]	1	0.019664	0.826979	0.00635931	0.834458	0.18399	-2.3168	0	0	0
gi|942535789|ref|WP_055348965.1|	hypothetical protein [Chlamydia trachomatis]	1	0.501795	0.224193	0.212864	-0.0867254	NaN	-0.931695	1	1	-2
gi|950172882|ref|WP_057222102.1|	hypothetical protein [Chlamydia trachomatis]	5	1	0.224193	4.52945e-05	NaN	NaN	NaN	0	1	6
gi|950172892|ref|WP_057222110.1|	tryptophan--tRNA ligase [Chlamydia trachomatis]	2	0.2069	0.83802	0.142335	-0.622637	0.138391	-0.697186	0	0	0
gi|950174350|ref|WP_057222119.1|	hypothetical protein [Chlamydia trachomatis]	1	0.019664	0.826979	0.00635931	0.834458	0.18399	-2.3168	0	0	0
gi|950202056|ref|WP_057247658.1|	F0F1 ATP synthase subunit beta [Chlamydia trachomatis]	1	0.0711741	0.0747595	0.224193	-0.502961	NaN	NaN	3	2	1
gi|950212127|ref|WP_057257181.1|	molecular chaperone DnaK, partial [Chlamydia trachomatis]	1	1	0.022871	0.224193	NaN	NaN	NaN	0	3	1
gi|950223442|ref|WP_057267635.1|	thioredoxin peroxidase, partial [Chlamydia trachomatis]	1	0.243678	0.767191	0.243678	-0.353691	-0.263241	0.170946	-2	0	-2
sp|A4GXA9|EME2_HUMAN	Probable crossover junction endonuclease EME2 OS=Homo sapiens GN=EME2 PE=1 SV=3	1	0.00344557	0.0747595	1	-2.45208	NaN	NaN	0	2	0
sp|A8K2U0|A2ML1_HUMAN	Alpha-2-macroglobulin-like protein 1 OS=Homo sapiens GN=A2ML1 PE=1 SV=3	2	1	0.00571459	1	NaN	NaN	NaN	0	4	0
sp|O00151|PDLI1_HUMAN	PDZ and LIM domain protein 1 OS=Homo sapiens GN=PDLIM1 PE=1 SV=4	3	1	0.022871	0.212864	NaN	NaN	0.73682	0	3	2
sp|O00161|SNP23_HUMAN	Synaptosomal-associated protein 23 OS=Homo sapiens GN=SNAP23 PE=1 SV=1	1	1	1	4.52945e-05	NaN	NaN	NaN	0	0	6
sp|O00193|SMAP_HUMAN	Small acidic protein OS=Homo sapiens GN=SMAP PE=1 SV=1	1	1	1	4.52945e-05	NaN	NaN	NaN	0	0	6
sp|O00264|PGRC1_HUMAN	Membrane-associated progesterone receptor component 1 OS=Homo sapiens GN=PGRMC1 PE=1 SV=3	7	4.52945e-05	4.52945e-05	4.52945e-05	NaN	NaN	NaN	6	6	6
sp|O00273|DFFA_HUMAN	DNA fragmentation factor subunit alpha OS=Homo sapiens GN=DFFA PE=1 SV=1	5	1	1	4.52945e-05	NaN	NaN	NaN	0	0	6
sp|O00410|IPO5_HUMAN	Importin-5 OS=Homo sapiens GN=IPO5 PE=1 SV=4	1	1	1	0.022871	NaN	NaN	NaN	0	0	3
sp|O00571|DDX3X_HUMAN	ATP-dependent RNA helicase DDX3X OS=Homo sapiens GN=DDX3X PE=1 SV=3	1	1	1	0.00571459	NaN	NaN	NaN	0	0	4
sp|O00592|PODXL_HUMAN	Podocalyxin OS=Homo sapiens GN=PODXL PE=1 SV=2	2	1	0.00571459	4.52945e-05	NaN	NaN	NaN	0	4	6
sp|O14639|ABLM1_HUMAN	Actin-binding LIM protein 1 OS=Homo sapiens GN=ABLIM1 PE=1 SV=3	2	0.212864	0.022871	1	0.120466	NaN	NaN	2	3	0
sp|O14730|RIOK3_HUMAN	Serine/threonine-protein kinase RIO3 OS=Homo sapiens GN=RIOK3 PE=1 SV=2	1	1	1	0.00571459	NaN	NaN	NaN	0	0	4
sp|O14737|PDCD5_HUMAN	Programmed cell death protein 5 OS=Homo sapiens GN=PDCD5 PE=1 SV=3	6	0.022871	0.00571459	4.52945e-05	NaN	NaN	NaN	3	4	6
sp|O14745|NHRF1_HUMAN	Na(+)/H(+) exchange regulatory cofactor NHE-RF1 OS=Homo sapiens GN=SLC9A3R1 PE=1 SV=4	4	1	0.000964813	4.52945e-05	NaN	NaN	NaN	0	5	6
sp|O14964|HGS_HUMAN	Hepatocyte growth factor-regulated tyrosine kinase substrate OS=Homo sapiens GN=HGS PE=1 SV=1	6	1	0.022871	4.52945e-05	NaN	NaN	NaN	0	3	6
sp|O14974|MYPT1_HUMAN	Protein phosphatase 1 regulatory subunit 12A OS=Homo sapiens GN=PPP1R12A PE=1 SV=1	34	0.000964813	4.52945e-05	4.52945e-05	NaN	NaN	NaN	-5	6	6
sp|O14979|HNRDL_HUMAN	Heterogeneous nuclear ribonucleoprotein D-like OS=Homo sapiens GN=HNRNPDL PE=1 SV=3	1	1	0.000964813	4.52945e-05	NaN	NaN	NaN	0	5	6
sp|O15027|SC16A_HUMAN	Protein transport protein Sec16A OS=Homo sapiens GN=SEC16A PE=1 SV=3	13	1	4.52945e-05	0.0747595	NaN	NaN	0.499629	0	6	2
sp|O15173|PGRC2_HUMAN	Membrane-associated progesterone receptor component 2 OS=Homo sapiens GN=PGRMC2 PE=1 SV=1	4	1	4.52945e-05	4.52945e-05	NaN	NaN	NaN	0	6	6
sp|O15231|ZN185_HUMAN	Zinc finger protein 185 OS=Homo sapiens GN=ZNF185 PE=1 SV=3	1	1	1	0.022871	NaN	NaN	NaN	0	0	3
sp|O15234|CASC3_HUMAN	Protein CASC3 OS=Homo sapiens GN=CASC3 PE=1 SV=2	1	1	1	0.00571459	NaN	NaN	NaN	0	0	4
sp|O15355|PPM1G_HUMAN	Protein phosphatase 1G OS=Homo sapiens GN=PPM1G PE=1 SV=1	5	1	0.022871	4.52945e-05	NaN	NaN	NaN	0	3	6
sp|O15400|STX7_HUMAN	Syntaxin-7 OS=Homo sapiens GN=STX7 PE=1 SV=4	2	1	0.00571459	4.52945e-05	NaN	NaN	NaN	0	4	6
sp|O15511|ARPC5_HUMAN	Actin-related protein 2/3 complex subunit 5 OS=Homo sapiens GN=ARPC5 PE=1 SV=3	1	1	1	0.022871	NaN	NaN	NaN	0	0	3
sp|O43169|CYB5B_HUMAN	Cytochrome b5 type B OS=Homo sapiens GN=CYB5B PE=1 SV=2	2	1	4.52945e-05	0.00983961	NaN	NaN	2.81504	0	6	2
sp|O43399|TPD54_HUMAN	Tumor protein D54 OS=Homo sapiens GN=TPD52L2 PE=1 SV=2	3	1	1	0.000964813	NaN	NaN	NaN	0	0	5
sp|O43491|E41L2_HUMAN	Band 4.1-like protein 2 OS=Homo sapiens GN=EPB41L2 PE=1 SV=1	2	1	1	0.000964813	NaN	NaN	NaN	0	0	5
sp|O43707|ACTN4_HUMAN	Alpha-actinin-4 OS=Homo sapiens GN=ACTN4 PE=1 SV=2	2	0.000964813	0.182648	0.022871	NaN	1.0924	NaN	5	-1	3
sp|O43852|CALU_HUMAN	Calumenin OS=Homo sapiens GN=CALU PE=1 SV=2	22	0.0501346	0.0646813	0.0276709	1.10225	1.77988	1.50145	0	0	0
sp|O60271|JIP4_HUMAN	C-jun-amino-terminal kinase-interacting protein 4 OS=Homo sapiens GN=SPAG9 PE=1 SV=4	1	1	1	4.52945e-05	NaN	NaN	NaN	0	0	6
sp|O60437|PEPL_HUMAN	Periplakin OS=Homo sapiens GN=PPL PE=1 SV=4	1	1	1	4.52945e-05	NaN	NaN	NaN	0	0	6
sp|O60664|PLIN3_HUMAN	Perilipin-3 OS=Homo sapiens GN=PLIN3 PE=1 SV=3	9	1	4.52945e-05	4.52945e-05	NaN	NaN	NaN	0	6	6
sp|O60716|CTND1_HUMAN	Catenin delta-1 OS=Homo sapiens GN=CTNND1 PE=1 SV=1	1	1	1	0.000964813	NaN	NaN	NaN	0	0	5
sp|O60888|CUTA_HUMAN	Protein CutA OS=Homo sapiens GN=CUTA PE=1 SV=2	1	1	1	0.00571459	NaN	NaN	NaN	0	0	4
sp|O60936|NOL3_HUMAN	Nucleolar protein 3 OS=Homo sapiens GN=NOL3 PE=1 SV=2	2	1	1	4.52945e-05	NaN	NaN	NaN	0	0	6
sp|O75083|WDR1_HUMAN	WD repeat-containing protein 1 OS=Homo sapiens GN=WDR1 PE=1 SV=4	1	0.212864	0.405158	0.0747595	0.782179	0.822614	-0.0624474	2	0	2
sp|O75128|COBL_HUMAN	Protein cordon-bleu OS=Homo sapiens GN=COBL PE=1 SV=2	2	1	1	4.52945e-05	NaN	NaN	NaN	0	0	6
sp|O75223|GGCT_HUMAN	Gamma-glutamylcyclotransferase OS=Homo sapiens GN=GGCT PE=1 SV=1	4	0.555441	0.239219	0.224193	0.457655	1.00692	-0.389871	0	0	1
sp|O75347|TBCA_HUMAN	Tubulin-specific chaperone A OS=Homo sapiens GN=TBCA PE=1 SV=3	3	1	0.022871	4.52945e-05	NaN	NaN	NaN	0	3	6
sp|O75369|FLNB_HUMAN	Filamin-B OS=Homo sapiens GN=FLNB PE=1 SV=2	1	1	1	1	NaN	NaN	NaN	0	0	0
sp|O75381|PEX14_HUMAN	Peroxisomal membrane protein PEX14 OS=Homo sapiens GN=PEX14 PE=1 SV=1	1	1	1	4.52945e-05	NaN	NaN	NaN	0	0	6
sp|O75391|SPAG7_HUMAN	Sperm-associated antigen 7 OS=Homo sapiens GN=SPAG7 PE=1 SV=2	2	1	1	0.000964813	NaN	NaN	NaN	0	0	5
sp|O75396|SC22B_HUMAN	Vesicle-trafficking protein SEC22b OS=Homo sapiens GN=SEC22B PE=1 SV=4	1	1	1	1	NaN	NaN	NaN	0	0	0
sp|O75410|TACC1_HUMAN	Transforming acidic coiled-coil-containing protein 1 OS=Homo sapiens GN=TACC1 PE=1 SV=2	1	1	1	0.000964813	NaN	NaN	NaN	0	0	5
sp|O75822|EIF3J_HUMAN	Eukaryotic translation initiation factor 3 subunit J OS=Homo sapiens GN=EIF3J PE=1 SV=2	5	1	0.000964813	4.52945e-05	NaN	NaN	NaN	0	5	6
sp|O75874|IDHC_HUMAN	Isocitrate dehydrogenase [NADP] cytoplasmic OS=Homo sapiens GN=IDH1 PE=1 SV=2	1	1	1	0.000964813	NaN	NaN	NaN	0	0	5
sp|O94761|RECQ4_HUMAN	ATP-dependent DNA helicase Q4 OS=Homo sapiens GN=RECQL4 PE=1 SV=1	1	0.723954	0.644144	0.345548	-0.137358	0.314099	-0.679706	0	0	0
sp|O94919|ENDD1_HUMAN	Endonuclease domain-containing 1 protein OS=Homo sapiens GN=ENDOD1 PE=1 SV=2	1	1	1	0.022871	NaN	NaN	NaN	0	0	3
sp|O95218|ZRAB2_HUMAN	Zinc finger Ran-binding domain-containing protein 2 OS=Homo sapiens GN=ZRANB2 PE=1 SV=2	7	0.609191	0.516837	0.554432	0.214522	0.312705	-0.267286	0	0	0
sp|O95292|VAPB_HUMAN	Vesicle-associated membrane protein-associated protein B/C OS=Homo sapiens GN=VAPB PE=1 SV=3	1	1	4.52945e-05	4.52945e-05	NaN	NaN	NaN	0	6	6
sp|O95359|TACC2_HUMAN	Transforming acidic coiled-coil-containing protein 2 OS=Homo sapiens GN=TACC2 PE=1 SV=3	1	1	1	0.00571459	NaN	NaN	NaN	0	0	4
sp|O95425|SVIL_HUMAN	Supervillin OS=Homo sapiens GN=SVIL PE=1 SV=2	2	1	1	4.52945e-05	NaN	NaN	NaN	0	0	6
sp|O95721|SNP29_HUMAN	Synaptosomal-associated protein 29 OS=Homo sapiens GN=SNAP29 PE=1 SV=1	9	1	0.00571459	4.52945e-05	NaN	NaN	NaN	0	4	6
sp|O95785|WIZ_HUMAN	Protein Wiz OS=Homo sapiens GN=WIZ PE=1 SV=2	1	0.00571459	0.022871	0.225013	NaN	NaN	-2.52428	4	-3	1
sp|O95816|BAG2_HUMAN	BAG family molecular chaperone regulator 2 OS=Homo sapiens GN=BAG2 PE=1 SV=1	2	1	1	4.52945e-05	NaN	NaN	NaN	0	0	6
sp|O95817|BAG3_HUMAN	BAG family molecular chaperone regulator 3 OS=Homo sapiens GN=BAG3 PE=1 SV=3	10	1	4.52945e-05	4.52945e-05	NaN	NaN	NaN	0	6	6
sp|O95865|DDAH2_HUMAN	N(G),N(G)-dimethylarginine dimethylaminohydrolase 2 OS=Homo sapiens GN=DDAH2 PE=1 SV=1	1	1	1	1	NaN	NaN	NaN	0	0	0
sp|P00338|LDHA_HUMAN	L-lactate dehydrogenase A chain OS=Homo sapiens GN=LDHA PE=1 SV=2	2	0.216248	0.639114	0.224193	0.465864	0.506153	0.933867	0	0	1
sp|P00441|SODC_HUMAN	Superoxide dismutase [Cu-Zn] OS=Homo sapiens GN=SOD1 PE=1 SV=2	1	0.656639	0.0747595	0.0747595	-0.297931	0.202666	-0.889114	0	-2	-2
sp|P00491|PNPH_HUMAN	Purine nucleoside phosphorylase OS=Homo sapiens GN=PNP PE=1 SV=2	1	1	1	1	NaN	NaN	NaN	0	0	0
sp|P00533|EGFR_HUMAN	Epidermal growth factor receptor OS=Homo sapiens GN=EGFR PE=1 SV=2	1	1	1	4.52945e-05	NaN	NaN	NaN	0	0	6
sp|P00558|PGK1_HUMAN	Phosphoglycerate kinase 1 OS=Homo sapiens GN=PGK1 PE=1 SV=3	1	0.00571459	0.25563	0.557128	NaN	1.53022	0.830159	4	-1	-1
sp|P00738|HPT_HUMAN	Haptoglobin OS=Homo sapiens GN=HP PE=1 SV=1	1	1	1	1	NaN	NaN	NaN	0	0	0
sp|P01011|AACT_HUMAN	Alpha-1-antichymotrypsin OS=Homo sapiens GN=SERPINA3 PE=1 SV=2	1	0.022871	0.0747595	1	NaN	NaN	NaN	3	2	0
sp|P01024|CO3_HUMAN	Complement C3 OS=Homo sapiens GN=C3 PE=1 SV=2	1	0.022871	1	1	NaN	NaN	NaN	3	0	0
sp|P01034|CYTC_HUMAN	Cystatin-C OS=Homo sapiens GN=CST3 PE=1 SV=1	1	0.00571459	0.022871	1	NaN	NaN	NaN	4	-3	0
sp|P01040|CYTA_HUMAN	Cystatin-A OS=Homo sapiens GN=CSTA PE=1 SV=1	11	0.728767	0.952193	0.300741	-0.156748	-0.0378819	-0.477847	0	0	0
sp|P01591|IGJ_HUMAN	Immunoglobulin J chain OS=Homo sapiens GN=IGJ PE=1 SV=4	1	1	1	0.022871	NaN	NaN	NaN	0	0	3
sp|P01833|PIGR_HUMAN	Polymeric immunoglobulin receptor OS=Homo sapiens GN=PIGR PE=1 SV=4	1	0.703612	0.972256	0.994206	0.183647	0.0326661	0.00632992	0	0	0
sp|P01834|IGKC_HUMAN	Ig kappa chain C region OS=Homo sapiens GN=IGKC PE=1 SV=1	5	0.501795	0.557128	0.133632	0.278853	-0.189923	-1.41964	1	1	0
sp|P01857|IGHG1_HUMAN	Ig gamma-1 chain C region OS=Homo sapiens GN=IGHG1 PE=1 SV=1	2	0.478787	0.166089	0.224193	0.772371	1.45227	-0.995421	0	-1	-1
sp|P01876|IGHA1_HUMAN	Ig alpha-1 chain C region OS=Homo sapiens GN=IGHA1 PE=1 SV=2	1	0.022871	0.352547	0.38008	NaN	0.998103	0.267891	3	-1	0
sp|P01877|IGHA2_HUMAN	Ig alpha-2 chain C region OS=Homo sapiens GN=IGHA2 PE=1 SV=3	1	0.474202	0.224193	0.899622	0.923446	-0.291255	-0.135193	1	-1	0
sp|P01891|1A68_HUMAN	HLA class I histocompatibility antigen, A-68 alpha chain OS=Homo sapiens GN=HLA-A PE=1 SV=4	1	1	4.52945e-05	4.52945e-05	NaN	NaN	NaN	0	6	6
sp|P02533|K1C14_HUMAN	Keratin, type I cytoskeletal 14 OS=Homo sapiens GN=KRT14 PE=1 SV=4	29	0.199889	0.767587	0.31877	-0.851247	0.234107	-0.755655	0	0	0
sp|P02538|K2C6A_HUMAN	Keratin, type II cytoskeletal 6A OS=Homo sapiens GN=KRT6A PE=1 SV=3	6	0.530797	0.224193	0.224193	0.437635	0.759651	-0.190177	0	1	1
sp|P02545|LMNA_HUMAN	Prelamin-A/C OS=Homo sapiens GN=LMNA PE=1 SV=1	5	0.224193	0.224193	0.0149658	0.791664	0.130554	1.93939	1	-1	2
sp|P02743|SAMP_HUMAN	Serum amyloid P-component OS=Homo sapiens GN=APCS PE=1 SV=2	2	0.351243	0.689518	0.337621	0.476141	-0.229884	1.3225	0	0	0
sp|P02786|TFR1_HUMAN	Transferrin receptor protein 1 OS=Homo sapiens GN=TFRC PE=1 SV=2	2	1	0.000964813	4.52945e-05	NaN	NaN	NaN	0	5	6
sp|P02788|TRFL_HUMAN	Lactotransferrin OS=Homo sapiens GN=LTF PE=1 SV=6	1	4.52945e-05	0.557128	0.420117	NaN	0.0120925	-0.461534	6	1	0
sp|P02794|FRIH_HUMAN	Ferritin heavy chain OS=Homo sapiens GN=FTH1 PE=1 SV=2	1	1	1	0.00571459	NaN	NaN	NaN	0	0	4
sp|P02810|PRPC_HUMAN	Salivary acidic proline-rich phosphoprotein 1/2 OS=Homo sapiens GN=PRH1 PE=1 SV=2	2	0.022871	0.022871	0.110537	NaN	-0.446047	1.31828	3	3	0
sp|P04040|CATA_HUMAN	Catalase OS=Homo sapiens GN=CAT PE=1 SV=3	11	0.752858	0.224193	0.586493	0.166333	0.143774	-0.26123	0	1	0
sp|P04075|ALDOA_HUMAN	Fructose-bisphosphate aldolase A OS=Homo sapiens GN=ALDOA PE=1 SV=2	3	0.000964813	1	1	NaN	NaN	NaN	5	0	0
sp|P04080|CYTB_HUMAN	Cystatin-B OS=Homo sapiens GN=CSTB PE=1 SV=2	2	1	0.022871	4.52945e-05	NaN	NaN	NaN	0	3	6
sp|P04083|ANXA1_HUMAN	Annexin A1 OS=Homo sapiens GN=ANXA1 PE=1 SV=2	7	0.0446578	0.151687	0.224193	-1.67231	1.54046	0.275137	1	0	1
sp|P04114|APOB_HUMAN	Apolipoprotein B-100 OS=Homo sapiens GN=APOB PE=1 SV=2	2	0.0266237	0.00571459	0.000964813	1.38486	NaN	NaN	0	4	5
sp|P04259|K2C6B_HUMAN	Keratin, type II cytoskeletal 6B OS=Homo sapiens GN=KRT6B PE=1 SV=5	7	0.911807	0.557128	0.557128	-0.112177	-0.274089	0.644909	0	1	1
sp|P04264|K2C1_HUMAN	Keratin, type II cytoskeletal 1 OS=Homo sapiens GN=KRT1 PE=1 SV=6	7	0.441598	0.65207	0.260526	0.448455	0.308058	1.19149	0	0	0
sp|P04279|SEMG1_HUMAN	Semenogelin-1 OS=Homo sapiens GN=SEMG1 PE=1 SV=2	4	0.477349	0.361523	0.501795	0.475274	-0.685657	-0.428114	0	-1	1
sp|P04406|G3P_HUMAN	Glyceraldehyde-3-phosphate dehydrogenase OS=Homo sapiens GN=GAPDH PE=1 SV=3	16	0.691959	0.150359	0.604967	0.163847	1.17086	0.542101	0	0	0
sp|P04792|HSPB1_HUMAN	Heat shock protein beta-1 OS=Homo sapiens GN=HSPB1 PE=1 SV=2	4	0.391393	0.0483897	0.0141529	0.419832	2.05095	1.65637	0	0	0
sp|P05089|ARGI1_HUMAN	Arginase-1 OS=Homo sapiens GN=ARG1 PE=1 SV=2	11	0.464469	0.164585	0.572932	-0.338268	-0.571897	0.559038	0	0	0
sp|P05109|S10A8_HUMAN	Protein S100-A8 OS=Homo sapiens GN=S100A8 PE=1 SV=1	5	0.212864	0.907152	0.0747595	-0.51269	-0.103626	0.71134	-2	0	2
sp|P05120|PAI2_HUMAN	Plasminogen activator inhibitor 2 OS=Homo sapiens GN=SERPINB2 PE=1 SV=2	1	0.195181	0.022871	1	0.920762	NaN	NaN	1	3	0
sp|P05165|PCCA_HUMAN	Propionyl-CoA carboxylase alpha chain, mitochondrial OS=Homo sapiens GN=PCCA PE=1 SV=4	1	1	1	0.000964813	NaN	NaN	NaN	0	0	5
sp|P05386|RLA1_HUMAN	60S acidic ribosomal protein P1 OS=Homo sapiens GN=RPLP1 PE=1 SV=1	1	1	0.022871	0.00571459	NaN	NaN	NaN	0	3	4
sp|P05387|RLA2_HUMAN	60S acidic ribosomal protein P2 OS=Homo sapiens GN=RPLP2 PE=1 SV=1	4	0.975012	0.224193	0.212864	0.0129527	1.01645	-0.0826561	0	1	2
sp|P05556|ITB1_HUMAN	Integrin beta-1 OS=Homo sapiens GN=ITGB1 PE=1 SV=2	7	1	4.52945e-05	4.52945e-05	NaN	NaN	NaN	0	6	6
sp|P05787|K2C8_HUMAN	Keratin, type II cytoskeletal 8 OS=Homo sapiens GN=KRT8 PE=1 SV=7	45	1	4.52945e-05	4.52945e-05	NaN	NaN	NaN	0	6	6
sp|P06396|GELS_HUMAN	Gelsolin OS=Homo sapiens GN=GSN PE=1 SV=1	2	0.076716	0.557128	0.557128	1.17685	0.45975	-0.0972533	-1	-1	1
sp|P06702|S10A9_HUMAN	Protein S100-A9 OS=Homo sapiens GN=S100A9 PE=1 SV=1	11	0.813146	0.0585662	0.550664	0.10484	1.0492	0.670473	0	0	0
sp|P06703|S10A6_HUMAN	Protein S100-A6 OS=Homo sapiens GN=S100A6 PE=1 SV=1	3	0.224193	0.428094	0.121569	-0.095505	0.412158	0.974838	1	0	0
sp|P06733|ENOA_HUMAN	Alpha-enolase OS=Homo sapiens GN=ENO1 PE=1 SV=2	5	0.193879	0.212864	0.0747595	0.859648	0.534512	0.72715	1	2	2
sp|P06744|G6PI_HUMAN	Glucose-6-phosphate isomerase OS=Homo sapiens GN=GPI PE=1 SV=4	1	1	1	0.000964813	NaN	NaN	NaN	0	0	5
sp|P06748|NPM_HUMAN	Nucleophosmin OS=Homo sapiens GN=NPM1 PE=1 SV=2	6	0.286212	0.00171103	0.000258244	0.658832	1.46708	2.32173	0	0	0
sp|P06753|TPM3_HUMAN	Tropomyosin alpha-3 chain OS=Homo sapiens GN=TPM3 PE=1 SV=2	3	0.0411048	0.00138344	3.60677e-07	0.7847	1.81735	4.12518	0	2	2
sp|P07237|PDIA1_HUMAN	Protein disulfide-isomerase OS=Homo sapiens GN=P4HB PE=1 SV=3	8	4.52945e-05	4.52945e-05	4.52945e-05	NaN	NaN	NaN	6	6	6
sp|P07339|CATD_HUMAN	Cathepsin D OS=Homo sapiens GN=CTSD PE=1 SV=1	2	0.224193	0.0629084	0.537901	0.58991	1.3354	0.881316	1	1	0
sp|P07355|ANXA2_HUMAN	Annexin A2 OS=Homo sapiens GN=ANXA2 PE=1 SV=2	6	0.886933	0.0747595	0.0747595	0.0759505	0.438365	0.339144	0	2	2
sp|P07384|CAN1_HUMAN	Calpain-1 catalytic subunit OS=Homo sapiens GN=CAPN1 PE=1 SV=1	1	1	0.397089	0.983179	NaN	0.701795	-0.0382741	0	1	0
sp|P07858|CATB_HUMAN	Cathepsin B OS=Homo sapiens GN=CTSB PE=1 SV=3	1	1	0.022871	1	NaN	NaN	NaN	0	3	0
sp|P07951|TPM2_HUMAN	Tropomyosin beta chain OS=Homo sapiens GN=TPM2 PE=1 SV=1	1	0.00571459	0.501795	0.49561	NaN	0.2336	-1.12417	4	1	1
sp|P08195|4F2_HUMAN	4F2 cell-surface antigen heavy chain OS=Homo sapiens GN=SLC3A2 PE=1 SV=3	8	1	0.022871	4.52945e-05	NaN	NaN	NaN	0	3	6
sp|P08670|VIME_HUMAN	Vimentin OS=Homo sapiens GN=VIM PE=1 SV=4	34	0.501795	0.202831	0.000235684	0.315616	-0.805475	3.06697	1	1	0
sp|P08727|K1C19_HUMAN	Keratin, type I cytoskeletal 19 OS=Homo sapiens GN=KRT19 PE=1 SV=4	3	1	1	4.52945e-05	NaN	NaN	NaN	0	0	6
sp|P08729|K2C7_HUMAN	Keratin, type II cytoskeletal 7 OS=Homo sapiens GN=KRT7 PE=1 SV=5	10	1	0.022871	4.52945e-05	NaN	NaN	NaN	0	3	6
sp|P08779|K1C16_HUMAN	Keratin, type I cytoskeletal 16 OS=Homo sapiens GN=KRT16 PE=1 SV=4	35	0.247978	0.557146	0.639768	-1.21193	0.727558	-0.524282	0	0	0
sp|P08865|RSSA_HUMAN	40S ribosomal protein SA OS=Homo sapiens GN=RPSA PE=1 SV=4	1	0.022871	0.501795	0.022871	NaN	0.0686229	NaN	-3	-1	-3
sp|P08962|CD63_HUMAN	CD63 antigen OS=Homo sapiens GN=CD63 PE=1 SV=2	1	1	1	0.00571459	NaN	NaN	NaN	0	0	4
sp|P09228|CYTT_HUMAN	Cystatin-SA OS=Homo sapiens GN=CST2 PE=1 SV=1	1	1	1	1	NaN	NaN	NaN	0	0	0
sp|P09382|LEG1_HUMAN	Galectin-1 OS=Homo sapiens GN=LGALS1 PE=1 SV=2	2	0.298336	0.0747595	0.0104214	0.508547	0.334288	1.70454	0	2	3
sp|P09429|HMGB1_HUMAN	High mobility group protein B1 OS=Homo sapiens GN=HMGB1 PE=1 SV=3	1	1	0.022871	0.000964813	NaN	NaN	NaN	0	3	5
sp|P09496|CLCA_HUMAN	Clathrin light chain A OS=Homo sapiens GN=CLTA PE=1 SV=1	6	1	0.00804838	4.52945e-05	NaN	2.74037	NaN	0	3	6
sp|P09497|CLCB_HUMAN	Clathrin light chain B OS=Homo sapiens GN=CLTB PE=1 SV=1	3	0.022871	0.00571459	4.52945e-05	NaN	NaN	NaN	-3	4	6
sp|P09601|HMOX1_HUMAN	Heme oxygenase 1 OS=Homo sapiens GN=HMOX1 PE=1 SV=1	1	1	0.022871	1	NaN	NaN	NaN	0	3	0
sp|P09622|DLDH_HUMAN	Dihydrolipoyl dehydrogenase, mitochondrial OS=Homo sapiens GN=DLD PE=1 SV=2	1	1	1	0.022871	NaN	NaN	NaN	0	0	3
sp|P09972|ALDOC_HUMAN	Fructose-bisphosphate aldolase C OS=Homo sapiens GN=ALDOC PE=1 SV=2	1	0.022871	1	1	NaN	NaN	NaN	3	0	0
sp|P10412|H14_HUMAN	Histone H1.4 OS=Homo sapiens GN=HIST1H1E PE=1 SV=2	2	0.00571459	0.11665	0.76239	NaN	1.52573	-0.191801	4	0	0
sp|P10599|THIO_HUMAN	Thioredoxin OS=Homo sapiens GN=TXN PE=1 SV=3	7	0.623113	0.00193591	2.25281e-05	0.151403	1.32325	2.92531	0	0	0
sp|P10619|PPGB_HUMAN	Lysosomal protective protein OS=Homo sapiens GN=CTSA PE=1 SV=2	1	0.022871	1	1	NaN	NaN	NaN	3	0	0
sp|P10809|CH60_HUMAN	60 kDa heat shock protein, mitochondrial OS=Homo sapiens GN=HSPD1 PE=1 SV=2	3	0.686997	0.968871	0.196391	-0.19375	0.0163593	-0.765465	0	0	1
sp|P11021|GRP78_HUMAN	78 kDa glucose-regulated protein OS=Homo sapiens GN=HSPA5 PE=1 SV=2	7	0.0432265	0.128323	0.0747595	1.17848	1.44243	0.944657	-1	1	2
sp|P11137|MTAP2_HUMAN	Microtubule-associated protein 2 OS=Homo sapiens GN=MAP2 PE=1 SV=4	2	1	1	0.000964813	NaN	NaN	NaN	0	0	5
sp|P11142|HSP7C_HUMAN	Heat shock cognate 71 kDa protein OS=Homo sapiens GN=HSPA8 PE=1 SV=1	1	0.022871	1	1	NaN	NaN	NaN	-3	0	0
sp|P11279|LAMP1_HUMAN	Lysosome-associated membrane glycoprotein 1 OS=Homo sapiens GN=LAMP1 PE=1 SV=3	2	0.224193	0.00147295	4.2974e-05	0.164089	1.62256	2.18469	1	1	1
sp|P11498|PYC_HUMAN	Pyruvate carboxylase, mitochondrial OS=Homo sapiens GN=PC PE=1 SV=2	4	0.212864	0.241831	0.022871	0.890692	1.53361	NaN	2	-1	-3
sp|P12273|PIP_HUMAN	Prolactin-inducible protein OS=Homo sapiens GN=PIP PE=1 SV=1	2	0.713935	0.807111	0.224193	0.178118	-0.155993	0.0552445	0	0	-1
sp|P12277|KCRB_HUMAN	Creatine kinase B-type OS=Homo sapiens GN=CKB PE=1 SV=1	1	0.022871	0.000964813	0.022871	NaN	NaN	NaN	3	5	3
sp|P13639|EF2_HUMAN	Elongation factor 2 OS=Homo sapiens GN=EEF2 PE=1 SV=4	4	0.240008	0.588108	0.224193	0.62868	0.366748	-0.533955	0	0	1
sp|P13645|K1C10_HUMAN	Keratin, type I cytoskeletal 10 OS=Homo sapiens GN=KRT10 PE=1 SV=6	7	0.359217	0.179892	0.916503	-0.356248	-1.36417	0.0914513	0	0	0
sp|P13646|K1C13_HUMAN	Keratin, type I cytoskeletal 13 OS=Homo sapiens GN=KRT13 PE=1 SV=4	9	0.022871	0.557128	1	NaN	-0.0170987	NaN	3	-1	0
sp|P13647|K2C5_HUMAN	Keratin, type II cytoskeletal 5 OS=Homo sapiens GN=KRT5 PE=1 SV=3	48	0.87175	0.300558	0.46259	0.0668986	0.819086	-0.457359	0	0	0
sp|P13693|TCTP_HUMAN	Translationally-controlled tumor protein OS=Homo sapiens GN=TPT1 PE=1 SV=1	4	1	0.00571459	4.52945e-05	NaN	NaN	NaN	0	4	6
sp|P14136|GFAP_HUMAN	Glial fibrillary acidic protein OS=Homo sapiens GN=GFAP PE=1 SV=1	1	1	1	0.022871	NaN	NaN	NaN	0	0	3
sp|P14174|MIF_HUMAN	Macrophage migration inhibitory factor OS=Homo sapiens GN=MIF PE=1 SV=4	3	1	1	4.52945e-05	NaN	NaN	NaN	0	0	6
sp|P14314|GLU2B_HUMAN	Glucosidase 2 subunit beta OS=Homo sapiens GN=PRKCSH PE=1 SV=2	7	0.0747595	4.52945e-05	0.000497926	0.88007	NaN	2.50115	2	6	2
sp|P14618|KPYM_HUMAN	Pyruvate kinase PKM OS=Homo sapiens GN=PKM PE=1 SV=4	3	0.00571459	1	1	NaN	NaN	NaN	4	0	0
sp|P14625|ENPL_HUMAN	Endoplasmin OS=Homo sapiens GN=HSP90B1 PE=1 SV=1	1	0.00571459	0.823177	0.0232998	NaN	0.0518615	-1.09759	4	0	0
sp|P14923|PLAK_HUMAN	Junction plakoglobin OS=Homo sapiens GN=JUP PE=1 SV=3	25	0.428873	0.22012	0.660901	0.462921	1.34804	-0.36511	0	0	0
sp|P15924|DESP_HUMAN	Desmoplakin OS=Homo sapiens GN=DSP PE=1 SV=3	96	0.710141	0.346161	0.572753	0.209127	0.806394	-0.441775	0	0	0
sp|P16070|CD44_HUMAN	CD44 antigen OS=Homo sapiens GN=CD44 PE=1 SV=3	3	0.022871	4.52945e-05	0.000964813	NaN	NaN	NaN	3	6	5
sp|P16401|H15_HUMAN	Histone H1.5 OS=Homo sapiens GN=HIST1H1B PE=1 SV=3	4	0.987728	0.454524	0.967242	-0.00767639	0.608778	-0.0335517	0	0	0
sp|P16402|H13_HUMAN	Histone H1.3 OS=Homo sapiens GN=HIST1H1D PE=1 SV=2	1	1	0.022871	1	NaN	NaN	NaN	0	3	0
sp|P16403|H12_HUMAN	Histone H1.2 OS=Homo sapiens GN=HIST1H1C PE=1 SV=2	2	0.204384	0.212864	0.00571459	0.69067	1.49129	NaN	0	2	-4
sp|P16435|NCPR_HUMAN	NADPH--cytochrome P450 reductase OS=Homo sapiens GN=POR PE=1 SV=2	1	0.224193	0.636853	0.139497	-0.312658	0.269895	-0.981577	1	0	0
sp|P16989|YBOX3_HUMAN	Y-box-binding protein 3 OS=Homo sapiens GN=YBX3 PE=1 SV=4	4	1	0.00571459	4.52945e-05	NaN	NaN	NaN	0	4	6
sp|P17931|LEG3_HUMAN	Galectin-3 OS=Homo sapiens GN=LGALS3 PE=1 SV=5	5	1	4.52945e-05	4.52945e-05	NaN	NaN	NaN	0	6	6
sp|P18206|VINC_HUMAN	Vinculin OS=Homo sapiens GN=VCL PE=1 SV=4	20	0.200221	0.0747595	4.52945e-05	-0.692165	-0.230425	NaN	2	2	6
sp|P19013|K2C4_HUMAN	Keratin, type II cytoskeletal 4 OS=Homo sapiens GN=KRT4 PE=1 SV=4	4	1	0.730351	0.00571459	NaN	-0.647899	NaN	0	0	-4
sp|P19022|CADH2_HUMAN	Cadherin-2 OS=Homo sapiens GN=CDH2 PE=1 SV=4	1	1	1	0.000964813	NaN	NaN	NaN	0	0	5
sp|P19338|NUCL_HUMAN	Nucleolin OS=Homo sapiens GN=NCL PE=1 SV=3	3	1	0.022871	0.000964813	NaN	NaN	NaN	0	3	5
sp|P20073|ANXA7_HUMAN	Annexin A7 OS=Homo sapiens GN=ANXA7 PE=1 SV=3	1	1	4.52945e-05	4.52945e-05	NaN	NaN	NaN	0	6	6
sp|P20290|BTF3_HUMAN	Transcription factor BTF3 OS=Homo sapiens GN=BTF3 PE=1 SV=1	1	1	1	0.022871	NaN	NaN	NaN	0	0	3
sp|P20618|PSB1_HUMAN	Proteasome subunit beta type-1 OS=Homo sapiens GN=PSMB1 PE=1 SV=2	1	0.022871	1	1	NaN	NaN	NaN	3	0	0
sp|P20645|MPRD_HUMAN	Cation-dependent mannose-6-phosphate receptor OS=Homo sapiens GN=M6PR PE=1 SV=1	2	1	4.52945e-05	4.52945e-05	NaN	NaN	NaN	0	6	6
sp|P20810|ICAL_HUMAN	Calpastatin OS=Homo sapiens GN=CAST PE=1 SV=4	38	1	0.0250457	4.52945e-05	NaN	-3.30992	NaN	0	2	6
sp|P20930|FILA_HUMAN	Filaggrin OS=Homo sapiens GN=FLG PE=1 SV=3	15	0.0575702	0.0747595	0.291095	1.0722	0.733378	-0.795043	0	2	0
sp|P21333|FLNA_HUMAN	Filamin-A OS=Homo sapiens GN=FLNA PE=1 SV=4	16	0.501795	0.224193	0.022871	0.269513	0.43227	0.584589	1	-1	3
sp|P22626|ROA2_HUMAN	Heterogeneous nuclear ribonucleoproteins A2/B1 OS=Homo sapiens GN=HNRNPA2B1 PE=1 SV=2	1	0.180724	0.00571459	1	-3.22392	NaN	NaN	0	-4	0
sp|P22735|TGM1_HUMAN	Protein-glutamine gamma-glutamyltransferase K OS=Homo sapiens GN=TGM1 PE=1 SV=4	4	0.238387	0.022871	0.431374	0.599475	0.934436	1.32996	1	3	1
sp|P23526|SAHH_HUMAN	Adenosylhomocysteinase OS=Homo sapiens GN=AHCY PE=1 SV=4	1	1	1	0.000964813	NaN	NaN	NaN	0	0	5
sp|P23528|COF1_HUMAN	Cofilin-1 OS=Homo sapiens GN=CFL1 PE=1 SV=3	1	1	1	0.000964813	NaN	NaN	NaN	0	0	5
sp|P23588|IF4B_HUMAN	Eukaryotic translation initiation factor 4B OS=Homo sapiens GN=EIF4B PE=1 SV=2	19	0.224193	6.52869e-06	9.10077e-05	-0.0797857	4.57732	6.11726	1	1	3
sp|P24298|ALAT1_HUMAN	Alanine aminotransferase 1 OS=Homo sapiens GN=GPT PE=1 SV=3	1	1	1	0.022871	NaN	NaN	NaN	0	0	3
sp|P24534|EF1B_HUMAN	Elongation factor 1-beta OS=Homo sapiens GN=EEF1B2 PE=1 SV=3	4	0.022871	4.52945e-05	9.1558e-05	NaN	NaN	4.20342	3	6	3
sp|P25054|APC_HUMAN	Adenomatous polyposis coli protein OS=Homo sapiens GN=APC PE=1 SV=2	1	1	1	0.00571459	NaN	NaN	NaN	0	0	4
sp|P25311|ZA2G_HUMAN	Zinc-alpha-2-glycoprotein OS=Homo sapiens GN=AZGP1 PE=1 SV=2	10	0.16861	0.224193	0.501795	0.772205	-0.106297	-0.329506	0	1	1
sp|P25398|RS12_HUMAN	40S ribosomal protein S12 OS=Homo sapiens GN=RPS12 PE=1 SV=3	2	1	1	4.52945e-05	NaN	NaN	NaN	0	0	6
sp|P25786|PSA1_HUMAN	Proteasome subunit alpha type-1 OS=Homo sapiens GN=PSMA1 PE=1 SV=1	2	0.224193	0.539554	0.67488	-0.548795	-0.433799	-0.322958	1	0	0
sp|P25787|PSA2_HUMAN	Proteasome subunit alpha type-2 OS=Homo sapiens GN=PSMA2 PE=1 SV=2	1	1	0.022871	1	NaN	NaN	NaN	0	3	0
sp|P25815|S100P_HUMAN	Protein S100-P OS=Homo sapiens GN=S100P PE=1 SV=2	1	0.022871	1	1	NaN	NaN	NaN	3	0	0
sp|P26447|S10A4_HUMAN	Protein S100-A4 OS=Homo sapiens GN=S100A4 PE=1 SV=1	7	0.305814	0.0130907	0.000409044	0.61894	1.55665	3.13839	0	1	3
sp|P26583|HMGB2_HUMAN	High mobility group protein B2 OS=Homo sapiens GN=HMGB2 PE=1 SV=2	1	1	1	0.022871	NaN	NaN	NaN	0	0	3
sp|P27348|1433T_HUMAN	14-3-3 protein theta OS=Homo sapiens GN=YWHAQ PE=1 SV=1	7	0.022871	0.000158705	4.52945e-05	NaN	3.70566	NaN	3	3	6
sp|P27482|CALL3_HUMAN	Calmodulin-like protein 3 OS=Homo sapiens GN=CALML3 PE=1 SV=2	3	0.108863	0.254222	0.000964813	1.73214	1.6446	NaN	2	1	5
sp|P27797|CALR_HUMAN	Calreticulin OS=Homo sapiens GN=CALR PE=1 SV=1	4	4.52945e-05	4.52945e-05	4.52945e-05	NaN	NaN	NaN	6	6	6
sp|P27816|MAP4_HUMAN	Microtubule-associated protein 4 OS=Homo sapiens GN=MAP4 PE=1 SV=3	75	0.423205	0.669845	0.00243353	-0.46191	0.133683	1.69939	0	0	0
sp|P27824|CALX_HUMAN	Calnexin OS=Homo sapiens GN=CANX PE=1 SV=2	13	4.52945e-05	2.4505e-05	4.52945e-05	NaN	2.91009	NaN	6	3	6
sp|P28070|PSB4_HUMAN	Proteasome subunit beta type-4 OS=Homo sapiens GN=PSMB4 PE=1 SV=4	2	1	1	0.022871	NaN	NaN	NaN	0	0	3
sp|P28072|PSB6_HUMAN	Proteasome subunit beta type-6 OS=Homo sapiens GN=PSMB6 PE=1 SV=4	1	0.212864	0.344367	0.00571459	0.705943	0.850448	NaN	2	1	-4
sp|P28074|PSB5_HUMAN	Proteasome subunit beta type-5 OS=Homo sapiens GN=PSMB5 PE=1 SV=3	1	0.473593	0.212864	0.022871	0.510513	-0.529754	NaN	1	2	-3
sp|P28290|SSFA2_HUMAN	Sperm-specific antigen 2 OS=Homo sapiens GN=SSFA2 PE=1 SV=3	2	1	1	4.52945e-05	NaN	NaN	NaN	0	0	6
sp|P29401|TKT_HUMAN	Transketolase OS=Homo sapiens GN=TKT PE=1 SV=3	1	0.00571459	1	1	NaN	NaN	NaN	4	0	0
sp|P29508|SPB3_HUMAN	Serpin B3 OS=Homo sapiens GN=SERPINB3 PE=1 SV=2	7	0.591933	0.0435076	0.339375	0.444295	2.04149	0.767022	0	0	0
sp|P29692|EF1D_HUMAN	Elongation factor 1-delta OS=Homo sapiens GN=EEF1D PE=1 SV=5	4	1	4.52945e-05	4.52945e-05	NaN	NaN	NaN	0	6	6
sp|P29966|MARCS_HUMAN	Myristoylated alanine-rich C-kinase substrate OS=Homo sapiens GN=MARCKS PE=1 SV=4	11	0.212864	0.00096121	3.63229e-05	0.470832	3.53273	4.94854	-2	3	3
sp|P30040|ERP29_HUMAN	Endoplasmic reticulum resident protein 29 OS=Homo sapiens GN=ERP29 PE=1 SV=4	5	0.000964813	4.52945e-05	4.52945e-05	NaN	NaN	NaN	5	6	6
sp|P30085|KCY_HUMAN	UMP-CMP kinase OS=Homo sapiens GN=CMPK1 PE=1 SV=3	1	0.022871	1	0.00571459	NaN	NaN	NaN	3	0	4
sp|P30086|PEBP1_HUMAN	Phosphatidylethanolamine-binding protein 1 OS=Homo sapiens GN=PEBP1 PE=1 SV=3	1	0.022871	0.022871	0.0167676	NaN	NaN	1.61874	3	3	2
sp|P30101|PDIA3_HUMAN	Protein disulfide-isomerase A3 OS=Homo sapiens GN=PDIA3 PE=1 SV=4	3	0.36836	0.0259825	0.224193	0.570095	1.95433	0.258805	0	2	1
sp|P30408|T4S1_HUMAN	Transmembrane 4 L6 family member 1 OS=Homo sapiens GN=TM4SF1 PE=1 SV=1	1	0.022871	0.663988	0.022871	NaN	-0.205462	NaN	3	0	3
sp|P30519|HMOX2_HUMAN	Heme oxygenase 2 OS=Homo sapiens GN=HMOX2 PE=1 SV=2	6	1	1	4.52945e-05	NaN	NaN	NaN	0	0	6
sp|P30626|SORCN_HUMAN	Sorcin OS=Homo sapiens GN=SRI PE=1 SV=1	6	1	4.52945e-05	4.52945e-05	NaN	NaN	NaN	0	6	6
sp|P30740|ILEU_HUMAN	Leukocyte elastase inhibitor OS=Homo sapiens GN=SERPINB1 PE=1 SV=1	1	0.00571459	1	0.360379	NaN	NaN	1.6795	-4	0	1
sp|P31151|S10A7_HUMAN	Protein S100-A7 OS=Homo sapiens GN=S100A7 PE=1 SV=4	10	0.921928	0.344806	0.780853	-0.0496325	1.06261	-0.22617	0	0	0
sp|P31943|HNRH1_HUMAN	Heterogeneous nuclear ribonucleoprotein H OS=Homo sapiens GN=HNRNPH1 PE=1 SV=4	1	1	1	0.022871	NaN	NaN	NaN	0	0	3
sp|P31944|CASPE_HUMAN	Caspase-14 OS=Homo sapiens GN=CASP14 PE=1 SV=2	9	0.621016	0.249548	0.224193	0.222938	0.822743	0.457349	0	0	1
sp|P31946|1433B_HUMAN	14-3-3 protein beta/alpha OS=Homo sapiens GN=YWHAB PE=1 SV=3	3	0.00571459	4.52945e-05	4.52945e-05	NaN	NaN	NaN	4	6	6
sp|P31947|1433S_HUMAN	14-3-3 protein sigma OS=Homo sapiens GN=SFN PE=1 SV=1	3	0.022871	0.000964813	4.52945e-05	NaN	NaN	NaN	3	5	6
sp|P31948|STIP1_HUMAN	Stress-induced-phosphoprotein 1 OS=Homo sapiens GN=STIP1 PE=1 SV=1	15	0.00411268	0.0004761	3.49582e-06	1.33406	3.63824	3.82052	0	2	2
sp|P31949|S10AB_HUMAN	Protein S100-A11 OS=Homo sapiens GN=S100A11 PE=1 SV=2	3	1	0.022871	4.52945e-05	NaN	NaN	NaN	0	3	6
sp|P32004|L1CAM_HUMAN	Neural cell adhesion molecule L1 OS=Homo sapiens GN=L1CAM PE=1 SV=2	2	1	1	0.000964813	NaN	NaN	NaN	0	0	5
sp|P32119|PRDX2_HUMAN	Peroxiredoxin-2 OS=Homo sapiens GN=PRDX2 PE=1 SV=5	5	0.00377614	0.0747595	0.557128	1.18486	-0.0875492	-0.000534493	-1	2	-1
sp|P32320|CDD_HUMAN	Cytidine deaminase OS=Homo sapiens GN=CDA PE=1 SV=2	1	1	1	0.000964813	NaN	NaN	NaN	0	0	5
sp|P35241|RADI_HUMAN	Radixin OS=Homo sapiens GN=RDX PE=1 SV=1	1	0.022871	0.0747595	1	NaN	NaN	NaN	3	2	0
sp|P35527|K1C9_HUMAN	Keratin, type I cytoskeletal 9 OS=Homo sapiens GN=KRT9 PE=1 SV=3	2	0.602615	0.224193	0.0815856	0.220045	0.40288	-1.41275	0	1	-1
sp|P35579|MYH9_HUMAN	Myosin-9 OS=Homo sapiens GN=MYH9 PE=1 SV=4	7	4.52945e-05	0.000964813	4.52945e-05	NaN	NaN	NaN	6	5	6
sp|P35613|BASI_HUMAN	Basigin OS=Homo sapiens GN=BSG PE=1 SV=2	2	0.022871	1	0.00571459	NaN	NaN	NaN	3	0	4
sp|P35637|FUS_HUMAN	RNA-binding protein FUS OS=Homo sapiens GN=FUS PE=1 SV=1	3	0.00571459	0.0226318	4.52945e-05	NaN	1.52227	NaN	-4	3	6
sp|P35659|DEK_HUMAN	Protein DEK OS=Homo sapiens GN=DEK PE=1 SV=1	2	1	1	0.00571459	NaN	NaN	NaN	0	0	4
sp|P35908|K22E_HUMAN	Keratin, type II cytoskeletal 2 epidermal OS=Homo sapiens GN=KRT2 PE=1 SV=2	2	0.770556	0.862601	0.913682	0.190877	0.162176	-0.112407	0	0	0
sp|P37108|SRP14_HUMAN	Signal recognition particle 14 kDa protein OS=Homo sapiens GN=SRP14 PE=1 SV=2	1	1	1	0.022871	NaN	NaN	NaN	0	0	3
sp|P37802|TAGL2_HUMAN	Transgelin-2 OS=Homo sapiens GN=TAGLN2 PE=1 SV=3	16	0.224193	0.000103597	7.26724e-06	0.429554	3.0565	5.06339	1	0	2
sp|P37837|TALDO_HUMAN	Transaldolase OS=Homo sapiens GN=TALDO1 PE=1 SV=2	1	0.00571459	1	0.022871	NaN	NaN	NaN	4	0	3
sp|P37840|SYUA_HUMAN	Alpha-synuclein OS=Homo sapiens GN=SNCA PE=1 SV=1	6	1	4.52945e-05	4.52945e-05	NaN	NaN	NaN	0	6	6
sp|P39687|AN32A_HUMAN	Acidic leucine-rich nuclear phosphoprotein 32 family member A OS=Homo sapiens GN=ANP32A PE=1 SV=1	1	1	0.022871	0.000964813	NaN	NaN	NaN	0	3	5
sp|P40222|TXLNA_HUMAN	Alpha-taxilin OS=Homo sapiens GN=TXLNA PE=1 SV=3	10	1	1	4.52945e-05	NaN	NaN	NaN	0	0	6
sp|P40926|MDHM_HUMAN	Malate dehydrogenase, mitochondrial OS=Homo sapiens GN=MDH2 PE=1 SV=3	1	0.022871	1	0.022871	NaN	NaN	NaN	3	0	3
sp|P41236|IPP2_HUMAN	Protein phosphatase inhibitor 2 OS=Homo sapiens GN=PPP1R2 PE=1 SV=2	1	1	1	4.52945e-05	NaN	NaN	NaN	0	0	6
sp|P42167|LAP2B_HUMAN	Lamina-associated polypeptide 2, isoforms beta/gamma OS=Homo sapiens GN=TMPO PE=1 SV=2	1	1	1	4.52945e-05	NaN	NaN	NaN	0	0	6
sp|P42357|HUTH_HUMAN	Histidine ammonia-lyase OS=Homo sapiens GN=HAL PE=1 SV=1	2	1	0.233064	1	NaN	1.09852	NaN	0	0	0
sp|P42858|HD_HUMAN	Huntingtin OS=Homo sapiens GN=HTT PE=1 SV=2	1	1	0.022871	0.022871	NaN	NaN	NaN	0	-3	3
sp|P42892|ECE1_HUMAN	Endothelin-converting enzyme 1 OS=Homo sapiens GN=ECE1 PE=1 SV=2	7	1	0.022871	4.52945e-05	NaN	NaN	NaN	0	3	6
sp|P43307|SSRA_HUMAN	Translocon-associated protein subunit alpha OS=Homo sapiens GN=SSR1 PE=1 SV=3	1	1	1	0.00571459	NaN	NaN	NaN	0	0	4
sp|P43487|RANG_HUMAN	Ran-specific GTPase-activating protein OS=Homo sapiens GN=RANBP1 PE=1 SV=1	3	1	0.00571459	4.52945e-05	NaN	NaN	NaN	0	4	6
sp|P46013|KI67_HUMAN	Antigen KI-67 OS=Homo sapiens GN=MKI67 PE=1 SV=2	3	1	1	4.52945e-05	NaN	NaN	NaN	0	0	6
sp|P46782|RS5_HUMAN	40S ribosomal protein S5 OS=Homo sapiens GN=RPS5 PE=1 SV=4	1	1	1	0.022871	NaN	NaN	NaN	0	0	3
sp|P46821|MAP1B_HUMAN	Microtubule-associated protein 1B OS=Homo sapiens GN=MAP1B PE=1 SV=2	33	1	4.52945e-05	4.52945e-05	NaN	NaN	NaN	0	6	6
sp|P46937|YAP1_HUMAN	Transcriptional coactivator YAP1 OS=Homo sapiens GN=YAP1 PE=1 SV=2	1	1	1	0.00571459	NaN	NaN	NaN	0	0	4
sp|P47895|AL1A3_HUMAN	Aldehyde dehydrogenase family 1 member A3 OS=Homo sapiens GN=ALDH1A3 PE=1 SV=2	1	1	1	0.00571459	NaN	NaN	NaN	0	0	4
sp|P47914|RL29_HUMAN	60S ribosomal protein L29 OS=Homo sapiens GN=RPL29 PE=1 SV=2	2	0.668809	0.309221	0.488232	-0.176157	0.722164	0.354483	0	0	0
sp|P47929|LEG7_HUMAN	Galectin-7 OS=Homo sapiens GN=LGALS7 PE=1 SV=2	4	0.224193	0.106051	0.00571459	-0.376419	2.41681	NaN	1	-1	-4
sp|P48594|SPB4_HUMAN	Serpin B4 OS=Homo sapiens GN=SERPINB4 PE=1 SV=2	2	0.022871	0.00571459	1	NaN	NaN	NaN	3	4	0
sp|P48634|PRC2A_HUMAN	Protein PRRC2A OS=Homo sapiens GN=PRRC2A PE=1 SV=3	4	1	1	4.52945e-05	NaN	NaN	NaN	0	0	6
sp|P48668|K2C6C_HUMAN	Keratin, type II cytoskeletal 6C OS=Homo sapiens GN=KRT6C PE=1 SV=3	1	0.022871	1	0.557128	NaN	NaN	0.0825187	3	0	1
sp|P48681|NEST_HUMAN	Nestin OS=Homo sapiens GN=NES PE=1 SV=2	1	1	1	0.000964813	NaN	NaN	NaN	0	0	5
sp|P49006|MRP_HUMAN	MARCKS-related protein OS=Homo sapiens GN=MARCKSL1 PE=1 SV=2	1	1	0.000964813	4.52945e-05	NaN	NaN	NaN	0	5	6
sp|P49189|AL9A1_HUMAN	4-trimethylaminobutyraldehyde dehydrogenase OS=Homo sapiens GN=ALDH9A1 PE=1 SV=3	1	1	0.022871	0.022871	NaN	NaN	NaN	0	-3	3
sp|P49321|NASP_HUMAN	Nuclear autoantigenic sperm protein OS=Homo sapiens GN=NASP PE=1 SV=2	11	1	0.000964813	4.52945e-05	NaN	NaN	NaN	0	5	6
sp|P49721|PSB2_HUMAN	Proteasome subunit beta type-2 OS=Homo sapiens GN=PSMB2 PE=1 SV=1	1	0.022871	0.825203	0.022871	NaN	0.332827	NaN	3	0	3
sp|P49750|YLPM1_HUMAN	YLP motif-containing protein 1 OS=Homo sapiens GN=YLPM1 PE=1 SV=3	1	1	1	4.52945e-05	NaN	NaN	NaN	0	0	6
sp|P49790|NU153_HUMAN	Nuclear pore complex protein Nup153 OS=Homo sapiens GN=NUP153 PE=1 SV=2	4	1	1	4.52945e-05	NaN	NaN	NaN	0	0	6
sp|P49862|KLK7_HUMAN	Kallikrein-7 OS=Homo sapiens GN=KLK7 PE=1 SV=1	1	0.00571459	1	1	NaN	NaN	NaN	4	0	0
sp|P50402|EMD_HUMAN	Emerin OS=Homo sapiens GN=EMD PE=1 SV=1	10	0.022871	0.429251	0.00322718	-0.0976484	0.563785	3.03872	3	0	0
sp|P50552|VASP_HUMAN	Vasodilator-stimulated phosphoprotein OS=Homo sapiens GN=VASP PE=1 SV=3	2	1	1	0.000964813	NaN	NaN	NaN	0	0	5
sp|P50990|TCPQ_HUMAN	T-complex protein 1 subunit theta OS=Homo sapiens GN=CCT8 PE=1 SV=4	1	0.000964813	0.0747595	0.501795	NaN	1.06902	0.368856	5	2	1
sp|P51572|BAP31_HUMAN	B-cell receptor-associated protein 31 OS=Homo sapiens GN=BCAP31 PE=1 SV=3	6	1	0.022871	4.52945e-05	NaN	NaN	NaN	0	3	6
sp|P51587|BRCA2_HUMAN	Breast cancer type 2 susceptibility protein OS=Homo sapiens GN=BRCA2 PE=1 SV=2	1	0.557128	0.0747595	0.000964813	-0.572723	NaN	NaN	-1	2	-5
sp|P51610|HCFC1_HUMAN	Host cell factor 1 OS=Homo sapiens GN=HCFC1 PE=1 SV=2	1	1	1	4.52945e-05	NaN	NaN	NaN	0	0	6
sp|P51858|HDGF_HUMAN	Hepatoma-derived growth factor OS=Homo sapiens GN=HDGF PE=1 SV=1	5	1	0.0747595	4.52945e-05	NaN	NaN	NaN	0	2	6
sp|P52209|6PGD_HUMAN	6-phosphogluconate dehydrogenase, decarboxylating OS=Homo sapiens GN=PGD PE=1 SV=3	1	1	0.00571459	1	NaN	NaN	NaN	0	-4	0
sp|P52272|HNRPM_HUMAN	Heterogeneous nuclear ribonucleoprotein M OS=Homo sapiens GN=HNRNPM PE=1 SV=3	1	0.752571	0.0747595	0.154175	0.117118	-0.0142805	-1.05195	0	2	-2
sp|P52594|AGFG1_HUMAN	Arf-GAP domain and FG repeat-containing protein 1 OS=Homo sapiens GN=AGFG1 PE=1 SV=2	1	1	1	0.022871	NaN	NaN	NaN	0	0	3
sp|P53350|PLK1_HUMAN	Serine/threonine-protein kinase PLK1 OS=Homo sapiens GN=PLK1 PE=1 SV=1	1	1	1	0.022871	NaN	NaN	NaN	0	0	3
sp|P54105|ICLN_HUMAN	Methylosome subunit pICln OS=Homo sapiens GN=CLNS1A PE=1 SV=1	1	1	4.52945e-05	4.52945e-05	NaN	NaN	NaN	0	6	6
sp|P54652|HSP72_HUMAN	Heat shock-related 70 kDa protein 2 OS=Homo sapiens GN=HSPA2 PE=1 SV=1	1	0.022871	0.167596	0.022871	NaN	-1.23472	NaN	3	-2	3
sp|P54707|AT12A_HUMAN	Potassium-transporting ATPase alpha chain 2 OS=Homo sapiens GN=ATP12A PE=1 SV=3	1	1	1	0.022871	NaN	NaN	NaN	0	0	3
sp|P54727|RD23B_HUMAN	UV excision repair protein RAD23 homolog B OS=Homo sapiens GN=RAD23B PE=1 SV=1	2	1	1	4.52945e-05	NaN	NaN	NaN	0	0	6
sp|P54819|KAD2_HUMAN	Adenylate kinase 2, mitochondrial OS=Homo sapiens GN=AK2 PE=1 SV=2	2	0.296919	0.811728	4.52945e-05	-0.491218	0.242656	NaN	-1	0	-6
sp|P55010|IF5_HUMAN	Eukaryotic translation initiation factor 5 OS=Homo sapiens GN=EIF5 PE=1 SV=2	2	1	1	4.52945e-05	NaN	NaN	NaN	0	0	6
sp|P55036|PSMD4_HUMAN	26S proteasome non-ATPase regulatory subunit 4 OS=Homo sapiens GN=PSMD4 PE=1 SV=1	1	1	1	0.022871	NaN	NaN	NaN	0	0	3
sp|P55072|TERA_HUMAN	Transitional endoplasmic reticulum ATPase OS=Homo sapiens GN=VCP PE=1 SV=4	1	1	0.022871	1	NaN	NaN	NaN	0	-3	0
sp|P55209|NP1L1_HUMAN	Nucleosome assembly protein 1-like 1 OS=Homo sapiens GN=NAP1L1 PE=1 SV=1	3	1	0.022871	4.52945e-05	NaN	NaN	NaN	0	3	6
sp|P55327|TPD52_HUMAN	Tumor protein D52 OS=Homo sapiens GN=TPD52 PE=1 SV=2	1	1	1	0.000964813	NaN	NaN	NaN	0	0	5
sp|P56537|IF6_HUMAN	Eukaryotic translation initiation factor 6 OS=Homo sapiens GN=EIF6 PE=1 SV=1	2	0.505068	0.924297	0.022871	0.530485	0.100674	NaN	0	0	3
sp|P58107|EPIPL_HUMAN	Epiplakin OS=Homo sapiens GN=EPPK1 PE=1 SV=2	1	1	1	1	NaN	NaN	NaN	0	0	0
sp|P58546|MTPN_HUMAN	Myotrophin OS=Homo sapiens GN=MTPN PE=1 SV=2	1	1	0.022871	4.52945e-05	NaN	NaN	NaN	0	3	6
sp|P60033|CD81_HUMAN	CD81 antigen OS=Homo sapiens GN=CD81 PE=1 SV=1	1	1	1	0.00571459	NaN	NaN	NaN	0	0	4
sp|P60174|TPIS_HUMAN	Triosephosphate isomerase OS=Homo sapiens GN=TPI1 PE=1 SV=3	5	0.414203	0.135979	0.0119309	0.475271	1.17957	1.03699	0	0	0
sp|P60468|SC61B_HUMAN	Protein transport protein Sec61 subunit beta OS=Homo sapiens GN=SEC61B PE=1 SV=2	3	0.224193	7.87227e-05	6.22728e-06	0.374308	3.68399	5.63413	1	1	2
sp|P60660|MYL6_HUMAN	Myosin light polypeptide 6 OS=Homo sapiens GN=MYL6 PE=1 SV=2	5	0.022871	0.000692444	1.20668e-06	0.250699	3.31501	5.10002	3	2	3
sp|P60866|RS20_HUMAN	40S ribosomal protein S20 OS=Homo sapiens GN=RPS20 PE=1 SV=1	1	1	1	0.022871	NaN	NaN	NaN	0	0	3
sp|P60900|PSA6_HUMAN	Proteasome subunit alpha type-6 OS=Homo sapiens GN=PSMA6 PE=1 SV=1	1	1	0.022871	1	NaN	NaN	NaN	0	3	0
sp|P60903|S10AA_HUMAN	Protein S100-A10 OS=Homo sapiens GN=S100A10 PE=1 SV=2	1	1	1	0.000964813	NaN	NaN	NaN	0	0	5
sp|P61289|PSME3_HUMAN	Proteasome activator complex subunit 3 OS=Homo sapiens GN=PSME3 PE=1 SV=1	1	1	0.022871	1	NaN	NaN	NaN	0	-3	0
sp|P61604|CH10_HUMAN	10 kDa heat shock protein, mitochondrial OS=Homo sapiens GN=HSPE1 PE=1 SV=2	1	0.501795	0.150698	0.00571459	-0.0653006	1.50909	NaN	-1	0	4
sp|P61626|LYSC_HUMAN	Lysozyme C OS=Homo sapiens GN=LYZ PE=1 SV=1	3	0.224193	0.669743	0.108335	0.0418624	0.28167	-1.1946	1	0	0
sp|P61758|PFD3_HUMAN	Prefoldin subunit 3 OS=Homo sapiens GN=VBP1 PE=1 SV=3	2	1	1	0.00571459	NaN	NaN	NaN	0	0	4
sp|P61978|HNRPK_HUMAN	Heterogeneous nuclear ribonucleoprotein K OS=Homo sapiens GN=HNRNPK PE=1 SV=1	5	1	1	4.52945e-05	NaN	NaN	NaN	0	0	6
sp|P62158|CALM_HUMAN	Calmodulin OS=Homo sapiens GN=CALM1 PE=1 SV=2	3	0.209706	0.022871	4.52945e-05	1.4577	1.57891	NaN	0	3	6
sp|P62256|UBE2H_HUMAN	Ubiquitin-conjugating enzyme E2 H OS=Homo sapiens GN=UBE2H PE=1 SV=1	1	1	1	0.00571459	NaN	NaN	NaN	0	0	4
sp|P62263|RS14_HUMAN	40S ribosomal protein S14 OS=Homo sapiens GN=RPS14 PE=1 SV=3	1	1	0.022871	1	NaN	NaN	NaN	0	-3	0
sp|P62633|CNBP_HUMAN	Cellular nucleic acid-binding protein OS=Homo sapiens GN=CNBP PE=1 SV=1	1	1	1	0.000964813	NaN	NaN	NaN	0	0	5
sp|P62753|RS6_HUMAN	40S ribosomal protein S6 OS=Homo sapiens GN=RPS6 PE=1 SV=1	1	1	1	0.022871	NaN	NaN	NaN	0	0	3
sp|P62805|H4_HUMAN	Histone H4 OS=Homo sapiens GN=HIST1H4A PE=1 SV=2	4	0.00571459	0.312488	0.00571459	NaN	1.58198	NaN	4	1	4
sp|P62851|RS25_HUMAN	40S ribosomal protein S25 OS=Homo sapiens GN=RPS25 PE=1 SV=1	3	0.224193	0.224193	4.52945e-05	-0.543561	0.709726	NaN	1	1	6
sp|P62857|RS28_HUMAN	40S ribosomal protein S28 OS=Homo sapiens GN=RPS28 PE=1 SV=1	1	1	0.022871	4.52945e-05	NaN	NaN	NaN	0	3	6
sp|P62861|RS30_HUMAN	40S ribosomal protein S30 OS=Homo sapiens GN=FAU PE=1 SV=1	1	0.022871	1	1	NaN	NaN	NaN	3	0	0
sp|P62937|PPIA_HUMAN	Peptidyl-prolyl cis-trans isomerase A OS=Homo sapiens GN=PPIA PE=1 SV=2	3	1	1	4.52945e-05	NaN	NaN	NaN	0	0	6
sp|P63104|1433Z_HUMAN	14-3-3 protein zeta/delta OS=Homo sapiens GN=YWHAZ PE=1 SV=1	5	1	0.0058036	4.52945e-05	NaN	3.2261	NaN	0	3	6
sp|P63208|SKP1_HUMAN	S-phase kinase-associated protein 1 OS=Homo sapiens GN=SKP1 PE=1 SV=2	1	1	1	0.022871	NaN	NaN	NaN	0	0	3
sp|P63220|RS21_HUMAN	40S ribosomal protein S21 OS=Homo sapiens GN=RPS21 PE=1 SV=1	2	1	1	4.52945e-05	NaN	NaN	NaN	0	0	6
sp|P63244|GBLP_HUMAN	Guanine nucleotide-binding protein subunit beta-2-like 1 OS=Homo sapiens GN=GNB2L1 PE=1 SV=3	1	1	0.022871	1	NaN	NaN	NaN	0	-3	0
sp|P67809|YBOX1_HUMAN	Nuclease-sensitive element-binding protein 1 OS=Homo sapiens GN=YBX1 PE=1 SV=3	12	0.501795	0.000661374	6.28052e-05	-0.34147	3.09874	4.79732	1	3	1
sp|P67936|TPM4_HUMAN	Tropomyosin alpha-4 chain OS=Homo sapiens GN=TPM4 PE=1 SV=3	6	0.000964813	4.52945e-05	4.52945e-05	NaN	NaN	NaN	5	6	6
sp|P68366|TBA4A_HUMAN	Tubulin alpha-4A chain OS=Homo sapiens GN=TUBA4A PE=1 SV=1	1	0.224193	0.224193	0.789939	-0.091956	0.374942	0.189046	1	1	0
sp|P68871|HBB_HUMAN	Hemoglobin subunit beta OS=Homo sapiens GN=HBB PE=1 SV=2	9	0.261704	0.0315007	0.224193	0.91054	1.55728	-0.0390221	0	-1	1
sp|P69905|HBA_HUMAN	Hemoglobin subunit alpha OS=Homo sapiens GN=HBA1 PE=1 SV=2	15	0.167495	0.314831	0.515507	0.979208	0.76253	0.561814	0	0	0
sp|P78386|KRT85_HUMAN	Keratin, type II cuticular Hb5 OS=Homo sapiens GN=KRT85 PE=1 SV=1	1	1	1	4.52945e-05	NaN	NaN	NaN	0	0	6
sp|P80303|NUCB2_HUMAN	Nucleobindin-2 OS=Homo sapiens GN=NUCB2 PE=1 SV=2	3	4.52945e-05	4.52945e-05	0.000964813	NaN	NaN	NaN	6	6	5
sp|P80723|BASP1_HUMAN	Brain acid soluble protein 1 OS=Homo sapiens GN=BASP1 PE=1 SV=2	17	0.384731	5.09964e-05	9.02966e-07	-0.354178	3.27731	5.18618	0	0	0
sp|P81605|DCD_HUMAN	Dermcidin OS=Homo sapiens GN=DCD PE=1 SV=2	15	0.577529	0.752191	0.27741	0.457452	0.210467	-0.724296	0	0	0
sp|P82094|TMF1_HUMAN	TATA element modulatory factor OS=Homo sapiens GN=TMF1 PE=1 SV=2	8	1	0.00571459	4.52945e-05	NaN	NaN	NaN	0	4	6
sp|P84103|SRSF3_HUMAN	Serine/arginine-rich splicing factor 3 OS=Homo sapiens GN=SRSF3 PE=1 SV=1	1	0.342827	0.224193	0.318123	-0.580081	0.054531	-0.771838	0	1	0
sp|P98082|DAB2_HUMAN	Disabled homolog 2 OS=Homo sapiens GN=DAB2 PE=1 SV=3	3	1	1	4.52945e-05	NaN	NaN	NaN	0	0	6
sp|P98179|RBM3_HUMAN	RNA-binding protein 3 OS=Homo sapiens GN=RBM3 PE=1 SV=1	1	1	1	0.00571459	NaN	NaN	NaN	0	0	4
sp|P99999|CYC_HUMAN	Cytochrome c OS=Homo sapiens GN=CYCS PE=1 SV=2	1	0.000964813	0.00571459	1	NaN	NaN	NaN	5	4	0
sp|Q00610|CLH1_HUMAN	Clathrin heavy chain 1 OS=Homo sapiens GN=CLTC PE=1 SV=5	2	1	1	0.00571459	NaN	NaN	NaN	0	0	4
sp|Q00688|FKBP3_HUMAN	Peptidyl-prolyl cis-trans isomerase FKBP3 OS=Homo sapiens GN=FKBP3 PE=1 SV=1	1	1	1	0.022871	NaN	NaN	NaN	0	0	3
sp|Q01130|SRSF2_HUMAN	Serine/arginine-rich splicing factor 2 OS=Homo sapiens GN=SRSF2 PE=1 SV=4	4	0.47195	0.483078	0.44125	-0.248456	0.514869	-0.562352	0	0	0
sp|Q01469|FABP5_HUMAN	Fatty acid-binding protein, epidermal OS=Homo sapiens GN=FABP5 PE=1 SV=3	4	0.224193	0.224193	0.428431	0.477229	0.450833	0.92151	1	1	0
sp|Q01844|EWS_HUMAN	RNA-binding protein EWS OS=Homo sapiens GN=EWSR1 PE=1 SV=1	3	0.0747595	0.0440426	4.52945e-05	-0.155289	2.56844	NaN	2	1	6
sp|Q02413|DSG1_HUMAN	Desmoglein-1 OS=Homo sapiens GN=DSG1 PE=1 SV=2	40	0.749215	0.539553	0.251687	0.10097	0.345909	-0.551595	0	0	0
sp|Q02818|NUCB1_HUMAN	Nucleobindin-1 OS=Homo sapiens GN=NUCB1 PE=1 SV=4	3	4.52945e-05	4.52945e-05	4.52945e-05	NaN	NaN	NaN	6	6	6
sp|Q02952|AKA12_HUMAN	A-kinase anchor protein 12 OS=Homo sapiens GN=AKAP12 PE=1 SV=4	3	0.501795	0.557128	0.0747595	0.149099	-0.164494	-0.731515	1	1	2
sp|Q03135|CAV1_HUMAN	Caveolin-1 OS=Homo sapiens GN=CAV1 PE=1 SV=4	6	0.000964813	0.0397111	4.52945e-05	NaN	3.01621	NaN	5	2	6
sp|Q04323|UBXN1_HUMAN	UBX domain-containing protein 1 OS=Homo sapiens GN=UBXN1 PE=1 SV=2	1	1	1	4.52945e-05	NaN	NaN	NaN	0	0	6
sp|Q04637|IF4G1_HUMAN	Eukaryotic translation initiation factor 4 gamma 1 OS=Homo sapiens GN=EIF4G1 PE=1 SV=4	8	1	4.52945e-05	4.52945e-05	NaN	NaN	NaN	0	6	6
sp|Q04695|K1C17_HUMAN	Keratin, type I cytoskeletal 17 OS=Homo sapiens GN=KRT17 PE=1 SV=2	18	0.902012	0.0774271	0.270912	0.140407	2.0823	1.07667	0	0	0
sp|Q04917|1433F_HUMAN	14-3-3 protein eta OS=Homo sapiens GN=YWHAH PE=1 SV=4	1	1	1	0.00571459	NaN	NaN	NaN	0	0	4
sp|Q04941|PLP2_HUMAN	Proteolipid protein 2 OS=Homo sapiens GN=PLP2 PE=1 SV=1	1	0.224193	0.0659241	4.17448e-05	-0.374375	2.46322	2.17505	1	1	2
sp|Q05519|SRS11_HUMAN	Serine/arginine-rich splicing factor 11 OS=Homo sapiens GN=SRSF11 PE=1 SV=1	1	0.286347	0.00320206	0.022871	-0.728492	-1.01352	NaN	0	0	3
sp|Q05682|CALD1_HUMAN	Caldesmon OS=Homo sapiens GN=CALD1 PE=1 SV=3	11	1	4.52945e-05	4.52945e-05	NaN	NaN	NaN	0	6	6
sp|Q06323|PSME1_HUMAN	Proteasome activator complex subunit 1 OS=Homo sapiens GN=PSME1 PE=1 SV=1	1	1	1	0.00571459	NaN	NaN	NaN	0	0	4
sp|Q06830|PRDX1_HUMAN	Peroxiredoxin-1 OS=Homo sapiens GN=PRDX1 PE=1 SV=1	3	0.213159	0.192526	0.371012	0.562578	1.11551	-0.435568	0	1	0
sp|Q07065|CKAP4_HUMAN	Cytoskeleton-associated protein 4 OS=Homo sapiens GN=CKAP4 PE=1 SV=2	14	0.000964813	0.00627782	0.000201275	NaN	2.00195	2.32604	5	3	2
sp|Q07157|ZO1_HUMAN	Tight junction protein ZO-1 OS=Homo sapiens GN=TJP1 PE=1 SV=3	1	1	1	0.022871	NaN	NaN	NaN	0	0	3
sp|Q07866|KLC1_HUMAN	Kinesin light chain 1 OS=Homo sapiens GN=KLC1 PE=1 SV=2	2	1	1	0.000964813	NaN	NaN	NaN	0	0	5
sp|Q07955|SRSF1_HUMAN	Serine/arginine-rich splicing factor 1 OS=Homo sapiens GN=SRSF1 PE=1 SV=2	7	0.40204	0.221036	0.715604	0.428886	0.764766	-0.200022	0	0	0
sp|Q08188|TGM3_HUMAN	Protein-glutamine gamma-glutamyltransferase E OS=Homo sapiens GN=TGM3 PE=1 SV=4	8	0.224193	0.224193	0.224193	-0.185432	-0.0845143	-0.114369	-1	-1	1
sp|Q08211|DHX9_HUMAN	ATP-dependent RNA helicase A OS=Homo sapiens GN=DHX9 PE=1 SV=4	1	0.00571459	0.022871	1	NaN	NaN	NaN	-4	3	0
sp|Q08379|GOGA2_HUMAN	Golgin subfamily A member 2 OS=Homo sapiens GN=GOLGA2 PE=1 SV=3	6	1	0.00571459	4.52945e-05	NaN	NaN	NaN	0	4	6
sp|Q08554|DSC1_HUMAN	Desmocollin-1 OS=Homo sapiens GN=DSC1 PE=1 SV=2	21	0.813947	0.90401	0.385909	0.0941489	0.0974439	-0.597533	0	0	0
sp|Q08AD1|CAMP2_HUMAN	Calmodulin-regulated spectrin-associated protein 2 OS=Homo sapiens GN=CAMSAP2 PE=1 SV=3	1	1	1	0.00571459	NaN	NaN	NaN	0	0	4
sp|Q08J23|NSUN2_HUMAN	tRNA (cytosine(34)-C(5))-methyltransferase OS=Homo sapiens GN=NSUN2 PE=1 SV=2	1	0.022871	0.022871	1	NaN	NaN	NaN	3	-3	0
sp|Q09666|AHNK_HUMAN	Neuroblast differentiation-associated protein AHNAK OS=Homo sapiens GN=AHNAK PE=1 SV=2	126	0.77843	0.00852426	2.04995e-06	0.137043	1.73652	3.50809	0	0	0
sp|Q10589|BST2_HUMAN	Bone marrow stromal antigen 2 OS=Homo sapiens GN=BST2 PE=1 SV=1	2	0.0747595	3.15159e-05	1.78545e-07	0.594402	3.10575	4.87101	2	2	1
sp|Q12797|ASPH_HUMAN	Aspartyl/asparaginyl beta-hydroxylase OS=Homo sapiens GN=ASPH PE=1 SV=3	4	4.52945e-05	0.00202948	0.022871	NaN	2.20832	0.202865	6	3	3
sp|Q12802|AKP13_HUMAN	A-kinase anchor protein 13 OS=Homo sapiens GN=AKAP13 PE=1 SV=2	3	1	1	4.52945e-05	NaN	NaN	NaN	0	0	6
sp|Q12888|TP53B_HUMAN	Tumor suppressor p53-binding protein 1 OS=Homo sapiens GN=TP53BP1 PE=1 SV=2	2	1	1	0.00571459	NaN	NaN	NaN	0	0	4
sp|Q12905|ILF2_HUMAN	Interleukin enhancer-binding factor 2 OS=Homo sapiens GN=ILF2 PE=1 SV=2	1	0.022871	1	1	NaN	NaN	NaN	3	0	0
sp|Q13085|ACACA_HUMAN	Acetyl-CoA carboxylase 1 OS=Homo sapiens GN=ACACA PE=1 SV=2	1	1	0.022871	1	NaN	NaN	NaN	0	-3	0
sp|Q13162|PRDX4_HUMAN	Peroxiredoxin-4 OS=Homo sapiens GN=PRDX4 PE=1 SV=1	3	4.52945e-05	4.52945e-05	4.52945e-05	NaN	NaN	NaN	6	6	6
sp|Q13228|SBP1_HUMAN	Selenium-binding protein 1 OS=Homo sapiens GN=SELENBP1 PE=1 SV=2	1	0.420776	0.0747595	1	-1.39994	NaN	NaN	-1	2	0
sp|Q13247|SRSF6_HUMAN	Serine/arginine-rich splicing factor 6 OS=Homo sapiens GN=SRSF6 PE=1 SV=2	1	1	0.022871	0.022871	NaN	NaN	NaN	0	3	3
sp|Q13283|G3BP1_HUMAN	Ras GTPase-activating protein-binding protein 1 OS=Homo sapiens GN=G3BP1 PE=1 SV=1	4	1	0.000964813	4.52945e-05	NaN	NaN	NaN	0	5	6
sp|Q13428|TCOF_HUMAN	Treacle protein OS=Homo sapiens GN=TCOF1 PE=1 SV=3	30	0.804335	0.258278	0.847095	-0.110847	0.554682	0.106599	0	0	0
sp|Q13435|SF3B2_HUMAN	Splicing factor 3B subunit 2 OS=Homo sapiens GN=SF3B2 PE=1 SV=2	1	1	0.00571459	0.000964813	NaN	NaN	NaN	0	4	5
sp|Q13442|HAP28_HUMAN	28 kDa heat- and acid-stable phosphoprotein OS=Homo sapiens GN=PDAP1 PE=1 SV=1	2	1	0.000964813	4.52945e-05	NaN	NaN	NaN	0	5	6
sp|Q13501|SQSTM_HUMAN	Sequestosome-1 OS=Homo sapiens GN=SQSTM1 PE=1 SV=1	5	1	0.0747595	4.52945e-05	NaN	NaN	NaN	0	2	6
sp|Q13523|PRP4B_HUMAN	Serine/threonine-protein kinase PRP4 homolog OS=Homo sapiens GN=PRPF4B PE=1 SV=3	1	0.557128	1	1	0.0937166	NaN	NaN	-1	0	0
sp|Q13561|DCTN2_HUMAN	Dynactin subunit 2 OS=Homo sapiens GN=DCTN2 PE=1 SV=4	7	1	4.52945e-05	4.52945e-05	NaN	NaN	NaN	0	6	6
sp|Q13586|STIM1_HUMAN	Stromal interaction molecule 1 OS=Homo sapiens GN=STIM1 PE=1 SV=3	4	1	4.52945e-05	4.52945e-05	NaN	NaN	NaN	0	6	6
sp|Q13596|SNX1_HUMAN	Sorting nexin-1 OS=Homo sapiens GN=SNX1 PE=1 SV=3	7	1	0.000964813	4.52945e-05	NaN	NaN	NaN	0	5	6
sp|Q13813|SPTN1_HUMAN	Spectrin alpha chain, non-erythrocytic 1 OS=Homo sapiens GN=SPTAN1 PE=1 SV=3	12	1	0.212864	0.000964813	NaN	0.30084	NaN	0	2	5
sp|Q13835|PKP1_HUMAN	Plakophilin-1 OS=Homo sapiens GN=PKP1 PE=1 SV=2	7	0.93412	0.202763	0.96622	-0.0796352	1.20734	0.0402934	0	1	0
sp|Q13867|BLMH_HUMAN	Bleomycin hydrolase OS=Homo sapiens GN=BLMH PE=1 SV=1	2	0.212864	0.977127	0.501795	0.249244	0.0318553	1.16587	2	0	-1
sp|Q14061|COX17_HUMAN	Cytochrome c oxidase copper chaperone OS=Homo sapiens GN=COX17 PE=1 SV=2	1	1	1	0.022871	NaN	NaN	NaN	0	0	3
sp|Q14103|HNRPD_HUMAN	Heterogeneous nuclear ribonucleoprotein D0 OS=Homo sapiens GN=HNRNPD PE=1 SV=1	1	1	0.0977989	0.000964813	NaN	1.10268	NaN	0	1	5
sp|Q14118|DAG1_HUMAN	Dystroglycan OS=Homo sapiens GN=DAG1 PE=1 SV=2	2	1	1	0.000964813	NaN	NaN	NaN	0	0	5
sp|Q14126|DSG2_HUMAN	Desmoglein-2 OS=Homo sapiens GN=DSG2 PE=1 SV=2	2	0.022871	1	4.52945e-05	NaN	NaN	NaN	3	0	6
sp|Q14134|TRI29_HUMAN	Tripartite motif-containing protein 29 OS=Homo sapiens GN=TRIM29 PE=1 SV=2	1	1	1	0.022871	NaN	NaN	NaN	0	0	3
sp|Q14157|UBP2L_HUMAN	Ubiquitin-associated protein 2-like OS=Homo sapiens GN=UBAP2L PE=1 SV=2	12	0.022871	4.52945e-05	4.52945e-05	NaN	NaN	NaN	3	6	6
sp|Q14204|DYHC1_HUMAN	Cytoplasmic dynein 1 heavy chain 1 OS=Homo sapiens GN=DYNC1H1 PE=1 SV=5	1	1	1	0.022871	NaN	NaN	NaN	0	0	3
sp|Q14244|MAP7_HUMAN	Ensconsin OS=Homo sapiens GN=MAP7 PE=1 SV=1	2	0.022871	4.52945e-05	4.52945e-05	NaN	NaN	NaN	-3	6	6
sp|Q14247|SRC8_HUMAN	Src substrate cortactin OS=Homo sapiens GN=CTTN PE=1 SV=2	34	0.699164	0.224193	0.855225	-0.969308	-0.455167	0.178442	0	1	0
sp|Q14257|RCN2_HUMAN	Reticulocalbin-2 OS=Homo sapiens GN=RCN2 PE=1 SV=1	3	0.022871	4.52945e-05	4.52945e-05	NaN	NaN	NaN	3	6	6
sp|Q14444|CAPR1_HUMAN	Caprin-1 OS=Homo sapiens GN=CAPRIN1 PE=1 SV=2	17	0.692336	0.726974	0.0165069	0.22992	0.176286	0.816079	0	0	0
sp|Q14574|DSC3_HUMAN	Desmocollin-3 OS=Homo sapiens GN=DSC3 PE=1 SV=3	8	0.735914	0.501795	0.022871	0.14836	0.342809	NaN	0	1	-3
sp|Q14671|PUM1_HUMAN	Pumilio homolog 1 OS=Homo sapiens GN=PUM1 PE=1 SV=3	1	1	1	0.000964813	NaN	NaN	NaN	0	0	5
sp|Q14677|EPN4_HUMAN	Clathrin interactor 1 OS=Homo sapiens GN=CLINT1 PE=1 SV=1	5	1	0.000964813	4.52945e-05	NaN	NaN	NaN	0	5	6
sp|Q14689|DIP2A_HUMAN	Disco-interacting protein 2 homolog A OS=Homo sapiens GN=DIP2A PE=1 SV=2	1	0.40696	0.224193	0.168508	-0.520221	0.445951	-1.37255	0	-1	0
sp|Q14739|LBR_HUMAN	Lamin-B receptor OS=Homo sapiens GN=LBR PE=1 SV=2	1	1	1	0.000964813	NaN	NaN	NaN	0	0	5
sp|Q14847|LASP1_HUMAN	LIM and SH3 domain protein 1 OS=Homo sapiens GN=LASP1 PE=1 SV=2	16	0.224193	6.89976e-05	1.80418e-07	0.0982948	2.66252	5.06353	1	0	0
sp|Q14978|NOLC1_HUMAN	Nucleolar and coiled-body phosphoprotein 1 OS=Homo sapiens GN=NOLC1 PE=1 SV=2	5	0.417805	0.488804	0.456691	-0.386037	0.364479	-0.432419	0	0	0
sp|Q14980|NUMA1_HUMAN	Nuclear mitotic apparatus protein 1 OS=Homo sapiens GN=NUMA1 PE=1 SV=2	2	1	1	4.52945e-05	NaN	NaN	NaN	0	0	6
sp|Q14CN4|K2C72_HUMAN	Keratin, type II cytoskeletal 72 OS=Homo sapiens GN=KRT72 PE=1 SV=2	1	1	0.022871	1	NaN	NaN	NaN	0	3	0
sp|Q15025|TNIP1_HUMAN	TNFAIP3-interacting protein 1 OS=Homo sapiens GN=TNIP1 PE=1 SV=2	1	1	0.0747595	0.00571459	NaN	NaN	NaN	0	2	4
sp|Q15027|ACAP1_HUMAN	Arf-GAP with coiled-coil, ANK repeat and PH domain-containing protein 1 OS=Homo sapiens GN=ACAP1 PE=1 SV=1	1	1	1	0.022871	NaN	NaN	NaN	0	0	3
sp|Q15075|EEA1_HUMAN	Early endosome antigen 1 OS=Homo sapiens GN=EEA1 PE=1 SV=2	3	1	0.000964813	4.52945e-05	NaN	NaN	NaN	0	5	6
sp|Q15084|PDIA6_HUMAN	Protein disulfide-isomerase A6 OS=Homo sapiens GN=PDIA6 PE=1 SV=1	1	1	0.022871	0.022871	NaN	NaN	NaN	0	3	3
sp|Q15149|PLEC_HUMAN	Plectin OS=Homo sapiens GN=PLEC PE=1 SV=3	2	0.501795	0.224193	0.224193	-0.0239704	0.744157	0.220859	-1	-1	-1
sp|Q15154|PCM1_HUMAN	Pericentriolar material 1 protein OS=Homo sapiens GN=PCM1 PE=1 SV=4	4	1	1	4.52945e-05	NaN	NaN	NaN	0	0	6
sp|Q15287|RNPS1_HUMAN	RNA-binding protein with serine-rich domain 1 OS=Homo sapiens GN=RNPS1 PE=1 SV=1	3	0.410893	0.876859	0.945524	-0.71801	0.209324	0.0986945	0	0	0
sp|Q15293|RCN1_HUMAN	Reticulocalbin-1 OS=Homo sapiens GN=RCN1 PE=1 SV=1	19	0.134164	0.087405	0.448408	0.820385	1.32813	0.432948	0	0	0
sp|Q15365|PCBP1_HUMAN	Poly(rC)-binding protein 1 OS=Homo sapiens GN=PCBP1 PE=1 SV=2	2	0.249295	0.590155	0.27874	-0.304487	0.288396	-0.686474	0	0	0
sp|Q15366|PCBP2_HUMAN	Poly(rC)-binding protein 2 OS=Homo sapiens GN=PCBP2 PE=1 SV=1	1	1	1	0.022871	NaN	NaN	NaN	0	0	3
sp|Q15517|CDSN_HUMAN	Corneodesmosin OS=Homo sapiens GN=CDSN PE=1 SV=3	6	0.764029	0.604481	0.47708	-0.118945	-0.241018	-0.422194	0	0	0
sp|Q15599|NHRF2_HUMAN	Na(+)/H(+) exchange regulatory cofactor NHE-RF2 OS=Homo sapiens GN=SLC9A3R2 PE=1 SV=2	2	1	1	4.52945e-05	NaN	NaN	NaN	0	0	6
sp|Q15637|SF01_HUMAN	Splicing factor 1 OS=Homo sapiens GN=SF1 PE=1 SV=4	3	1	1	0.000964813	NaN	NaN	NaN	0	0	5
sp|Q15642|CIP4_HUMAN	Cdc42-interacting protein 4 OS=Homo sapiens GN=TRIP10 PE=1 SV=3	1	1	1	0.000964813	NaN	NaN	NaN	0	0	5
sp|Q15691|MARE1_HUMAN	Microtubule-associated protein RP/EB family member 1 OS=Homo sapiens GN=MAPRE1 PE=1 SV=3	1	1	1	4.52945e-05	NaN	NaN	NaN	0	0	6
sp|Q15714|T22D1_HUMAN	TSC22 domain family protein 1 OS=Homo sapiens GN=TSC22D1 PE=1 SV=3	1	1	1	4.52945e-05	NaN	NaN	NaN	0	0	6
sp|Q15758|AAAT_HUMAN	Neutral amino acid transporter B(0) OS=Homo sapiens GN=SLC1A5 PE=1 SV=2	1	1	0.022871	1	NaN	NaN	NaN	0	-3	0
sp|Q15828|CYTM_HUMAN	Cystatin-M OS=Homo sapiens GN=CST6 PE=1 SV=1	1	0.3156	0.625237	0.794557	0.623282	0.307933	0.211037	0	0	0
sp|Q15942|ZYX_HUMAN	Zyxin OS=Homo sapiens GN=ZYX PE=1 SV=1	5	1	1	4.52945e-05	NaN	NaN	NaN	0	0	6
sp|Q16181|SEPT7_HUMAN	Septin-7 OS=Homo sapiens GN=SEPT7 PE=1 SV=2	1	0.022871	1	1	NaN	NaN	NaN	3	0	0
sp|Q16204|CCDC6_HUMAN	Coiled-coil domain-containing protein 6 OS=Homo sapiens GN=CCDC6 PE=1 SV=2	1	1	1	0.00571459	NaN	NaN	NaN	0	0	4
sp|Q16626|MEA1_HUMAN	Male-enhanced antigen 1 OS=Homo sapiens GN=MEA1 PE=1 SV=2	1	1	1	4.52945e-05	NaN	NaN	NaN	0	0	6
sp|Q16629|SRSF7_HUMAN	Serine/arginine-rich splicing factor 7 OS=Homo sapiens GN=SRSF7 PE=1 SV=1	3	0.888404	0.224193	0.443285	-0.085405	0.0717205	-0.696885	0	1	0
sp|Q16643|DREB_HUMAN	Drebrin OS=Homo sapiens GN=DBN1 PE=1 SV=4	9	1	0.022871	4.52945e-05	NaN	NaN	NaN	0	3	6
sp|Q32MZ4|LRRF1_HUMAN	Leucine-rich repeat flightless-interacting protein 1 OS=Homo sapiens GN=LRRFIP1 PE=1 SV=2	35	0.000964813	0.00588549	0.00293561	NaN	3.4963	4.11134	5	2	3
sp|Q3KQU3|MA7D1_HUMAN	MAP7 domain-containing protein 1 OS=Homo sapiens GN=MAP7D1 PE=1 SV=1	1	1	1	0.000964813	NaN	NaN	NaN	0	0	5
sp|Q3SY84|K2C71_HUMAN	Keratin, type II cytoskeletal 71 OS=Homo sapiens GN=KRT71 PE=1 SV=3	1	1	0.022871	1	NaN	NaN	NaN	0	3	0
sp|Q4V328|GRAP1_HUMAN	GRIP1-associated protein 1 OS=Homo sapiens GN=GRIPAP1 PE=1 SV=1	3	1	0.00571459	4.52945e-05	NaN	NaN	NaN	0	4	6
sp|Q5D862|FILA2_HUMAN	Filaggrin-2 OS=Homo sapiens GN=FLG2 PE=1 SV=1	26	0.50471	0.375429	0.586333	0.299754	0.61514	-0.370874	0	0	0
sp|Q5JRA6|MIA3_HUMAN	Melanoma inhibitory activity protein 3 OS=Homo sapiens GN=MIA3 PE=1 SV=1	8	0.00571459	4.52945e-05	4.52945e-05	NaN	NaN	NaN	4	6	6
sp|Q5JSH3|WDR44_HUMAN	WD repeat-containing protein 44 OS=Homo sapiens GN=WDR44 PE=1 SV=1	1	1	1	0.000964813	NaN	NaN	NaN	0	0	5
sp|Q5JSZ5|PRC2B_HUMAN	Protein PRRC2B OS=Homo sapiens GN=PRRC2B PE=1 SV=2	1	1	1	0.00571459	NaN	NaN	NaN	0	0	4
sp|Q5JTV8|TOIP1_HUMAN	Torsin-1A-interacting protein 1 OS=Homo sapiens GN=TOR1AIP1 PE=1 SV=2	1	1	1	0.022871	NaN	NaN	NaN	0	0	3
sp|Q5M775|CYTSB_HUMAN	Cytospin-B OS=Homo sapiens GN=SPECC1 PE=1 SV=1	5	1	0.00571459	4.52945e-05	NaN	NaN	NaN	0	4	6
sp|Q5SW79|CE170_HUMAN	Centrosomal protein of 170 kDa OS=Homo sapiens GN=CEP170 PE=1 SV=1	1	1	1	4.52945e-05	NaN	NaN	NaN	0	0	6
sp|Q5T0N5|FBP1L_HUMAN	Formin-binding protein 1-like OS=Homo sapiens GN=FNBP1L PE=1 SV=3	1	1	1	0.00571459	NaN	NaN	NaN	0	0	4
sp|Q5T1N1|AKND1_HUMAN	Protein AKNAD1 OS=Homo sapiens GN=AKNAD1 PE=2 SV=3	1	0.00571459	0.208057	0.022871	NaN	-1.71763	NaN	4	-1	3
sp|Q5T6F2|UBAP2_HUMAN	Ubiquitin-associated protein 2 OS=Homo sapiens GN=UBAP2 PE=1 SV=1	9	1	4.52945e-05	4.52945e-05	NaN	NaN	NaN	0	6	6
sp|Q5T749|KPRP_HUMAN	Keratinocyte proline-rich protein OS=Homo sapiens GN=KPRP PE=1 SV=1	7	0.690831	0.102277	0.203084	0.278202	1.08575	-0.934045	0	0	-1
sp|Q5T750|XP32_HUMAN	Skin-specific protein 32 OS=Homo sapiens GN=XP32 PE=1 SV=1	1	0.501795	0.212864	0.022871	-0.216896	0.809258	NaN	1	2	-3
sp|Q5UCC4|EMC10_HUMAN	ER membrane protein complex subunit 10 OS=Homo sapiens GN=EMC10 PE=1 SV=1	2	4.52945e-05	0.224193	0.0747595	NaN	-0.934384	0.312747	6	1	2
sp|Q5UIP0|RIF1_HUMAN	Telomere-associated protein RIF1 OS=Homo sapiens GN=RIF1 PE=1 SV=2	4	1	1	0.000964813	NaN	NaN	NaN	0	0	5
sp|Q5VT06|CE350_HUMAN	Centrosome-associated protein 350 OS=Homo sapiens GN=CEP350 PE=1 SV=1	1	0.022871	0.022871	1	NaN	NaN	NaN	-3	-3	0
sp|Q5VTE6|ANGE2_HUMAN	Protein angel homolog 2 OS=Homo sapiens GN=ANGEL2 PE=2 SV=1	1	0.224193	0.646436	0.387028	-0.241237	0.337852	-0.51687	1	0	0
sp|Q5VU13|VSIG8_HUMAN	V-set and immunoglobulin domain-containing protein 8 OS=Homo sapiens GN=VSIG8 PE=1 SV=1	1	1	1	0.022871	NaN	NaN	NaN	0	0	3
sp|Q5XKE5|K2C79_HUMAN	Keratin, type II cytoskeletal 79 OS=Homo sapiens GN=KRT79 PE=1 SV=2	1	0.022871	1	0.022871	NaN	NaN	NaN	3	0	3
sp|Q63HQ0|AP1AR_HUMAN	AP-1 complex-associated regulatory protein OS=Homo sapiens GN=AP1AR PE=1 SV=1	1	1	1	0.022871	NaN	NaN	NaN	0	0	3
sp|Q66PJ3|AR6P4_HUMAN	ADP-ribosylation factor-like protein 6-interacting protein 4 OS=Homo sapiens GN=ARL6IP4 PE=1 SV=2	7	0.54857	0.695438	0.744232	-0.427441	0.449701	-0.302008	0	0	0
sp|Q68CZ2|TENS3_HUMAN	Tensin-3 OS=Homo sapiens GN=TNS3 PE=1 SV=2	2	0.224193	0.189497	0.00983284	0.178616	0.831271	1.87828	-1	-1	0
sp|Q6FI81|CPIN1_HUMAN	Anamorsin OS=Homo sapiens GN=CIAPIN1 PE=1 SV=2	3	1	0.022871	0.000964813	NaN	NaN	NaN	0	3	5
sp|Q6IAA8|LTOR1_HUMAN	Ragulator complex protein LAMTOR1 OS=Homo sapiens GN=LAMTOR1 PE=1 SV=2	1	1	1	0.000964813	NaN	NaN	NaN	0	0	5
sp|Q6KB66|K2C80_HUMAN	Keratin, type II cytoskeletal 80 OS=Homo sapiens GN=KRT80 PE=1 SV=2	9	0.163613	0.315737	0.963863	0.494902	0.685247	-0.0384594	0	0	0
sp|Q6NYC8|PPR18_HUMAN	Phostensin OS=Homo sapiens GN=PPP1R18 PE=1 SV=1	3	1	1	4.52945e-05	NaN	NaN	NaN	0	0	6
sp|Q6P9F7|LRC8B_HUMAN	Volume-regulated anion channel subunit LRRC8B OS=Homo sapiens GN=LRRC8B PE=1 SV=2	1	1	0.022871	1	NaN	NaN	NaN	0	-3	0
sp|Q6ULP2|AFTIN_HUMAN	Aftiphilin OS=Homo sapiens GN=AFTPH PE=1 SV=2	2	1	1	4.52945e-05	NaN	NaN	NaN	0	0	6
sp|Q6UWP8|SBSN_HUMAN	Suprabasin OS=Homo sapiens GN=SBSN PE=1 SV=2	10	0.31906	0.224193	0.980422	0.515084	0.0502143	-0.0181306	0	1	0
sp|Q6ZNB6|NFXL1_HUMAN	NF-X1-type zinc finger protein NFXL1 OS=Homo sapiens GN=NFXL1 PE=1 SV=2	1	0.022871	1	0.022871	NaN	NaN	NaN	3	0	3
sp|Q6ZU80|CE128_HUMAN	Centrosomal protein of 128 kDa OS=Homo sapiens GN=CEP128 PE=1 SV=2	1	0.022871	0.979725	0.557128	NaN	0.0372685	-0.758278	-3	0	1
sp|Q6ZVX7|FBX50_HUMAN	F-box only protein 50 OS=Homo sapiens GN=NCCRP1 PE=1 SV=1	2	1	0.022871	1	NaN	NaN	NaN	0	-3	0
sp|Q7Z2W4|ZCCHV_HUMAN	Zinc finger CCCH-type antiviral protein 1 OS=Homo sapiens GN=ZC3HAV1 PE=1 SV=3	1	1	1	4.52945e-05	NaN	NaN	NaN	0	0	6
sp|Q7Z3T8|ZFY16_HUMAN	Zinc finger FYVE domain-containing protein 16 OS=Homo sapiens GN=ZFYVE16 PE=1 SV=3	2	1	1	0.00571459	NaN	NaN	NaN	0	0	4
sp|Q7Z3Y8|K1C27_HUMAN	Keratin, type I cytoskeletal 27 OS=Homo sapiens GN=KRT27 PE=1 SV=2	1	1	0.00571459	1	NaN	NaN	NaN	0	4	0
sp|Q7Z406|MYH14_HUMAN	Myosin-14 OS=Homo sapiens GN=MYH14 PE=1 SV=2	1	0.212864	0.224193	0.501795	-0.688286	-0.67472	-0.0463611	-2	1	1
sp|Q7Z417|NUFP2_HUMAN	Nuclear fragile X mental retardation-interacting protein 2 OS=Homo sapiens GN=NUFIP2 PE=1 SV=1	5	1	0.022871	4.52945e-05	NaN	NaN	NaN	0	3	6
sp|Q7Z434|MAVS_HUMAN	Mitochondrial antiviral-signaling protein OS=Homo sapiens GN=MAVS PE=1 SV=2	4	1	1	4.52945e-05	NaN	NaN	NaN	0	0	6
sp|Q7Z4V5|HDGR2_HUMAN	Hepatoma-derived growth factor-related protein 2 OS=Homo sapiens GN=HDGFRP2 PE=1 SV=1	1	0.022871	1	1	NaN	NaN	NaN	3	0	0
sp|Q7Z6E9|RBBP6_HUMAN	E3 ubiquitin-protein ligase RBBP6 OS=Homo sapiens GN=RBBP6 PE=1 SV=1	14	0.224193	0.691808	0.848157	0.215056	0.4001	-0.174037	1	0	0
sp|Q7Z794|K2C1B_HUMAN	Keratin, type II cytoskeletal 1b OS=Homo sapiens GN=KRT77 PE=2 SV=3	3	0.022871	0.022871	0.00571459	-0.711464	NaN	NaN	3	3	4
sp|Q86SQ0|PHLB2_HUMAN	Pleckstrin homology-like domain family B member 2 OS=Homo sapiens GN=PHLDB2 PE=1 SV=2	3	1	1	4.52945e-05	NaN	NaN	NaN	0	0	6
sp|Q86UE4|LYRIC_HUMAN	Protein LYRIC OS=Homo sapiens GN=MTDH PE=1 SV=2	2	1	0.0747595	4.52945e-05	NaN	NaN	NaN	0	2	6
sp|Q86UP2|KTN1_HUMAN	Kinectin OS=Homo sapiens GN=KTN1 PE=1 SV=1	19	1	0.00643512	4.52945e-05	NaN	1.56456	NaN	0	3	6
sp|Q86V48|LUZP1_HUMAN	Leucine zipper protein 1 OS=Homo sapiens GN=LUZP1 PE=1 SV=2	3	1	1	0.000964813	NaN	NaN	NaN	0	0	5
sp|Q86VS8|HOOK3_HUMAN	Protein Hook homolog 3 OS=Homo sapiens GN=HOOK3 PE=1 SV=2	2	1	1	4.52945e-05	NaN	NaN	NaN	0	0	6
sp|Q86YZ3|HORN_HUMAN	Hornerin OS=Homo sapiens GN=HRNR PE=1 SV=2	87	0.640746	0.618649	0.0761831	0.231686	0.322689	-1.27138	0	0	0
sp|Q8IV50|LYSM2_HUMAN	LysM and putative peptidoglycan-binding domain-containing protein 2 OS=Homo sapiens GN=LYSMD2 PE=1 SV=1	1	1	1	0.000964813	NaN	NaN	NaN	0	0	5
sp|Q8IVF2|AHNK2_HUMAN	Protein AHNAK2 OS=Homo sapiens GN=AHNAK2 PE=1 SV=2	4	0.022871	0.212864	0.000964813	NaN	-0.247347	NaN	-3	2	5
sp|Q8IVM0|CCD50_HUMAN	Coiled-coil domain-containing protein 50 OS=Homo sapiens GN=CCDC50 PE=1 SV=1	4	1	4.52945e-05	4.52945e-05	NaN	NaN	NaN	0	6	6
sp|Q8IVT2|MISP_HUMAN	Mitotic interactor and substrate of PLK1 OS=Homo sapiens GN=MISP PE=1 SV=1	6	0.022871	0.349741	4.52945e-05	NaN	1.20354	NaN	3	1	6
sp|Q8IWC1|MA7D3_HUMAN	MAP7 domain-containing protein 3 OS=Homo sapiens GN=MAP7D3 PE=1 SV=2	5	1	0.022871	4.52945e-05	NaN	NaN	NaN	0	3	6
sp|Q8IWE2|NXP20_HUMAN	Protein NOXP20 OS=Homo sapiens GN=FAM114A1 PE=1 SV=2	2	1	1	0.000964813	NaN	NaN	NaN	0	0	5
sp|Q8IX90|SKA3_HUMAN	Spindle and kinetochore-associated protein 3 OS=Homo sapiens GN=SKA3 PE=1 SV=2	1	1	1	0.00571459	NaN	NaN	NaN	0	0	4
sp|Q8IYB3|SRRM1_HUMAN	Serine/arginine repetitive matrix protein 1 OS=Homo sapiens GN=SRRM1 PE=1 SV=2	9	0.613293	0.637472	0.441619	-0.279759	0.414693	-0.650422	0	0	0
sp|Q8IYL3|CA174_HUMAN	UPF0688 protein C1orf174 OS=Homo sapiens GN=C1orf174 PE=1 SV=2	1	1	1	0.022871	NaN	NaN	NaN	0	0	3
sp|Q8IZ21|PHAR4_HUMAN	Phosphatase and actin regulator 4 OS=Homo sapiens GN=PHACTR4 PE=1 SV=1	3	1	1	4.52945e-05	NaN	NaN	NaN	0	0	6
sp|Q8IZM8|ZN654_HUMAN	Zinc finger protein 654 OS=Homo sapiens GN=ZNF654 PE=2 SV=3	1	1	0.00571459	1	NaN	NaN	NaN	0	-4	0
sp|Q8IZW8|TENS4_HUMAN	Tensin-4 OS=Homo sapiens GN=TNS4 PE=1 SV=3	1	1	1	0.00571459	NaN	NaN	NaN	0	0	4
sp|Q8N1N4|K2C78_HUMAN	Keratin, type II cytoskeletal 78 OS=Homo sapiens GN=KRT78 PE=2 SV=2	10	0.501198	0.224193	0.224193	0.282334	0.20659	-0.828522	0	1	1
sp|Q8N3X1|FNBP4_HUMAN	Formin-binding protein 4 OS=Homo sapiens GN=FNBP4 PE=1 SV=3	1	1	1	0.00571459	NaN	NaN	NaN	0	0	4
sp|Q8N5F7|NKAP_HUMAN	NF-kappa-B-activating protein OS=Homo sapiens GN=NKAP PE=1 SV=1	1	0.022871	0.402997	0.022871	NaN	0.480717	NaN	3	-1	-3
sp|Q8N6H7|ARFG2_HUMAN	ADP-ribosylation factor GTPase-activating protein 2 OS=Homo sapiens GN=ARFGAP2 PE=1 SV=1	1	1	1	0.022871	NaN	NaN	NaN	0	0	3
sp|Q8N9Q2|SR1IP_HUMAN	Protein SREK1IP1 OS=Homo sapiens GN=SREK1IP1 PE=1 SV=1	3	0.616884	0.721272	0.224193	-0.243783	0.238889	-0.26259	0	0	-1
sp|Q8NBS9|TXND5_HUMAN	Thioredoxin domain-containing protein 5 OS=Homo sapiens GN=TXNDC5 PE=1 SV=2	1	1	0.022871	1	NaN	NaN	NaN	0	3	0
sp|Q8NC51|PAIRB_HUMAN	Plasminogen activator inhibitor 1 RNA-binding protein OS=Homo sapiens GN=SERBP1 PE=1 SV=2	12	0.668177	0.0177035	0.000114096	-0.281081	2.05505	3.98978	0	0	0
sp|Q8NFC6|BD1L1_HUMAN	Biorientation of chromosomes in cell division protein 1-like 1 OS=Homo sapiens GN=BOD1L1 PE=1 SV=2	6	1	1	4.52945e-05	NaN	NaN	NaN	0	0	6
sp|Q8TA86|RP9_HUMAN	Retinitis pigmentosa 9 protein OS=Homo sapiens GN=RP9 PE=1 SV=2	2	0.022871	0.261663	0.0201798	-0.493469	1.43008	-3.25781	3	0	0
sp|Q8WU90|ZC3HF_HUMAN	Zinc finger CCCH domain-containing protein 15 OS=Homo sapiens GN=ZC3H15 PE=1 SV=1	5	0.212864	0.969805	0.224193	0.177336	-0.0379214	-0.230369	2	0	1
sp|Q8WUF5|IASPP_HUMAN	RelA-associated inhibitor OS=Homo sapiens GN=PPP1R13L PE=1 SV=4	1	1	1	0.000964813	NaN	NaN	NaN	0	0	5
sp|Q8WVK2|SNR27_HUMAN	U4/U6.U5 small nuclear ribonucleoprotein 27 kDa protein OS=Homo sapiens GN=SNRNP27 PE=1 SV=1	2	1	0.094781	0.022871	NaN	-0.416905	NaN	0	-1	-3
sp|Q8WVV4|POF1B_HUMAN	Protein POF1B OS=Homo sapiens GN=POF1B PE=1 SV=3	6	0.801469	0.0747595	0.0747595	0.169905	0.476065	-1.09599	0	2	2
sp|Q8WWI1|LMO7_HUMAN	LIM domain only protein 7 OS=Homo sapiens GN=LMO7 PE=1 SV=3	14	1	0.212864	4.52945e-05	NaN	0.107352	NaN	0	2	6
sp|Q8WWM7|ATX2L_HUMAN	Ataxin-2-like protein OS=Homo sapiens GN=ATXN2L PE=1 SV=2	13	0.022871	0.229728	0.0747595	NaN	-0.488283	0.0958407	-3	0	2
sp|Q8WX93|PALLD_HUMAN	Palladin OS=Homo sapiens GN=PALLD PE=1 SV=3	2	1	1	4.52945e-05	NaN	NaN	NaN	0	0	6
sp|Q8WXX5|DNJC9_HUMAN	DnaJ homolog subfamily C member 9 OS=Homo sapiens GN=DNAJC9 PE=1 SV=1	1	1	1	4.52945e-05	NaN	NaN	NaN	0	0	6
sp|Q92598|HS105_HUMAN	Heat shock protein 105 kDa OS=Homo sapiens GN=HSPH1 PE=1 SV=1	2	0.501795	0.212864	0.892601	-0.3588	1.68976	-0.146384	-1	-2	0
sp|Q92615|LAR4B_HUMAN	La-related protein 4B OS=Homo sapiens GN=LARP4B PE=1 SV=3	2	1	1	4.52945e-05	NaN	NaN	NaN	0	0	6
sp|Q92734|TFG_HUMAN	Protein TFG OS=Homo sapiens GN=TFG PE=1 SV=2	2	1	1	0.000964813	NaN	NaN	NaN	0	0	5
sp|Q92783|STAM1_HUMAN	Signal transducing adapter molecule 1 OS=Homo sapiens GN=STAM PE=1 SV=3	4	1	1	4.52945e-05	NaN	NaN	NaN	0	0	6
sp|Q92804|RBP56_HUMAN	TATA-binding protein-associated factor 2N OS=Homo sapiens GN=TAF15 PE=1 SV=1	4	1	0.022871	4.52945e-05	NaN	NaN	NaN	0	3	6
sp|Q92820|GGH_HUMAN	Gamma-glutamyl hydrolase OS=Homo sapiens GN=GGH PE=1 SV=2	1	0.022871	0.243678	0.022871	NaN	0.0748423	NaN	3	-2	-3
sp|Q92874|DNSL2_HUMAN	Deoxyribonuclease-1-like 2 OS=Homo sapiens GN=DNASE1L2 PE=1 SV=1	1	0.557128	1	1	0.188918	NaN	NaN	1	0	0
sp|Q92878|RAD50_HUMAN	DNA repair protein RAD50 OS=Homo sapiens GN=RAD50 PE=1 SV=1	1	0.406286	0.885773	0.022871	0.64451	0.0922845	NaN	1	0	3
sp|Q92945|FUBP2_HUMAN	Far upstream element-binding protein 2 OS=Homo sapiens GN=KHSRP PE=1 SV=4	15	1	4.52945e-05	4.52945e-05	NaN	NaN	NaN	0	6	6
sp|Q969M3|YIPF5_HUMAN	Protein YIPF5 OS=Homo sapiens GN=YIPF5 PE=1 SV=1	1	0.224193	0.611664	0.114737	-0.393494	0.474304	-1.66149	1	0	-1
sp|Q96A49|SYAP1_HUMAN	Synapse-associated protein 1 OS=Homo sapiens GN=SYAP1 PE=1 SV=1	6	1	0.022871	4.52945e-05	NaN	NaN	NaN	0	3	6
sp|Q96AE4|FUBP1_HUMAN	Far upstream element-binding protein 1 OS=Homo sapiens GN=FUBP1 PE=1 SV=3	8	0.224193	0.0316125	2.49608e-05	-0.54516	1.98646	3.51398	1	2	1
sp|Q96AG4|LRC59_HUMAN	Leucine-rich repeat-containing protein 59 OS=Homo sapiens GN=LRRC59 PE=1 SV=1	6	0.022871	4.52945e-05	4.52945e-05	NaN	NaN	NaN	3	6	6
sp|Q96AQ6|PBIP1_HUMAN	Pre-B-cell leukemia transcription factor-interacting protein 1 OS=Homo sapiens GN=PBXIP1 PE=1 SV=1	1	0.197872	1	1	-0.733578	NaN	NaN	1	0	0
sp|Q96B36|AKTS1_HUMAN	Proline-rich AKT1 substrate 1 OS=Homo sapiens GN=AKT1S1 PE=1 SV=1	1	1	1	4.52945e-05	NaN	NaN	NaN	0	0	6
sp|Q96CP2|FWCH2_HUMAN	FLYWCH family member 2 OS=Homo sapiens GN=FLYWCH2 PE=1 SV=1	1	1	0.0747595	4.52945e-05	NaN	NaN	NaN	0	2	6
sp|Q96CW6|S7A6O_HUMAN	Probable RNA polymerase II nuclear localization protein SLC7A6OS OS=Homo sapiens GN=SLC7A6OS PE=1 SV=2	1	1	1	0.000964813	NaN	NaN	NaN	0	0	5
sp|Q96DA0|ZG16B_HUMAN	Zymogen granule protein 16 homolog B OS=Homo sapiens GN=ZG16B PE=1 SV=3	1	1	0.00571459	1	NaN	NaN	NaN	0	-4	0
sp|Q96DR8|MUCL1_HUMAN	Mucin-like protein 1 OS=Homo sapiens GN=MUCL1 PE=1 SV=1	1	0.022871	0.022871	1	NaN	NaN	NaN	3	-3	0
sp|Q96FQ6|S10AG_HUMAN	Protein S100-A16 OS=Homo sapiens GN=S100A16 PE=1 SV=1	3	0.212864	0.00342286	3.94145e-07	-0.282943	2.10401	4.5849	2	1	0
sp|Q96GS4|CQ059_HUMAN	Uncharacterized protein C17orf59 OS=Homo sapiens GN=C17orf59 PE=1 SV=2	1	1	1	0.00571459	NaN	NaN	NaN	0	0	4
sp|Q96HC4|PDLI5_HUMAN	PDZ and LIM domain protein 5 OS=Homo sapiens GN=PDLIM5 PE=1 SV=5	1	1	1	0.000964813	NaN	NaN	NaN	0	0	5
sp|Q96IZ0|PAWR_HUMAN	PRKC apoptosis WT1 regulator protein OS=Homo sapiens GN=PAWR PE=1 SV=1	15	1	4.52945e-05	4.52945e-05	NaN	NaN	NaN	0	6	6
sp|Q96IZ7|RSRC1_HUMAN	Serine/Arginine-related protein 53 OS=Homo sapiens GN=RSRC1 PE=1 SV=1	3	0.557128	0.808548	0.51989	0.20791	0.252009	-0.865805	1	0	0
sp|Q96KR1|ZFR_HUMAN	Zinc finger RNA-binding protein OS=Homo sapiens GN=ZFR PE=1 SV=2	1	1	1	4.52945e-05	NaN	NaN	NaN	0	0	6
sp|Q96P63|SPB12_HUMAN	Serpin B12 OS=Homo sapiens GN=SERPINB12 PE=1 SV=1	6	0.224193	0.224193	0.000749171	0.260915	0.668606	-1.86828	-1	1	1
sp|Q96PE3|INP4A_HUMAN	Type I inositol 3,4-bisphosphate 4-phosphatase OS=Homo sapiens GN=INPP4A PE=1 SV=1	1	0.00411967	0.224193	0.0987194	2.10011	0.975982	-1.85456	1	-1	0
sp|Q96QA5|GSDMA_HUMAN	Gasdermin-A OS=Homo sapiens GN=GSDMA PE=1 SV=4	3	0.413104	0.545571	0.501795	0.514808	0.38275	-0.531478	0	1	1
sp|Q96RU3|FNBP1_HUMAN	Formin-binding protein 1 OS=Homo sapiens GN=FNBP1 PE=1 SV=2	1	1	1	0.022871	NaN	NaN	NaN	0	0	3
sp|Q96SZ5|AEDO_HUMAN	2-aminoethanethiol dioxygenase OS=Homo sapiens GN=ADO PE=1 SV=2	1	1	0.022871	1	NaN	NaN	NaN	0	3	0
sp|Q96T17|MA7D2_HUMAN	MAP7 domain-containing protein 2 OS=Homo sapiens GN=MAP7D2 PE=1 SV=2	4	1	0.0747595	4.52945e-05	NaN	NaN	NaN	0	2	6
sp|Q99439|CNN2_HUMAN	Calponin-2 OS=Homo sapiens GN=CNN2 PE=1 SV=4	2	1	1	4.52945e-05	NaN	NaN	NaN	0	0	6
sp|Q99590|SCAFB_HUMAN	Protein SCAF11 OS=Homo sapiens GN=SCAF11 PE=1 SV=2	3	1	0.00571459	4.52945e-05	NaN	NaN	NaN	0	4	6
sp|Q99614|TTC1_HUMAN	Tetratricopeptide repeat protein 1 OS=Homo sapiens GN=TTC1 PE=1 SV=1	8	1	4.52945e-05	4.52945e-05	NaN	NaN	NaN	0	6	6
sp|Q99700|ATX2_HUMAN	Ataxin-2 OS=Homo sapiens GN=ATXN2 PE=1 SV=2	2	1	1	4.52945e-05	NaN	NaN	NaN	0	0	6
sp|Q99729|ROAA_HUMAN	Heterogeneous nuclear ribonucleoprotein A/B OS=Homo sapiens GN=HNRNPAB PE=1 SV=2	1	0.925987	0.294281	0.803856	-0.0757487	-1.07981	-0.241574	0	1	0
sp|Q99733|NP1L4_HUMAN	Nucleosome assembly protein 1-like 4 OS=Homo sapiens GN=NAP1L4 PE=1 SV=1	1	1	1	4.52945e-05	NaN	NaN	NaN	0	0	6
sp|Q99747|SNAG_HUMAN	Gamma-soluble NSF attachment protein OS=Homo sapiens GN=NAPG PE=1 SV=1	3	0.0896795	0.022871	4.52945e-05	-1.48768	-0.0544671	NaN	1	3	6
sp|Q99807|COQ7_HUMAN	Ubiquinone biosynthesis protein COQ7 homolog OS=Homo sapiens GN=COQ7 PE=1 SV=3	1	0.022871	0.34516	0.00571459	NaN	1.03365	NaN	3	0	-4
sp|Q99961|SH3G1_HUMAN	Endophilin-A2 OS=Homo sapiens GN=SH3GL1 PE=1 SV=1	3	1	1	4.52945e-05	NaN	NaN	NaN	0	0	6
sp|Q9BQ61|CS043_HUMAN	Uncharacterized protein C19orf43 OS=Homo sapiens GN=C19orf43 PE=1 SV=1	1	1	1	0.000964813	NaN	NaN	NaN	0	0	5
sp|Q9BQE4|SELS_HUMAN	Selenoprotein S OS=Homo sapiens GN=VIMP PE=1 SV=3	1	1	1	0.000964813	NaN	NaN	NaN	0	0	5
sp|Q9BRP8|WIBG_HUMAN	Partner of Y14 and mago OS=Homo sapiens GN=WIBG PE=1 SV=1	3	1	0.022871	4.52945e-05	NaN	NaN	NaN	0	3	6
sp|Q9BTC0|DIDO1_HUMAN	Death-inducer obliterator 1 OS=Homo sapiens GN=DIDO1 PE=1 SV=5	1	1	1	4.52945e-05	NaN	NaN	NaN	0	0	6
sp|Q9BTT0|AN32E_HUMAN	Acidic leucine-rich nuclear phosphoprotein 32 family member E OS=Homo sapiens GN=ANP32E PE=1 SV=1	1	1	1	0.022871	NaN	NaN	NaN	0	0	3
sp|Q9BU76|MMTA2_HUMAN	Multiple myeloma tumor-associated protein 2 OS=Homo sapiens GN=MMTAG2 PE=1 SV=1	3	0.831509	0.022871	0.224193	-0.104709	-0.412754	0.224357	0	3	-1
sp|Q9BUT9|F195A_HUMAN	Protein FAM195A OS=Homo sapiens GN=FAM195A PE=1 SV=2	1	1	1	0.000964813	NaN	NaN	NaN	0	0	5
sp|Q9BVC6|TM109_HUMAN	Transmembrane protein 109 OS=Homo sapiens GN=TMEM109 PE=1 SV=1	1	1	0.022871	4.52945e-05	NaN	NaN	NaN	0	3	6
sp|Q9BXU1|STK31_HUMAN	Serine/threonine-protein kinase 31 OS=Homo sapiens GN=STK31 PE=2 SV=2	1	1	0.243678	1	NaN	-0.79275	NaN	0	-2	0
sp|Q9BZL4|PP12C_HUMAN	Protein phosphatase 1 regulatory subunit 12C OS=Homo sapiens GN=PPP1R12C PE=1 SV=1	2	1	0.022871	4.52945e-05	NaN	NaN	NaN	0	3	6
sp|Q9BZX2|UCK2_HUMAN	Uridine-cytidine kinase 2 OS=Homo sapiens GN=UCK2 PE=1 SV=1	1	0.022871	0.00571459	0.00571459	NaN	NaN	NaN	3	4	4
sp|Q9C075|K1C23_HUMAN	Keratin, type I cytoskeletal 23 OS=Homo sapiens GN=KRT23 PE=1 SV=2	6	0.00966819	0.557128	0.00571459	1.98516	-0.169827	NaN	2	1	-4
sp|Q9C0C2|TB182_HUMAN	182 kDa tankyrase-1-binding protein OS=Homo sapiens GN=TNKS1BP1 PE=1 SV=4	24	0.022871	0.0065465	4.52945e-05	NaN	-4.89266	NaN	3	2	6
sp|Q9GZU8|F192A_HUMAN	Protein FAM192A OS=Homo sapiens GN=FAM192A PE=1 SV=1	2	0.022871	0.000964813	0.430962	NaN	NaN	0.490695	3	5	1
sp|Q9GZZ8|LACRT_HUMAN	Extracellular glycoprotein lacritin OS=Homo sapiens GN=LACRT PE=1 SV=1	1	0.404872	0.305914	0.102327	0.515348	0.85566	-1.56296	1	0	-1
sp|Q9H074|PAIP1_HUMAN	Polyadenylate-binding protein-interacting protein 1 OS=Homo sapiens GN=PAIP1 PE=1 SV=1	2	1	1	0.000964813	NaN	NaN	NaN	0	0	5
sp|Q9H299|SH3L3_HUMAN	SH3 domain-binding glutamic acid-rich-like protein 3 OS=Homo sapiens GN=SH3BGRL3 PE=1 SV=1	1	0.335091	0.000964813	0.000964813	0.442755	NaN	NaN	1	5	5
sp|Q9H307|PININ_HUMAN	Pinin OS=Homo sapiens GN=PNN PE=1 SV=4	2	0.635981	0.224193	0.224193	0.283184	0.0868637	0.292582	0	1	1
sp|Q9H3Q1|BORG4_HUMAN	Cdc42 effector protein 4 OS=Homo sapiens GN=CDC42EP4 PE=1 SV=1	1	1	1	0.000964813	NaN	NaN	NaN	0	0	5
sp|Q9H444|CHM4B_HUMAN	Charged multivesicular body protein 4b OS=Homo sapiens GN=CHMP4B PE=1 SV=1	2	1	1	4.52945e-05	NaN	NaN	NaN	0	0	6
sp|Q9H6F5|CCD86_HUMAN	Coiled-coil domain-containing protein 86 OS=Homo sapiens GN=CCDC86 PE=1 SV=1	3	1	1	4.52945e-05	NaN	NaN	NaN	0	0	6
sp|Q9H773|DCTP1_HUMAN	dCTP pyrophosphatase 1 OS=Homo sapiens GN=DCTPP1 PE=1 SV=1	2	1	1	0.000964813	NaN	NaN	NaN	0	0	5
sp|Q9H7E9|CH033_HUMAN	UPF0488 protein C8orf33 OS=Homo sapiens GN=C8orf33 PE=1 SV=1	2	1	1	0.000964813	NaN	NaN	NaN	0	0	5
sp|Q9H910|HN1L_HUMAN	Hematological and neurological expressed 1-like protein OS=Homo sapiens GN=HN1L PE=1 SV=1	7	1	4.52945e-05	4.52945e-05	NaN	NaN	NaN	0	6	6
sp|Q9HCY8|S10AE_HUMAN	Protein S100-A14 OS=Homo sapiens GN=S100A14 PE=1 SV=1	1	1	0.00571459	1	NaN	NaN	NaN	0	4	0
sp|Q9HD15|SRA1_HUMAN	Steroid receptor RNA activator 1 OS=Homo sapiens GN=SRA1 PE=1 SV=1	1	1	1	0.000964813	NaN	NaN	NaN	0	0	5
sp|Q9NNX1|TUFT1_HUMAN	Tuftelin OS=Homo sapiens GN=TUFT1 PE=2 SV=1	1	1	1	4.52945e-05	NaN	NaN	NaN	0	0	6
sp|Q9NP61|ARFG3_HUMAN	ADP-ribosylation factor GTPase-activating protein 3 OS=Homo sapiens GN=ARFGAP3 PE=1 SV=1	1	1	1	0.000964813	NaN	NaN	NaN	0	0	5
sp|Q9NP74|PALMD_HUMAN	Palmdelphin OS=Homo sapiens GN=PALMD PE=1 SV=1	1	1	1	4.52945e-05	NaN	NaN	NaN	0	0	6
sp|Q9NQ38|ISK5_HUMAN	Serine protease inhibitor Kazal-type 5 OS=Homo sapiens GN=SPINK5 PE=1 SV=2	1	0.212864	0.638204	0.317809	0.138414	0.392895	1.32079	2	0	0
sp|Q9NQ76|MEPE_HUMAN	Matrix extracellular phosphoglycoprotein OS=Homo sapiens GN=MEPE PE=1 SV=1	1	0.279874	0.224193	0.802857	-0.998431	-0.0465313	-0.316151	1	-1	0
sp|Q9NQA3|WASH6_HUMAN	WAS protein family homolog 6 OS=Homo sapiens GN=WASH6P PE=1 SV=3	1	1	1	0.000964813	NaN	NaN	NaN	0	0	5
sp|Q9NQC3|RTN4_HUMAN	Reticulon-4 OS=Homo sapiens GN=RTN4 PE=1 SV=2	1	1	1	0.000964813	NaN	NaN	NaN	0	0	5
sp|Q9NQP4|PFD4_HUMAN	Prefoldin subunit 4 OS=Homo sapiens GN=PFDN4 PE=1 SV=1	1	1	1	0.00571459	NaN	NaN	NaN	0	0	4
sp|Q9NQS3|PVRL3_HUMAN	Nectin-3 OS=Homo sapiens GN=PVRL3 PE=1 SV=1	2	1	1	0.000964813	NaN	NaN	NaN	0	0	5
sp|Q9NQW6|ANLN_HUMAN	Actin-binding protein anillin OS=Homo sapiens GN=ANLN PE=1 SV=2	1	1	1	0.000964813	NaN	NaN	NaN	0	0	5
sp|Q9NSB2|KRT84_HUMAN	Keratin, type II cuticular Hb4 OS=Homo sapiens GN=KRT84 PE=2 SV=2	1	1	1	0.000964813	NaN	NaN	NaN	0	0	5
sp|Q9NW68|BSDC1_HUMAN	BSD domain-containing protein 1 OS=Homo sapiens GN=BSDC1 PE=1 SV=1	1	1	1	0.000964813	NaN	NaN	NaN	0	0	5
sp|Q9NWB6|ARGL1_HUMAN	Arginine and glutamate-rich protein 1 OS=Homo sapiens GN=ARGLU1 PE=1 SV=1	2	0.512295	0.666227	0.209041	-0.325422	0.377157	-0.776283	0	0	0
sp|Q9NY27|PP4R2_HUMAN	Serine/threonine-protein phosphatase 4 regulatory subunit 2 OS=Homo sapiens GN=PPP4R2 PE=1 SV=3	1	1	1	0.022871	NaN	NaN	NaN	0	0	3
sp|Q9NYF8|BCLF1_HUMAN	Bcl-2-associated transcription factor 1 OS=Homo sapiens GN=BCLAF1 PE=1 SV=2	7	0.956508	0.224193	0.224193	-0.0506126	-0.155923	0.0392019	0	1	1
sp|Q9NYL9|TMOD3_HUMAN	Tropomodulin-3 OS=Homo sapiens GN=TMOD3 PE=1 SV=1	7	1	4.52945e-05	4.52945e-05	NaN	NaN	NaN	0	6	6
sp|Q9NZB2|F120A_HUMAN	Constitutive coactivator of PPAR-gamma-like protein 1 OS=Homo sapiens GN=FAM120A PE=1 SV=2	1	1	1	0.022871	NaN	NaN	NaN	0	0	3
sp|Q9NZH8|IL36G_HUMAN	Interleukin-36 gamma OS=Homo sapiens GN=IL36G PE=1 SV=1	1	0.998193	0.41555	0.397426	0.00172797	1.286	1.56812	0	0	1
sp|Q9NZT1|CALL5_HUMAN	Calmodulin-like protein 5 OS=Homo sapiens GN=CALML5 PE=1 SV=2	6	0.133338	0.835854	0.388831	0.375976	-0.109003	-0.459681	0	0	0
sp|Q9P0L0|VAPA_HUMAN	Vesicle-associated membrane protein-associated protein A OS=Homo sapiens GN=VAPA PE=1 SV=3	9	1	4.52945e-05	4.52945e-05	NaN	NaN	NaN	0	6	6
sp|Q9P242|NYAP2_HUMAN	Neuronal tyrosine-phosphorylated phosphoinositide-3-kinase adapter 2 OS=Homo sapiens GN=NYAP2 PE=1 SV=3	1	1	1	0.000964813	NaN	NaN	NaN	0	0	5
sp|Q9P270|SLAI2_HUMAN	SLAIN motif-containing protein 2 OS=Homo sapiens GN=SLAIN2 PE=1 SV=2	2	1	1	4.52945e-05	NaN	NaN	NaN	0	0	6
sp|Q9P2B4|CT2NL_HUMAN	CTTNBP2 N-terminal-like protein OS=Homo sapiens GN=CTTNBP2NL PE=1 SV=2	3	0.160431	0.224193	0.581213	-0.63473	-0.427638	-0.433308	0	1	0
sp|Q9P2E9|RRBP1_HUMAN	Ribosome-binding protein 1 OS=Homo sapiens GN=RRBP1 PE=1 SV=4	12	0.814642	0.047134	0.0398819	0.112895	1.46941	1.66611	0	0	0
sp|Q9P2N5|RBM27_HUMAN	RNA-binding protein 27 OS=Homo sapiens GN=RBM27 PE=1 SV=2	1	1	1	0.00571459	NaN	NaN	NaN	0	0	4
sp|Q9UBG3|CRNN_HUMAN	Cornulin OS=Homo sapiens GN=CRNN PE=1 SV=1	2	1	0.776872	0.144396	NaN	0.470862	-0.881621	0	0	-2
sp|Q9UBV8|PEF1_HUMAN	Peflin OS=Homo sapiens GN=PEF1 PE=1 SV=1	2	1	1	0.000964813	NaN	NaN	NaN	0	0	5
sp|Q9UEU0|VTI1B_HUMAN	Vesicle transport through interaction with t-SNAREs homolog 1B OS=Homo sapiens GN=VTI1B PE=1 SV=3	2	1	0.022871	4.52945e-05	NaN	NaN	NaN	0	3	6
sp|Q9UGM3|DMBT1_HUMAN	Deleted in malignant brain tumors 1 protein OS=Homo sapiens GN=DMBT1 PE=1 SV=2	1	0.022871	0.00571459	0.416312	NaN	NaN	-0.349499	-3	-4	0
sp|Q9UHB6|LIMA1_HUMAN	LIM domain and actin-binding protein 1 OS=Homo sapiens GN=LIMA1 PE=1 SV=1	3	1	1	4.52945e-05	NaN	NaN	NaN	0	0	6
sp|Q9UHD9|UBQL2_HUMAN	Ubiquilin-2 OS=Homo sapiens GN=UBQLN2 PE=1 SV=2	2	1	0.0747595	4.52945e-05	NaN	NaN	NaN	0	2	6
sp|Q9UI42|CBPA4_HUMAN	Carboxypeptidase A4 OS=Homo sapiens GN=CPA4 PE=1 SV=2	3	0.022871	0.386838	1	NaN	-0.380431	NaN	3	1	0
sp|Q9UJU6|DBNL_HUMAN	Drebrin-like protein OS=Homo sapiens GN=DBNL PE=1 SV=1	6	1	0.000964813	4.52945e-05	NaN	NaN	NaN	0	5	6
sp|Q9UKJ3|GPTC8_HUMAN	G patch domain-containing protein 8 OS=Homo sapiens GN=GPATCH8 PE=1 SV=2	1	1	1	0.022871	NaN	NaN	NaN	0	0	3
sp|Q9UKK9|NUDT5_HUMAN	ADP-sugar pyrophosphatase OS=Homo sapiens GN=NUDT5 PE=1 SV=1	1	1	1	0.022871	NaN	NaN	NaN	0	0	3
sp|Q9UKS6|PACN3_HUMAN	Protein kinase C and casein kinase substrate in neurons protein 3 OS=Homo sapiens GN=PACSIN3 PE=1 SV=2	3	1	0.022871	1	NaN	NaN	NaN	0	-3	0
sp|Q9UKV3|ACINU_HUMAN	Apoptotic chromatin condensation inducer in the nucleus OS=Homo sapiens GN=ACIN1 PE=1 SV=2	1	1	0.022871	4.52945e-05	NaN	NaN	NaN	0	3	6
sp|Q9UKX7|NUP50_HUMAN	Nuclear pore complex protein Nup50 OS=Homo sapiens GN=NUP50 PE=1 SV=2	1	1	1	0.000964813	NaN	NaN	NaN	0	0	5
sp|Q9UKY7|CDV3_HUMAN	Protein CDV3 homolog OS=Homo sapiens GN=CDV3 PE=1 SV=1	11	1	4.52945e-05	4.52945e-05	NaN	NaN	NaN	0	6	6
sp|Q9UL46|PSME2_HUMAN	Proteasome activator complex subunit 2 OS=Homo sapiens GN=PSME2 PE=1 SV=4	1	1	1	0.00571459	NaN	NaN	NaN	0	0	4
sp|Q9UMX0|UBQL1_HUMAN	Ubiquilin-1 OS=Homo sapiens GN=UBQLN1 PE=1 SV=2	3	1	0.022871	0.000964813	NaN	NaN	NaN	0	3	5
sp|Q9UMX5|NENF_HUMAN	Neudesin OS=Homo sapiens GN=NENF PE=1 SV=1	4	4.52945e-05	0.643438	4.52945e-05	NaN	0.563456	NaN	6	0	6
sp|Q9UN86|G3BP2_HUMAN	Ras GTPase-activating protein-binding protein 2 OS=Homo sapiens GN=G3BP2 PE=1 SV=2	1	1	1	0.00571459	NaN	NaN	NaN	0	0	4
sp|Q9UNF0|PACN2_HUMAN	Protein kinase C and casein kinase substrate in neurons protein 2 OS=Homo sapiens GN=PACSIN2 PE=1 SV=2	3	1	1	4.52945e-05	NaN	NaN	NaN	0	0	6
sp|Q9UPQ0|LIMC1_HUMAN	LIM and calponin homology domains-containing protein 1 OS=Homo sapiens GN=LIMCH1 PE=1 SV=4	8	1	0.000964813	4.52945e-05	NaN	NaN	NaN	0	5	6
sp|Q9UPQ9|TNR6B_HUMAN	Trinucleotide repeat-containing gene 6B protein OS=Homo sapiens GN=TNRC6B PE=1 SV=4	3	1	1	0.000964813	NaN	NaN	NaN	0	0	5
sp|Q9UQ35|SRRM2_HUMAN	Serine/arginine repetitive matrix protein 2 OS=Homo sapiens GN=SRRM2 PE=1 SV=2	2	0.271502	0.991334	0.0747595	-1.24292	-0.0134269	-1.82987	1	0	2
sp|Q9Y2D5|AKAP2_HUMAN	A-kinase anchor protein 2 OS=Homo sapiens GN=AKAP2 PE=1 SV=3	1	1	1	0.022871	NaN	NaN	NaN	0	0	3
sp|Q9Y2W1|TR150_HUMAN	Thyroid hormone receptor-associated protein 3 OS=Homo sapiens GN=THRAP3 PE=1 SV=2	8	0.914539	0.491677	0.502977	0.0745865	0.600303	-0.392338	0	0	0
sp|Q9Y3B9|RRP15_HUMAN	RRP15-like protein OS=Homo sapiens GN=RRP15 PE=1 SV=2	1	1	1	0.022871	NaN	NaN	NaN	0	0	3
sp|Q9Y4H2|IRS2_HUMAN	Insulin receptor substrate 2 OS=Homo sapiens GN=IRS2 PE=1 SV=2	1	1	1	0.000964813	NaN	NaN	NaN	0	0	5
sp|Q9Y520|PRC2C_HUMAN	Protein PRRC2C OS=Homo sapiens GN=PRRC2C PE=1 SV=4	13	1	4.52945e-05	4.52945e-05	NaN	NaN	NaN	0	6	6
sp|Q9Y5A9|YTHD2_HUMAN	YTH domain-containing family protein 2 OS=Homo sapiens GN=YTHDF2 PE=1 SV=2	1	1	1	4.52945e-05	NaN	NaN	NaN	0	0	6
sp|Q9Y5K6|CD2AP_HUMAN	CD2-associated protein OS=Homo sapiens GN=CD2AP PE=1 SV=1	1	1	4.52945e-05	4.52945e-05	NaN	NaN	NaN	0	-6	6
sp|Q9Y5X3|SNX5_HUMAN	Sorting nexin-5 OS=Homo sapiens GN=SNX5 PE=1 SV=1	1	0.212864	0.376519	0.28071	-0.843447	0.648065	-0.83398	2	1	-1
sp|Q9Y605|MOFA1_HUMAN	MORF4 family-associated protein 1 OS=Homo sapiens GN=MRFAP1 PE=1 SV=1	1	1	1	0.022871	NaN	NaN	NaN	0	0	3
sp|Q9Y608|LRRF2_HUMAN	Leucine-rich repeat flightless-interacting protein 2 OS=Homo sapiens GN=LRRFIP2 PE=1 SV=1	6	1	0.000964813	4.52945e-05	NaN	NaN	NaN	0	5	6
sp|Q9Y6A5|TACC3_HUMAN	Transforming acidic coiled-coil-containing protein 3 OS=Homo sapiens GN=TACC3 PE=1 SV=1	5	1	0.000964813	4.52945e-05	NaN	NaN	NaN	0	5	6
sp|Q9Y6K9|NEMO_HUMAN	NF-kappa-B essential modulator OS=Homo sapiens GN=IKBKG PE=1 SV=2	4	1	1	4.52945e-05	NaN	NaN	NaN	0	0	6
sp|Q9Y6W5|WASF2_HUMAN	Wiskott-Aldrich syndrome protein family member 2 OS=Homo sapiens GN=WASF2 PE=1 SV=3	3	1	0.022871	4.52945e-05	NaN	NaN	NaN	0	3	6

## Sheet: TtestResults
Protein Name	PNNL FASTA Protein Description	Total Peptide Count	MinPvalue(8 hr)	MinPvalue(16 hr)	MinPvalue(24 hr)	8 hr FC log2(FC(B/C))	16 hr log2(FC(B/C))	24 hr log2(FC(B/C))	8hr Ctrl	8hr Biotiny	16 hr Ctrl	16 hr Biotiny	24 hr Ctrl	24 hr Biotiny
gi|166154010|ref|YP_001654128.1|	hypothetical protein CTL0037 [Chlamydia trachomatis 434/Bu]; Duplicate proteins: gi|497557856|ref|WP_009872040.1|,gi|15605401|ref|NP_220187.1|	1	0.225325	0.971759	0.79639	-0.815467	0.0258408	-0.253971	3	2	4	4	4	4
gi|166154049|ref|YP_001654167.1|	trigger factor [Chlamydia trachomatis 434/Bu]; Duplicate proteins: gi|497559126|ref|WP_009873310.1|	3	0.816539	0.70248	0.536696	-0.155168	0.334418	-0.374841	6	5	6	6	6	6
gi|166154105|ref|YP_001654223.1|	hypothetical protein CTL0132 [Chlamydia trachomatis 434/Bu]; Duplicate proteins: gi|497559204|ref|WP_009873388.1|	2	NaN	NaN	NaN	NaN	NaN	NaN	0	0	6	0	6	0
gi|166154132|ref|YP_001654250.1|	hypothetical protein CTL0158 [Chlamydia trachomatis 434/Bu]; Duplicate proteins: gi|497559221|ref|WP_009873405.1|	1	0.253363	0.982031	NaN	-3.01602	0.0409417	NaN	3	3	2	1	0	0
gi|166154156|ref|YP_001654274.1|	inclusion membrane protein [Chlamydia trachomatis 434/Bu]; Duplicate proteins: gi|497559241|ref|WP_009873425.1|	13	0.457566	0.710338	0.0174532	-1.43286	0.2528	2.18674	3	3	6	5	6	2
gi|166154332|ref|YP_001654450.1|	co-chaperonin GroES [Chlamydia trachomatis 434/Bu]; Duplicate proteins: gi|497559382|ref|WP_009873566.1|	1	NaN	0.212877	NaN	3.63802	3.19007	NaN	1	1	3	1	0	0
gi|166154336|ref|YP_001654454.1|	inclusion membrane protein D [Chlamydia trachomatis 434/Bu]; Duplicate proteins: gi|501220581|ref|WP_012263599.1|	2	0.126872	0.0153746	0.194464	-1.31679	-1.54491	0.815277	1	5	6	4	6	3
gi|166154337|ref|YP_001654455.1|	inclusion membrane protein E [Chlamydia trachomatis 434/Bu]; Duplicate proteins: gi|497559387|ref|WP_009873571.1|	2	NaN	NaN	NaN	NaN	NaN	NaN	0	0	4	0	6	0
gi|166154339|ref|YP_001654457.1|	inclusion membrane protein G [Chlamydia trachomatis 434/Bu]; Duplicate proteins: gi|497559389|ref|WP_009873573.1|	5	NaN	NaN	NaN	NaN	NaN	NaN	0	0	6	0	6	0
gi|166154340|ref|YP_001654458.1|	inclusion membrane protein A [Chlamydia trachomatis 434/Bu]; Duplicate proteins: gi|501220753|ref|WP_012263771.1|	6	NaN	NaN	NaN	NaN	NaN	NaN	0	0	1	0	6	0
gi|166154344|ref|YP_001654462.1|	acetyl-CoA carboxylase biotin carboxyl carrier protein [Chlamydia trachomatis 434/Bu]; Duplicate proteins: gi|497557286|ref|WP_009871470.1|,gi|15604842|ref|NP_219626.1|	3	NaN	0.873048	0.338149	NaN	-0.0886142	-0.549928	0	0	6	5	6	6
gi|166154368|ref|YP_001654486.1|	hypothetical protein CTL0402 [Chlamydia trachomatis 434/Bu]; Duplicate proteins: gi|497559411|ref|WP_009873595.1|	1	0.95351	NaN	0.455135	-0.0867254	NaN	-0.931695	2	1	1	0	1	3
gi|166154434|ref|YP_001654552.1|	inclusion membrane protein [Chlamydia trachomatis 434/Bu]; Duplicate proteins: gi|497559468|ref|WP_009873652.1|	2	NaN	NaN	NaN	NaN	NaN	NaN	0	0	6	0	6	0
gi|166154439|ref|YP_001654557.1|	inclusion membrane protein [Chlamydia trachomatis 434/Bu]; Duplicate proteins: gi|497559472|ref|WP_009873656.1|	4	NaN	NaN	NaN	NaN	NaN	NaN	0	0	1	0	6	0
gi|166154440|ref|YP_001654558.1|	inclusion membrane protein [Chlamydia trachomatis 434/Bu]; Duplicate proteins: gi|497559473|ref|WP_009873657.1|	1	NaN	NaN	NaN	NaN	NaN	NaN	0	0	0	0	5	0
gi|166154443|ref|YP_001654561.1|	inclusion membrane protein B [Chlamydia trachomatis 434/Bu]; Duplicate proteins: gi|501220756|ref|WP_012263774.1|	1	NaN	NaN	NaN	NaN	NaN	NaN	0	0	1	0	5	0
gi|166154460|ref|YP_001654578.1|	hypothetical protein CTL0500A [Chlamydia trachomatis 434/Bu]; Duplicate proteins: gi|497559487|ref|WP_009873671.1|	1	NaN	NaN	NaN	NaN	NaN	NaN	0	0	1	0	5	0
gi|166154607|ref|YP_001654725.1|	chaperone protein DnaK [Chlamydia trachomatis 434/Bu]; Duplicate proteins: gi|497558442|ref|WP_009872626.1|	1	NaN	NaN	NaN	NaN	NaN	NaN	0	0	3	0	1	0
gi|166154618|ref|YP_001654736.1|	RNA polymerase-binding transcription factor [Chlamydia trachomatis 434/Bu]; Duplicate proteins: gi|497557575|ref|WP_009871759.1|,gi|15605132|ref|NP_219917.1|	2	NaN	NaN	NaN	NaN	NaN	NaN	0	0	5	0	2	0
gi|166154625|ref|YP_001654743.1|	outer membrane protein PmpC [Chlamydia trachomatis 434/Bu]; Duplicate proteins: gi|497559609|ref|WP_009873793.1|	1	0.019664	0.826979	0.00635931	0.834458	0.18399	-2.3168	5	5	4	4	3	3
gi|166154720|ref|YP_001654838.1|	glyceraldehyde 3-phosphate dehydrogenase [Chlamydia trachomatis 434/Bu]; Duplicate proteins: gi|497559679|ref|WP_009873863.1|	1	0.222524	0.159527	0.469073	1.24478	1.5334	2.015	3	2	2	3	1	2
gi|166154744|ref|YP_001654862.1|	hypothetical protein CTL0791 [Chlamydia trachomatis 434/Bu]; Duplicate proteins: gi|497559693|ref|WP_009873877.1|	1	0.00909349	0.956719	0.881982	1.09212	0.10572	0.145325	5	3	4	3	5	4
gi|166154800|ref|YP_001654918.1|	tryptophan--tRNA ligase [Chlamydia trachomatis 434/Bu]; Duplicate proteins: gi|497559734|ref|WP_009873918.1|	2	0.2069	0.83802	0.142335	-0.622637	0.138391	-0.697186	6	6	6	6	6	6
gi|166154817|ref|YP_001654935.1|	thioredoxin peroxidase [Chlamydia trachomatis 434/Bu]; Duplicate proteins: gi|497559751|ref|WP_009873935.1|	1	0.734083	0.767191	0.830703	-0.353691	-0.263241	0.170946	2	4	4	4	2	4
gi|166154825|ref|YP_001654943.1|	virulence protein CADD [Chlamydia trachomatis 434/Bu]; Duplicate proteins: gi|497559758|ref|WP_009873942.1|	1	NaN	NaN	NaN	NaN	NaN	NaN	0	0	3	0	0	0
gi|497557274|ref|WP_009871458.1|	molecular chaperone GroES [Chlamydia trachomatis]; Duplicate proteins: gi|15604830|ref|NP_219614.1|	1	NaN	0.212877	NaN	3.63802	3.19007	NaN	1	1	3	1	0	0
gi|497557278|ref|WP_009871462.1|	inclusion membrane protein D [Chlamydia trachomatis]; Duplicate proteins: gi|15604834|ref|NP_219618.1|	1	0.126872	0.118904	0.367188	-1.31679	-1.537	0.777686	1	5	2	4	4	3
gi|497557281|ref|WP_009871465.1|	inclusion membrane protein G [Chlamydia trachomatis]; Duplicate proteins: gi|15604837|ref|NP_219621.1|	4	NaN	NaN	NaN	NaN	NaN	NaN	0	0	6	0	6	0
gi|497557282|ref|WP_009871466.1|	inclusion membrane protein A [Chlamydia trachomatis]; Duplicate proteins: gi|15604838|ref|NP_219622.1|	5	NaN	NaN	NaN	NaN	NaN	NaN	0	0	1	0	6	0
gi|497557309|ref|WP_009871493.1|	membrane protein [Chlamydia trachomatis]	1	0.95351	NaN	0.455135	-0.0867254	NaN	-0.931695	2	1	1	0	1	3
gi|497557391|ref|WP_009871575.1|	hypothetical protein [Chlamydia trachomatis]	3	NaN	NaN	NaN	NaN	NaN	NaN	0	0	1	0	6	0
gi|497557412|ref|WP_009871596.1|	membrane protein [Chlamydia trachomatis]	1	NaN	NaN	NaN	NaN	NaN	NaN	0	0	1	0	5	0
gi|497557526|ref|WP_009871710.1|	hypothetical protein [Chlamydia trachomatis]	1	NaN	0.992097	NaN	NaN	0.0101982	NaN	0	1	3	1	5	0
gi|497557582|ref|WP_009871766.1|	membrane protein [Chlamydia trachomatis]	1	0.019664	0.826979	0.00635931	0.834458	0.18399	-2.3168	5	5	4	4	3	3
gi|497557685|ref|WP_009871869.1|	glyceraldehyde-3-phosphate dehydrogenase [Chlamydia trachomatis]; Duplicate proteins: gi|15605234|ref|NP_220020.1|	1	0.222524	0.159527	0.469073	1.24478	1.5334	2.015	3	2	2	3	1	2
gi|497557709|ref|WP_009871893.1|	hypothetical protein [Chlamydia trachomatis]; Duplicate proteins: gi|15605258|ref|NP_220044.1|	1	0.00909349	0.956719	0.881982	1.09212	0.10572	0.145325	5	3	4	3	5	4
gi|497557767|ref|WP_009871951.1|	tryptophan--tRNA ligase [Chlamydia trachomatis]; Duplicate proteins: gi|15605314|ref|NP_220100.1|	2	0.2069	0.83802	0.142335	-0.622637	0.138391	-0.697186	6	6	6	6	6	6
gi|497557786|ref|WP_009871970.1|	thio-specific antioxidant peroxidase [Chlamydia trachomatis]; Duplicate proteins: gi|15605333|ref|NP_220119.1|	1	0.734083	0.767191	0.830703	-0.353691	-0.263241	0.170946	2	4	4	4	2	4
gi|497557794|ref|WP_009871978.1|	PqqC-like protein [Chlamydia trachomatis]; Duplicate proteins: gi|15605341|ref|NP_220127.1|	1	NaN	NaN	NaN	NaN	NaN	NaN	0	0	3	0	0	0
gi|497557898|ref|WP_009872082.1|	trigger factor [Chlamydia trachomatis]	3	0.816539	0.70248	0.536696	-0.155168	0.334418	-0.374841	6	5	6	6	6	6
gi|497557959|ref|WP_009872143.1|	hypothetical protein [Chlamydia trachomatis]; Duplicate proteins: gi|15605496|ref|NP_220282.1|	1	NaN	NaN	NaN	NaN	NaN	NaN	0	0	6	0	6	0
gi|497557987|ref|WP_009872171.1|	hypothetical protein [Chlamydia trachomatis]; Duplicate proteins: gi|15605523|ref|NP_220309.1|	1	0.253363	0.982031	NaN	-3.01602	0.0409417	NaN	3	3	2	1	0	0
gi|497558013|ref|WP_009872197.1|	inclusion membrane protein [Chlamydia trachomatis]	5	NaN	0.036632	7.88138e-06	NaN	2.5015	6.07845	1	0	6	1	6	1
gi|497558090|ref|WP_009872274.1|	membrane protein [Chlamydia trachomatis]	1	0.95351	NaN	0.455135	-0.0867254	NaN	-0.931695	2	1	1	0	1	3
gi|497558202|ref|WP_009872386.1|	membrane protein [Chlamydia trachomatis]	1	0.126872	0.118904	0.367188	-1.31679	-1.537	0.777686	1	5	2	4	4	3
gi|497558203|ref|WP_009872387.1|	membrane protein [Chlamydia trachomatis]	1	NaN	NaN	NaN	NaN	NaN	NaN	0	0	4	0	6	0
gi|497558205|ref|WP_009872389.1|	membrane protein [Chlamydia trachomatis]	4	NaN	NaN	NaN	NaN	NaN	NaN	0	0	6	0	6	0
gi|497558206|ref|WP_009872390.1|	membrane protein [Chlamydia trachomatis]	5	NaN	NaN	NaN	NaN	NaN	NaN	0	0	1	0	6	0
gi|497558209|ref|WP_009872393.1|	acetyl-CoA carboxylase, biotin carboxyl carrier protein [Chlamydia trachomatis]	1	NaN	0.872114	0.469694	NaN	0.113126	-0.414508	0	0	6	5	6	6
gi|497558228|ref|WP_009872412.1|	membrane protein [Chlamydia trachomatis]	1	0.95351	NaN	0.455135	-0.0867254	NaN	-0.931695	2	1	1	0	1	3
gi|497558293|ref|WP_009872477.1|	hypothetical protein [Chlamydia trachomatis]	1	NaN	NaN	NaN	NaN	NaN	NaN	0	0	6	0	6	0
gi|497558297|ref|WP_009872481.1|	hypothetical protein [Chlamydia trachomatis]	3	NaN	NaN	NaN	NaN	NaN	NaN	0	0	1	0	6	0
gi|497558316|ref|WP_009872500.1|	hypothetical protein [Chlamydia trachomatis]	1	NaN	NaN	NaN	NaN	NaN	NaN	0	0	1	0	5	0
gi|497558408|ref|WP_009872592.1|	membrane protein [Chlamydia trachomatis]	1	NaN	0.992097	NaN	NaN	0.0101982	NaN	0	1	3	1	5	0
gi|497558457|ref|WP_009872641.1|	membrane protein [Chlamydia trachomatis]	1	0.019664	0.826979	0.00635931	0.834458	0.18399	-2.3168	5	5	4	4	3	3
gi|497558526|ref|WP_009872710.1|	type I glyceraldehyde-3-phosphate dehydrogenase [Chlamydia trachomatis]	1	0.222524	0.159527	0.469073	1.24478	1.5334	2.015	3	2	2	3	1	2
gi|497558544|ref|WP_009872728.1|	hypothetical protein [Chlamydia trachomatis]	1	0.00909349	0.956719	0.881982	1.09212	0.10572	0.145325	5	3	4	3	5	4
gi|497558584|ref|WP_009872768.1|	tryptophan--tRNA ligase [Chlamydia trachomatis]	2	0.2069	0.83802	0.142335	-0.622637	0.138391	-0.697186	6	6	6	6	6	6
gi|497558597|ref|WP_009872781.1|	peroxidase [Chlamydia trachomatis]	1	0.734083	0.767191	0.830703	-0.353691	-0.263241	0.170946	2	4	4	4	2	4
gi|497558727|ref|WP_009872911.1|	hypothetical protein [Chlamydia trachomatis]	1	NaN	NaN	NaN	NaN	NaN	NaN	0	0	3	0	1	0
gi|497558766|ref|WP_009872950.1|	hypothetical protein [Chlamydia trachomatis]	5	NaN	0.036632	7.88138e-06	NaN	2.5015	6.07845	1	0	6	1	6	1
gi|497558893|ref|WP_009873077.1|	hypothetical protein [Chlamydia trachomatis]	1	NaN	NaN	NaN	NaN	NaN	NaN	0	0	6	0	6	0
gi|497558896|ref|WP_009873080.1|	hypothetical protein [Chlamydia trachomatis]; Duplicate proteins: gi|15604949|ref|NP_219733.1|	3	NaN	NaN	NaN	NaN	NaN	NaN	0	0	1	0	6	0
gi|497559019|ref|WP_009873203.1|	trigger factor [Chlamydia trachomatis]	3	0.816539	0.70248	0.536696	-0.155168	0.334418	-0.374841	6	5	6	6	6	6
gi|497559386|ref|WP_009873570.1|	inclusion membrane protein D [Chlamydia trachomatis]	2	0.126872	0.0153746	0.194464	-1.31679	-1.54491	0.815277	1	5	6	4	6	3
gi|497559390|ref|WP_009873574.1|	membrane protein [Chlamydia trachomatis]	6	NaN	NaN	NaN	NaN	NaN	NaN	0	0	1	0	6	0
gi|498416556|ref|WP_010725093.1|	hypothetical protein [Chlamydia trachomatis]; Duplicate proteins: gi|15604866|ref|NP_219650.1|	1	0.95351	NaN	0.455135	-0.0867254	NaN	-0.931695	2	1	1	0	1	3
gi|498416593|ref|WP_010725128.1|	hypothetical protein [Chlamydia trachomatis]; Duplicate proteins: gi|15604944|ref|NP_219728.1|	1	NaN	NaN	NaN	NaN	NaN	NaN	0	0	6	0	6	0
gi|498416603|ref|WP_010725138.1|	hypothetical protein [Chlamydia trachomatis]; Duplicate proteins: gi|15604970|ref|NP_219754.1|	1	NaN	NaN	NaN	NaN	NaN	NaN	0	0	1	0	5	0
gi|498416638|ref|WP_010725170.1|	hypothetical protein [Chlamydia trachomatis]; Duplicate proteins: gi|15605082|ref|NP_219867.1|	1	NaN	0.992097	NaN	NaN	0.0101982	NaN	0	1	3	1	5	0
gi|498416663|ref|WP_010725193.1|	hypothetical protein [Chlamydia trachomatis]; Duplicate proteins: gi|15605139|ref|NP_219924.1|	1	0.019664	0.826979	0.00635931	0.834458	0.18399	-2.3168	5	5	4	4	3	3
gi|498416783|ref|WP_010725310.1|	trigger factor [Chlamydia trachomatis]; Duplicate proteins: gi|15605440|ref|NP_220226.1|	2	0.409249	0.2893	0.993654	-0.630639	-0.827337	-0.00687725	5	5	6	5	5	5
gi|498416828|ref|WP_010725353.1|	hypothetical protein [Chlamydia trachomatis]; Duplicate proteins: gi|15605547|ref|NP_220333.1|	5	NaN	0.036632	7.88138e-06	NaN	2.5015	6.07845	1	0	6	1	6	1
gi|499643844|ref|WP_011324578.1|	membrane protein [Chlamydia trachomatis]	1	NaN	NaN	NaN	NaN	NaN	NaN	0	0	0	0	4	0
gi|499643861|ref|WP_011324595.1|	membrane protein [Chlamydia trachomatis]	1	0.95351	NaN	0.455135	-0.0867254	NaN	-0.931695	2	1	1	0	1	3
gi|499643915|ref|WP_011324649.1|	hypothetical protein [Chlamydia trachomatis]	1	NaN	NaN	NaN	NaN	NaN	NaN	0	0	6	0	6	0
gi|499643930|ref|WP_011324664.1|	membrane protein [Chlamydia trachomatis]	1	NaN	NaN	NaN	NaN	NaN	NaN	0	0	1	0	5	0
gi|499643993|ref|WP_011324727.1|	membrane protein [Chlamydia trachomatis]	1	0.019664	0.826979	0.00635931	0.834458	0.18399	-2.3168	5	5	4	4	3	3
gi|499644030|ref|WP_011324764.1|	hypothetical protein [Chlamydia trachomatis]	1	0.00909349	0.956719	0.881982	1.09212	0.10572	0.145325	5	3	4	3	5	4
gi|499644145|ref|WP_011324879.1|	hypothetical protein [Chlamydia trachomatis]	5	NaN	0.036632	7.88138e-06	NaN	2.5015	6.07845	1	0	6	1	6	1
gi|501220583|ref|WP_012263601.1|	membrane protein [Chlamydia trachomatis]	4	NaN	NaN	NaN	NaN	NaN	NaN	0	0	6	0	6	0
gi|501220591|ref|WP_012263609.1|	membrane protein [Chlamydia trachomatis]	1	0.95351	NaN	0.455135	-0.0867254	NaN	-0.931695	2	1	1	0	1	3
gi|501220604|ref|WP_012263622.1|	inclusion membrane protein [Chlamydia trachomatis]	2	NaN	NaN	NaN	NaN	NaN	NaN	0	0	6	0	6	0
gi|501220607|ref|WP_012263625.1|	inclusion membrane protein [Chlamydia trachomatis]	1	NaN	NaN	NaN	NaN	NaN	NaN	0	0	0	0	5	0
gi|501220609|ref|WP_012263627.1|	membrane protein [Chlamydia trachomatis]	1	NaN	NaN	NaN	NaN	NaN	NaN	0	0	1	0	5	0
gi|501220612|ref|WP_012263630.1|	membrane protein [Chlamydia trachomatis]	1	NaN	NaN	NaN	NaN	NaN	NaN	0	0	1	0	5	0
gi|501220635|ref|WP_012263653.1|	membrane protein [Chlamydia trachomatis]	1	0.019664	0.826979	0.00635931	0.834458	0.18399	-2.3168	5	5	4	4	3	3
gi|502185729|ref|WP_012727819.1|	membrane protein [Chlamydia trachomatis]	1	0.95351	NaN	0.455135	-0.0867254	NaN	-0.931695	2	1	1	0	1	3
gi|502185918|ref|WP_012727850.1|	inclusion membrane protein [Chlamydia trachomatis]	1	NaN	NaN	NaN	NaN	NaN	NaN	0	0	6	0	6	0
gi|502186587|ref|WP_012727890.1|	membrane protein [Chlamydia trachomatis]	1	NaN	0.992097	NaN	NaN	0.0101982	NaN	0	1	3	1	5	0
gi|502186611|ref|WP_012727912.1|	membrane protein [Chlamydia trachomatis]	1	0.019664	0.826979	0.00635931	0.834458	0.18399	-2.3168	5	5	4	4	3	3
gi|502186833|ref|WP_012727936.1|	hypothetical protein [Chlamydia trachomatis]	1	0.00909349	0.956719	0.881982	1.09212	0.10572	0.145325	5	3	4	3	5	4
gi|502187145|ref|WP_012727981.1|	trigger factor [Chlamydia trachomatis]	3	0.816539	0.70248	0.536696	-0.155168	0.334418	-0.374841	6	5	6	6	6	6
gi|502187309|ref|WP_012728002.1|	hypothetical protein [Chlamydia trachomatis]	1	0.253363	0.982031	NaN	-3.01602	0.0409417	NaN	3	3	2	1	0	0
gi|502187341|ref|WP_012728007.1|	hypothetical protein [Chlamydia trachomatis]	5	NaN	0.036632	7.88138e-06	NaN	2.5015	6.07845	1	0	6	1	6	1
gi|502187612|ref|WP_012728051.1|	inclusion membrane protein G [Chlamydia trachomatis]	4	NaN	NaN	NaN	NaN	NaN	NaN	0	0	6	0	6	0
gi|502187640|ref|WP_012728059.1|	membrane protein [Chlamydia trachomatis]	1	0.95351	NaN	0.455135	-0.0867254	NaN	-0.931695	2	1	1	0	1	3
gi|502187702|ref|WP_012728080.1|	inclusion membrane protein [Chlamydia trachomatis]	1	NaN	NaN	NaN	NaN	NaN	NaN	0	0	6	0	6	0
gi|502187709|ref|WP_012728087.1|	membrane protein [Chlamydia trachomatis]	1	NaN	NaN	NaN	NaN	NaN	NaN	0	0	1	0	5	0
gi|502187748|ref|WP_012728125.1|	membrane protein [Chlamydia trachomatis]	1	0.019664	0.826979	0.00635931	0.834458	0.18399	-2.3168	5	5	4	4	3	3
gi|502187765|ref|WP_012728142.1|	type I glyceraldehyde-3-phosphate dehydrogenase [Chlamydia trachomatis]	1	0.222524	0.159527	0.469073	1.24478	1.5334	2.015	3	2	2	3	1	2
gi|502187770|ref|WP_012728146.1|	hypothetical protein [Chlamydia trachomatis]	1	0.00909349	0.956719	0.881982	1.09212	0.10572	0.145325	5	3	4	3	5	4
gi|502187782|ref|WP_012728157.1|	tryptophan--tRNA ligase [Chlamydia trachomatis]	1	0.434112	0.894325	0.212466	-0.265135	0.0860054	-0.649539	6	5	6	6	6	6
gi|502187813|ref|WP_012728186.1|	hypothetical protein [Chlamydia trachomatis]	2	NaN	NaN	NaN	NaN	NaN	NaN	0	0	6	0	6	0
gi|503750819|ref|WP_013984895.1|	dehydrogenase [Chlamydia trachomatis]	1	NaN	NaN	NaN	NaN	NaN	NaN	0	0	3	0	0	0
gi|504081993|ref|WP_014315987.1|	membrane protein [Chlamydia trachomatis]	1	0.95351	NaN	0.455135	-0.0867254	NaN	-0.931695	2	1	1	0	1	3
gi|504082001|ref|WP_014315995.1|	inclusion membrane protein [Chlamydia trachomatis]	1	NaN	NaN	NaN	NaN	NaN	NaN	0	0	6	0	6	0
gi|504082008|ref|WP_014316002.1|	hypothetical protein [Chlamydia trachomatis]	1	NaN	NaN	NaN	NaN	NaN	NaN	0	0	1	0	5	0
gi|504353859|ref|WP_014540961.1|	membrane protein [Chlamydia trachomatis]	1	0.95351	NaN	0.455135	-0.0867254	NaN	-0.931695	2	1	1	0	1	3
gi|504353873|ref|WP_014540975.1|	hypothetical protein [Chlamydia trachomatis]	1	NaN	NaN	NaN	NaN	NaN	NaN	0	0	6	0	6	0
gi|504353877|ref|WP_014540979.1|	hypothetical protein [Chlamydia trachomatis]	1	NaN	NaN	NaN	NaN	NaN	NaN	0	0	1	0	5	0
gi|504353909|ref|WP_014541011.1|	membrane protein [Chlamydia trachomatis]	1	0.019664	0.826979	0.00635931	0.834458	0.18399	-2.3168	5	5	4	4	3	3
gi|504353926|ref|WP_014541028.1|	hypothetical protein [Chlamydia trachomatis]	1	0.00909349	0.956719	0.881982	1.09212	0.10572	0.145325	5	3	4	3	5	4
gi|504353960|ref|WP_014541062.1|	trigger factor [Chlamydia trachomatis]	3	0.816539	0.70248	0.536696	-0.155168	0.334418	-0.374841	6	5	6	6	6	6
gi|504354018|ref|WP_014541120.1|	membrane protein [Chlamydia trachomatis]	4	NaN	NaN	NaN	NaN	NaN	NaN	0	0	6	0	6	0
gi|504354024|ref|WP_014541126.1|	membrane protein [Chlamydia trachomatis]	1	0.95351	NaN	0.455135	-0.0867254	NaN	-0.931695	2	1	1	0	1	3
gi|504354037|ref|WP_014541139.1|	hypothetical protein [Chlamydia trachomatis]	1	NaN	NaN	NaN	NaN	NaN	NaN	0	0	6	0	6	0
gi|504354038|ref|WP_014541140.1|	hypothetical protein [Chlamydia trachomatis]	3	NaN	NaN	NaN	NaN	NaN	NaN	0	0	1	0	6	0
gi|504354059|ref|WP_014541161.1|	hypothetical protein [Chlamydia trachomatis]	1	0.019664	0.826979	0.00635931	0.834458	0.18399	-2.3168	5	5	4	4	3	3
gi|504354072|ref|WP_014541174.1|	thio-specific antioxidant peroxidase [Chlamydia trachomatis]	1	0.734083	0.767191	0.830703	-0.353691	-0.263241	0.170946	2	4	4	4	2	4
gi|504354134|ref|WP_014541236.1|	membrane protein [Chlamydia trachomatis]	5	NaN	NaN	NaN	NaN	NaN	NaN	0	0	1	0	6	0
gi|504354135|ref|WP_014541237.1|	membrane protein [Chlamydia trachomatis]	1	0.95351	NaN	0.455135	-0.0867254	NaN	-0.931695	2	1	1	0	1	3
gi|504354185|ref|WP_014541287.1|	tryptophan--tRNA ligase [Chlamydia trachomatis]	2	0.2069	0.83802	0.142335	-0.622637	0.138391	-0.697186	6	6	6	6	6	6
gi|504354497|ref|WP_014541599.1|	membrane protein [Chlamydia trachomatis]	1	NaN	NaN	NaN	NaN	NaN	NaN	0	0	1	0	5	0
gi|504354712|ref|WP_014541814.1|	hypothetical protein [Chlamydia trachomatis]	3	NaN	NaN	NaN	NaN	NaN	NaN	0	0	1	0	6	0
gi|504549531|ref|WP_014736633.1|	inclusion membrane protein [Chlamydia trachomatis]	5	NaN	0.036632	7.88138e-06	NaN	2.5015	6.07845	1	0	6	1	6	1
gi|505243105|ref|WP_015430207.1|	inclusion membrane protein D [Chlamydia trachomatis]	1	0.126872	0.118904	0.367188	-1.31679	-1.537	0.777686	1	5	2	4	4	3
gi|505243106|ref|WP_015430208.1|	inclusion membrane protein E [Chlamydia trachomatis]	1	NaN	NaN	NaN	NaN	NaN	NaN	0	0	4	0	6	0
gi|505243107|ref|WP_015430209.1|	hypothetical protein [Chlamydia trachomatis]	1	0.95351	NaN	0.455135	-0.0867254	NaN	-0.931695	2	1	1	0	1	3
gi|505318555|ref|WP_015505657.1|	hypothetical protein [Chlamydia trachomatis]	2	0.126872	0.0153746	0.194464	-1.31679	-1.54491	0.815277	1	5	6	4	6	3
gi|505318556|ref|WP_015505658.1|	hypothetical protein [Chlamydia trachomatis]	5	NaN	NaN	NaN	NaN	NaN	NaN	0	0	6	0	6	0
gi|505318557|ref|WP_015505659.1|	IncA protein [Chlamydia trachomatis]	5	NaN	NaN	NaN	NaN	NaN	NaN	0	0	1	0	6	0
gi|505318563|ref|WP_015505665.1|	hypothetical protein [Chlamydia trachomatis]	1	0.95351	NaN	0.455135	-0.0867254	NaN	-0.931695	2	1	1	0	1	3
gi|505318595|ref|WP_015505697.1|	hypothetical protein [Chlamydia trachomatis]	1	0.019664	0.826979	0.00635931	0.834458	0.18399	-2.3168	5	5	4	4	3	3
gi|505318675|ref|WP_015505777.1|	IncA protein [Chlamydia trachomatis]	5	NaN	NaN	NaN	NaN	NaN	NaN	0	0	1	0	6	0
gi|505318709|ref|WP_015505811.1|	hypothetical protein [Chlamydia trachomatis]	1	0.95351	NaN	0.455135	-0.0867254	NaN	-0.931695	2	1	1	0	1	3
gi|505318761|ref|WP_015505863.1|	IncA protein [Chlamydia trachomatis]	4	NaN	NaN	NaN	NaN	NaN	NaN	0	0	1	0	6	0
gi|505318765|ref|WP_015505867.1|	hypothetical protein [Chlamydia trachomatis]	1	0.95351	NaN	0.455135	-0.0867254	NaN	-0.931695	2	1	1	0	1	3
gi|505318775|ref|WP_015505877.1|	IncA protein [Chlamydia trachomatis]	2	NaN	NaN	NaN	NaN	NaN	NaN	0	0	6	0	6	0
gi|505318788|ref|WP_015505890.1|	hypothetical protein [Chlamydia trachomatis]	1	0.019664	0.826979	0.00635931	0.834458	0.18399	-2.3168	5	5	4	4	3	3
gi|505318824|ref|WP_015505926.1|	IncA protein [Chlamydia trachomatis]	13	0.457566	0.710338	0.0174532	-1.43286	0.2528	2.18674	3	3	6	5	6	2
gi|505318846|ref|WP_015505948.1|	IncA protein [Chlamydia trachomatis]	5	NaN	NaN	NaN	NaN	NaN	NaN	0	0	1	0	6	0
gi|505318877|ref|WP_015505979.1|	pyrroloquinoline quinone biosynthesis protein PqqC [Chlamydia trachomatis]	1	NaN	NaN	NaN	NaN	NaN	NaN	0	0	3	0	0	0
gi|505318912|ref|WP_015506014.1|	IncA protein [Chlamydia trachomatis]	5	NaN	NaN	NaN	NaN	NaN	NaN	0	0	1	0	6	0
gi|505318917|ref|WP_015506019.1|	hypothetical protein [Chlamydia trachomatis]	1	0.95351	NaN	0.455135	-0.0867254	NaN	-0.931695	2	1	1	0	1	3
gi|505318937|ref|WP_015506039.1|	IncA protein [Chlamydia trachomatis]	1	NaN	NaN	NaN	NaN	NaN	NaN	0	0	6	0	6	0
gi|505318976|ref|WP_015506078.1|	hypothetical protein [Chlamydia trachomatis]	1	0.019664	0.826979	0.00635931	0.834458	0.18399	-2.3168	5	5	4	4	3	3
gi|505319070|ref|WP_015506172.1|	hypothetical protein [Chlamydia trachomatis]	1	0.019664	0.826979	0.00635931	0.834458	0.18399	-2.3168	5	5	4	4	3	3
gi|505319122|ref|WP_015506224.1|	hypothetical protein [Chlamydia trachomatis]	1	0.95351	NaN	0.455135	-0.0867254	NaN	-0.931695	2	1	1	0	1	3
gi|505319160|ref|WP_015506262.1|	pyrroloquinoline quinone biosynthesis protein PqqC [Chlamydia trachomatis]	1	NaN	NaN	NaN	NaN	NaN	NaN	0	0	3	0	0	0
gi|505319187|ref|WP_015506289.1|	hypothetical protein [Chlamydia trachomatis]	1	0.95351	NaN	0.455135	-0.0867254	NaN	-0.931695	2	1	1	0	1	3
gi|505319190|ref|WP_015506292.1|	hypothetical protein [Chlamydia trachomatis]	1	NaN	NaN	NaN	NaN	NaN	NaN	0	0	6	0	6	0
gi|505319216|ref|WP_015506318.1|	hypothetical protein [Chlamydia trachomatis]	1	0.95351	NaN	0.455135	-0.0867254	NaN	-0.931695	2	1	1	0	1	3
gi|505319324|ref|WP_015506426.1|	IncA protein [Chlamydia trachomatis]	5	NaN	0.036632	7.88138e-06	NaN	2.5015	6.07845	1	0	6	1	6	1
gi|505319360|ref|WP_015506462.1|	hypothetical protein [Chlamydia trachomatis]	1	0.95351	NaN	0.455135	-0.0867254	NaN	-0.931695	2	1	1	0	1	3
gi|505319405|ref|WP_015506507.1|	hypothetical protein [Chlamydia trachomatis]	1	0.95351	NaN	0.455135	-0.0867254	NaN	-0.931695	2	1	1	0	1	3
gi|505319412|ref|WP_015506514.1|	hypothetical protein [Chlamydia trachomatis]	1	0.019664	0.826979	0.00635931	0.834458	0.18399	-2.3168	5	5	4	4	3	3
gi|505319422|ref|WP_015506524.1|	hypothetical protein [Chlamydia trachomatis]	1	0.95351	NaN	0.455135	-0.0867254	NaN	-0.931695	2	1	1	0	1	3
gi|505319500|ref|WP_015506602.1|	hypothetical protein [Chlamydia trachomatis]	1	NaN	NaN	NaN	NaN	NaN	NaN	0	0	0	0	4	0
gi|505319517|ref|WP_015506619.1|	hypothetical protein [Chlamydia trachomatis]	1	0.019664	0.826979	0.00635931	0.834458	0.18399	-2.3168	5	5	4	4	3	3
gi|527331484|ref|WP_020915641.1|	inclusion membrane protein D [Chlamydia trachomatis]	2	0.126872	0.0153746	0.194464	-1.31679	-1.54491	0.815277	1	5	6	4	6	3
gi|527331546|ref|WP_020915703.1|	hypothetical protein [Chlamydia trachomatis]	13	0.457566	0.710338	0.0174532	-1.43286	0.2528	2.18674	3	3	6	5	6	2
gi|527331777|ref|WP_020915934.1|	hypothetical protein [Chlamydia trachomatis]	2	NaN	NaN	NaN	NaN	NaN	NaN	0	0	6	0	6	0
gi|532469229|ref|WP_020966685.1|	membrane protein [Chlamydia trachomatis]	1	0.126872	0.118904	0.367188	-1.31679	-1.537	0.777686	1	5	2	4	4	3
gi|532469249|ref|WP_020966689.1|	membrane protein [Chlamydia trachomatis]	1	0.95351	NaN	0.455135	-0.0867254	NaN	-0.931695	2	1	1	0	1	3
gi|532470533|ref|WP_020966823.1|	membrane protein [Chlamydia trachomatis]	1	0.019664	0.826979	0.00635931	0.834458	0.18399	-2.3168	5	5	4	4	3	3
gi|532470732|ref|WP_020966842.1|	trigger factor [Chlamydia trachomatis]	2	0.409249	0.2893	0.993654	-0.630639	-0.827337	-0.00687725	5	5	6	5	5	5
gi|532471839|ref|WP_020966909.1|	membrane protein [Chlamydia trachomatis]	1	0.126872	0.118904	0.367188	-1.31679	-1.537	0.777686	1	5	2	4	4	3
gi|532471864|ref|WP_020966912.1|	membrane protein [Chlamydia trachomatis]	1	0.95351	NaN	0.455135	-0.0867254	NaN	-0.931695	2	1	1	0	1	3
gi|532472005|ref|WP_020966944.1|	putative inclusion membrane protein [Chlamydia trachomatis]	1	NaN	NaN	NaN	NaN	NaN	NaN	0	0	6	0	6	0
gi|532472016|ref|WP_020966947.1|	putative inclusion membrane protein [Chlamydia trachomatis]	3	NaN	NaN	NaN	NaN	NaN	NaN	0	0	1	0	6	0
gi|532472052|ref|WP_020966979.1|	membrane protein [Chlamydia trachomatis]	1	NaN	0.992097	NaN	NaN	0.0101982	NaN	0	1	3	1	5	0
gi|532472162|ref|WP_020967031.1|	glyceraldehyde-3-phosphate dehydrogenase [Chlamydia trachomatis]	1	0.222524	0.159527	0.469073	1.24478	1.5334	2.015	3	2	2	3	1	2
gi|532484035|ref|WP_020967694.1|	membrane protein [Chlamydia trachomatis]	1	0.95351	NaN	0.455135	-0.0867254	NaN	-0.931695	2	1	1	0	1	3
gi|532484143|ref|WP_020967703.1|	membrane protein [Chlamydia trachomatis]	1	NaN	0.992097	NaN	NaN	0.0101982	NaN	0	1	3	1	5	0
gi|532486523|ref|WP_020967754.1|	membrane protein [Chlamydia trachomatis]	1	0.95351	NaN	0.455135	-0.0867254	NaN	-0.931695	2	1	1	0	1	3
gi|532524926|ref|YP_008470966.1|	hypothetical protein CTL0612 [Chlamydia trachomatis 434/Bu]; Duplicate proteins: gi|497559567|ref|WP_009873751.1|	1	NaN	0.992097	NaN	NaN	0.0101982	NaN	0	1	3	1	5	0
gi|549792089|ref|WP_022557700.1|	inclusion membrane protein [Chlamydia trachomatis]	1	NaN	NaN	NaN	NaN	NaN	NaN	0	0	6	0	6	0
gi|549792097|ref|WP_022557705.1|	hypothetical protein [Chlamydia trachomatis]	1	0.00909349	0.956719	0.881982	1.09212	0.10572	0.145325	5	3	4	3	5	4
gi|549801389|ref|WP_022564818.1|	hypothetical protein [Chlamydia trachomatis]	1	0.95351	NaN	0.455135	-0.0867254	NaN	-0.931695	2	1	1	0	1	3
gi|568192758|ref|WP_024067122.1|	membrane protein [Chlamydia trachomatis]	4	NaN	NaN	NaN	NaN	NaN	NaN	0	0	6	0	6	0
gi|568192759|ref|WP_024067123.1|	membrane protein [Chlamydia trachomatis]	5	NaN	NaN	NaN	NaN	NaN	NaN	0	0	1	0	6	0
gi|568192761|ref|WP_024067125.1|	acetyl-CoA carboxylase biotin carboxyl carrier protein subunit [Chlamydia trachomatis]	2	NaN	0.767817	0.300902	NaN	-0.223526	-0.892767	0	0	5	4	5	5
gi|568192768|ref|WP_024067132.1|	membrane protein [Chlamydia trachomatis]	1	0.95351	NaN	0.455135	-0.0867254	NaN	-0.931695	2	1	1	0	1	3
gi|568192783|ref|WP_024067147.1|	inclusion membrane protein [Chlamydia trachomatis]	1	NaN	NaN	NaN	NaN	NaN	NaN	0	0	6	0	6	0
gi|568192793|ref|WP_024067157.1|	membrane protein [Chlamydia trachomatis]	1	NaN	NaN	NaN	NaN	NaN	NaN	0	0	1	0	5	0
gi|568192823|ref|WP_024067187.1|	membrane protein [Chlamydia trachomatis]	1	NaN	0.992097	NaN	NaN	0.0101982	NaN	0	1	3	1	5	0
gi|568192851|ref|WP_024067215.1|	hypothetical protein [Chlamydia trachomatis]	1	0.00909349	0.956719	0.881982	1.09212	0.10572	0.145325	5	3	4	3	5	4
gi|568192895|ref|WP_024067259.1|	trigger factor [Chlamydia trachomatis]	3	0.816539	0.70248	0.536696	-0.155168	0.334418	-0.374841	6	5	6	6	6	6
gi|568192903|ref|WP_024067267.1|	RNA-binding protein [Chlamydia trachomatis]	2	NaN	NaN	NaN	NaN	NaN	NaN	0	0	6	0	6	0
gi|693397599|ref|WP_032363965.1|	dehydrogenase [Chlamydia trachomatis]	1	NaN	NaN	NaN	NaN	NaN	NaN	0	0	3	0	0	0
gi|752529026|ref|WP_041200545.1|	hypothetical protein, partial [Chlamydia trachomatis]	1	0.00909349	0.956719	0.881982	1.09212	0.10572	0.145325	5	3	4	3	5	4
gi|757803384|ref|WP_043020563.1|	dehydrogenase [Chlamydia trachomatis]	1	NaN	NaN	NaN	NaN	NaN	NaN	0	0	3	0	0	0
gi|908374640|ref|WP_049749261.1|	hypothetical protein [Chlamydia trachomatis]	1	0.126872	0.118904	0.367188	-1.31679	-1.537	0.777686	1	5	2	4	4	3
gi|913406746|ref|WP_050396442.1|	hypothetical protein [Chlamydia trachomatis]	5	NaN	NaN	NaN	NaN	NaN	NaN	0	0	1	0	6	0
gi|915694683|ref|WP_050869783.1|	hypothetical protein [Chlamydia trachomatis]	1	NaN	NaN	NaN	NaN	NaN	NaN	0	0	6	0	6	0
gi|918673615|ref|WP_052544089.1|	IncA protein [Chlamydia trachomatis]	3	NaN	NaN	NaN	NaN	NaN	NaN	0	0	1	0	6	0
gi|929549876|ref|WP_054088481.1|	hypothetical protein [Chlamydia trachomatis]	1	0.95351	NaN	0.455135	-0.0867254	NaN	-0.931695	2	1	1	0	1	3
gi|929549903|ref|WP_054088508.1|	hypothetical protein [Chlamydia trachomatis]	1	0.019664	0.826979	0.00635931	0.834458	0.18399	-2.3168	5	5	4	4	3	3
gi|942533286|ref|WP_055347983.1|	hypothetical protein [Chlamydia trachomatis]	1	0.019664	0.826979	0.00635931	0.834458	0.18399	-2.3168	5	5	4	4	3	3
gi|942534975|ref|WP_055348734.1|	molecular chaperone DnaK [Chlamydia trachomatis]	1	NaN	NaN	NaN	NaN	NaN	NaN	0	0	3	0	1	0
gi|942535087|ref|WP_055348781.1|	hypothetical protein [Chlamydia trachomatis]	1	NaN	NaN	NaN	NaN	NaN	NaN	0	0	0	0	5	0
gi|942535100|ref|WP_055348788.1|	hypothetical protein [Chlamydia trachomatis]	1	0.019664	0.826979	0.00635931	0.834458	0.18399	-2.3168	5	5	4	4	3	3
gi|942535190|ref|WP_055348831.1|	dehydrogenase, partial [Chlamydia trachomatis]	1	NaN	NaN	NaN	NaN	NaN	NaN	0	0	3	0	0	0
gi|942535767|ref|WP_055348943.1|	hypothetical protein [Chlamydia trachomatis]	1	0.019664	0.826979	0.00635931	0.834458	0.18399	-2.3168	5	5	4	4	3	3
gi|942535789|ref|WP_055348965.1|	hypothetical protein [Chlamydia trachomatis]	1	0.95351	NaN	0.455135	-0.0867254	NaN	-0.931695	2	1	1	0	1	3
gi|950172882|ref|WP_057222102.1|	hypothetical protein [Chlamydia trachomatis]	5	NaN	NaN	NaN	NaN	NaN	NaN	0	0	1	0	6	0
gi|950172892|ref|WP_057222110.1|	tryptophan--tRNA ligase [Chlamydia trachomatis]	2	0.2069	0.83802	0.142335	-0.622637	0.138391	-0.697186	6	6	6	6	6	6
gi|950174350|ref|WP_057222119.1|	hypothetical protein [Chlamydia trachomatis]	1	0.019664	0.826979	0.00635931	0.834458	0.18399	-2.3168	5	5	4	4	3	3
gi|950202056|ref|WP_057247658.1|	F0F1 ATP synthase subunit beta [Chlamydia trachomatis]	1	0.720781	NaN	NaN	-0.502961	NaN	NaN	4	1	2	0	1	0
gi|950212127|ref|WP_057257181.1|	molecular chaperone DnaK, partial [Chlamydia trachomatis]	1	NaN	NaN	NaN	NaN	NaN	NaN	0	0	3	0	1	0
gi|950223442|ref|WP_057267635.1|	thioredoxin peroxidase, partial [Chlamydia trachomatis]	1	0.734083	0.767191	0.830703	-0.353691	-0.263241	0.170946	2	4	4	4	2	4
sp|A4GXA9|EME2_HUMAN	Probable crossover junction endonuclease EME2 OS=Homo sapiens GN=EME2 PE=1 SV=3	1	0.00344557	NaN	NaN	-2.45208	NaN	NaN	3	3	2	0	0	0
sp|A8K2U0|A2ML1_HUMAN	Alpha-2-macroglobulin-like protein 1 OS=Homo sapiens GN=A2ML1 PE=1 SV=3	2	NaN	NaN	NaN	NaN	NaN	NaN	0	0	4	0	0	0
sp|O00151|PDLI1_HUMAN	PDZ and LIM domain protein 1 OS=Homo sapiens GN=PDLIM1 PE=1 SV=4	3	NaN	NaN	0.279114	NaN	NaN	0.73682	0	0	3	0	5	3
sp|O00161|SNP23_HUMAN	Synaptosomal-associated protein 23 OS=Homo sapiens GN=SNAP23 PE=1 SV=1	1	NaN	NaN	NaN	NaN	NaN	NaN	0	0	0	0	6	0
sp|O00193|SMAP_HUMAN	Small acidic protein OS=Homo sapiens GN=SMAP PE=1 SV=1	1	NaN	NaN	NaN	NaN	NaN	NaN	0	0	0	0	6	0
sp|O00264|PGRC1_HUMAN	Membrane-associated progesterone receptor component 1 OS=Homo sapiens GN=PGRMC1 PE=1 SV=3	7	NaN	NaN	NaN	NaN	NaN	NaN	6	0	6	0	6	0
sp|O00273|DFFA_HUMAN	DNA fragmentation factor subunit alpha OS=Homo sapiens GN=DFFA PE=1 SV=1	5	NaN	NaN	NaN	NaN	NaN	NaN	0	0	0	0	6	0
sp|O00410|IPO5_HUMAN	Importin-5 OS=Homo sapiens GN=IPO5 PE=1 SV=4	1	NaN	NaN	NaN	NaN	NaN	NaN	0	0	0	0	3	0
sp|O00571|DDX3X_HUMAN	ATP-dependent RNA helicase DDX3X OS=Homo sapiens GN=DDX3X PE=1 SV=3	1	NaN	NaN	NaN	NaN	NaN	NaN	0	0	0	0	4	0
sp|O00592|PODXL_HUMAN	Podocalyxin OS=Homo sapiens GN=PODXL PE=1 SV=2	2	NaN	NaN	NaN	NaN	NaN	NaN	0	0	4	0	6	0
sp|O14639|ABLM1_HUMAN	Actin-binding LIM protein 1 OS=Homo sapiens GN=ABLIM1 PE=1 SV=3	2	0.82323	NaN	NaN	0.120466	NaN	NaN	5	3	3	0	0	0
sp|O14730|RIOK3_HUMAN	Serine/threonine-protein kinase RIO3 OS=Homo sapiens GN=RIOK3 PE=1 SV=2	1	NaN	NaN	NaN	NaN	NaN	NaN	0	0	0	0	4	0
sp|O14737|PDCD5_HUMAN	Programmed cell death protein 5 OS=Homo sapiens GN=PDCD5 PE=1 SV=3	6	NaN	NaN	NaN	NaN	NaN	NaN	3	0	4	0	6	0
sp|O14745|NHRF1_HUMAN	Na(+)/H(+) exchange regulatory cofactor NHE-RF1 OS=Homo sapiens GN=SLC9A3R1 PE=1 SV=4	4	NaN	NaN	NaN	NaN	NaN	NaN	0	0	5	0	6	0
sp|O14964|HGS_HUMAN	Hepatocyte growth factor-regulated tyrosine kinase substrate OS=Homo sapiens GN=HGS PE=1 SV=1	6	NaN	NaN	NaN	NaN	NaN	NaN	0	0	3	0	6	0
sp|O14974|MYPT1_HUMAN	Protein phosphatase 1 regulatory subunit 12A OS=Homo sapiens GN=PPP1R12A PE=1 SV=1	34	NaN	NaN	NaN	NaN	NaN	NaN	0	5	6	0	6	0
sp|O14979|HNRDL_HUMAN	Heterogeneous nuclear ribonucleoprotein D-like OS=Homo sapiens GN=HNRNPDL PE=1 SV=3	1	NaN	NaN	NaN	NaN	NaN	NaN	0	0	5	0	6	0
sp|O15027|SC16A_HUMAN	Protein transport protein Sec16A OS=Homo sapiens GN=SEC16A PE=1 SV=3	13	NaN	NaN	0.447196	NaN	NaN	0.499629	0	0	6	0	6	4
sp|O15173|PGRC2_HUMAN	Membrane-associated progesterone receptor component 2 OS=Homo sapiens GN=PGRMC2 PE=1 SV=1	4	NaN	NaN	NaN	NaN	NaN	NaN	0	0	6	0	6	0
sp|O15231|ZN185_HUMAN	Zinc finger protein 185 OS=Homo sapiens GN=ZNF185 PE=1 SV=3	1	NaN	NaN	NaN	NaN	NaN	NaN	0	0	0	0	3	0
sp|O15234|CASC3_HUMAN	Protein CASC3 OS=Homo sapiens GN=CASC3 PE=1 SV=2	1	NaN	NaN	NaN	NaN	NaN	NaN	0	0	0	0	4	0
sp|O15355|PPM1G_HUMAN	Protein phosphatase 1G OS=Homo sapiens GN=PPM1G PE=1 SV=1	5	NaN	NaN	NaN	NaN	NaN	NaN	0	0	3	0	6	0
sp|O15400|STX7_HUMAN	Syntaxin-7 OS=Homo sapiens GN=STX7 PE=1 SV=4	2	NaN	NaN	NaN	NaN	NaN	NaN	0	0	4	0	6	0
sp|O15511|ARPC5_HUMAN	Actin-related protein 2/3 complex subunit 5 OS=Homo sapiens GN=ARPC5 PE=1 SV=3	1	NaN	NaN	NaN	NaN	NaN	NaN	0	0	0	0	3	0
sp|O43169|CYB5B_HUMAN	Cytochrome b5 type B OS=Homo sapiens GN=CYB5B PE=1 SV=2	2	NaN	NaN	0.00983961	NaN	NaN	2.81504	0	0	6	0	5	3
sp|O43399|TPD54_HUMAN	Tumor protein D54 OS=Homo sapiens GN=TPD52L2 PE=1 SV=2	3	NaN	NaN	NaN	NaN	NaN	NaN	0	0	0	0	5	0
sp|O43491|E41L2_HUMAN	Band 4.1-like protein 2 OS=Homo sapiens GN=EPB41L2 PE=1 SV=1	2	NaN	NaN	NaN	NaN	NaN	NaN	0	0	0	0	5	0
sp|O43707|ACTN4_HUMAN	Alpha-actinin-4 OS=Homo sapiens GN=ACTN4 PE=1 SV=2	2	NaN	0.182648	NaN	NaN	1.0924	NaN	5	0	3	4	3	0
sp|O43852|CALU_HUMAN	Calumenin OS=Homo sapiens GN=CALU PE=1 SV=2	22	0.0501346	0.0646813	0.0276709	1.10225	1.77988	1.50145	6	6	6	6	6	6
sp|O60271|JIP4_HUMAN	C-jun-amino-terminal kinase-interacting protein 4 OS=Homo sapiens GN=SPAG9 PE=1 SV=4	1	NaN	NaN	NaN	NaN	NaN	NaN	0	0	0	0	6	0
sp|O60437|PEPL_HUMAN	Periplakin OS=Homo sapiens GN=PPL PE=1 SV=4	1	NaN	NaN	NaN	NaN	NaN	NaN	0	0	0	0	6	0
sp|O60664|PLIN3_HUMAN	Perilipin-3 OS=Homo sapiens GN=PLIN3 PE=1 SV=3	9	NaN	NaN	NaN	NaN	NaN	NaN	0	0	6	0	6	0
sp|O60716|CTND1_HUMAN	Catenin delta-1 OS=Homo sapiens GN=CTNND1 PE=1 SV=1	1	NaN	NaN	NaN	NaN	NaN	NaN	0	0	0	0	5	0
sp|O60888|CUTA_HUMAN	Protein CutA OS=Homo sapiens GN=CUTA PE=1 SV=2	1	NaN	NaN	NaN	NaN	NaN	NaN	0	0	0	0	4	0
sp|O60936|NOL3_HUMAN	Nucleolar protein 3 OS=Homo sapiens GN=NOL3 PE=1 SV=2	2	NaN	NaN	NaN	NaN	NaN	NaN	0	0	0	0	6	0
sp|O75083|WDR1_HUMAN	WD repeat-containing protein 1 OS=Homo sapiens GN=WDR1 PE=1 SV=4	1	0.315794	0.405158	0.934879	0.782179	0.822614	-0.0624474	5	3	5	5	6	4
sp|O75128|COBL_HUMAN	Protein cordon-bleu OS=Homo sapiens GN=COBL PE=1 SV=2	2	NaN	NaN	NaN	NaN	NaN	NaN	0	0	0	0	6	0
sp|O75223|GGCT_HUMAN	Gamma-glutamylcyclotransferase OS=Homo sapiens GN=GGCT PE=1 SV=1	4	0.555441	0.239219	0.735911	0.457655	1.00692	-0.389871	6	6	6	6	6	5
sp|O75347|TBCA_HUMAN	Tubulin-specific chaperone A OS=Homo sapiens GN=TBCA PE=1 SV=3	3	NaN	NaN	NaN	NaN	NaN	NaN	0	0	3	0	6	0
sp|O75369|FLNB_HUMAN	Filamin-B OS=Homo sapiens GN=FLNB PE=1 SV=2	1	NaN	NaN	NaN	NaN	NaN	NaN	0	0	0	0	0	0
sp|O75381|PEX14_HUMAN	Peroxisomal membrane protein PEX14 OS=Homo sapiens GN=PEX14 PE=1 SV=1	1	NaN	NaN	NaN	NaN	NaN	NaN	0	0	0	0	6	0
sp|O75391|SPAG7_HUMAN	Sperm-associated antigen 7 OS=Homo sapiens GN=SPAG7 PE=1 SV=2	2	NaN	NaN	NaN	NaN	NaN	NaN	0	0	0	0	5	0
sp|O75396|SC22B_HUMAN	Vesicle-trafficking protein SEC22b OS=Homo sapiens GN=SEC22B PE=1 SV=4	1	NaN	NaN	NaN	NaN	NaN	NaN	0	0	0	0	0	0
sp|O75410|TACC1_HUMAN	Transforming acidic coiled-coil-containing protein 1 OS=Homo sapiens GN=TACC1 PE=1 SV=2	1	NaN	NaN	NaN	NaN	NaN	NaN	0	0	0	0	5	0
sp|O75822|EIF3J_HUMAN	Eukaryotic translation initiation factor 3 subunit J OS=Homo sapiens GN=EIF3J PE=1 SV=2	5	NaN	NaN	NaN	NaN	NaN	NaN	0	0	5	0	6	0
sp|O75874|IDHC_HUMAN	Isocitrate dehydrogenase [NADP] cytoplasmic OS=Homo sapiens GN=IDH1 PE=1 SV=2	1	NaN	NaN	NaN	NaN	NaN	NaN	0	0	0	0	5	0
sp|O94761|RECQ4_HUMAN	ATP-dependent DNA helicase Q4 OS=Homo sapiens GN=RECQL4 PE=1 SV=1	1	0.723954	0.644144	0.345548	-0.137358	0.314099	-0.679706	5	5	5	5	6	6
sp|O94919|ENDD1_HUMAN	Endonuclease domain-containing 1 protein OS=Homo sapiens GN=ENDOD1 PE=1 SV=2	1	NaN	NaN	NaN	NaN	NaN	NaN	0	0	0	0	3	0
sp|O95218|ZRAB2_HUMAN	Zinc finger Ran-binding domain-containing protein 2 OS=Homo sapiens GN=ZRANB2 PE=1 SV=2	7	0.609191	0.516837	0.554432	0.214522	0.312705	-0.267286	6	6	6	6	6	6
sp|O95292|VAPB_HUMAN	Vesicle-associated membrane protein-associated protein B/C OS=Homo sapiens GN=VAPB PE=1 SV=3	1	NaN	NaN	NaN	NaN	NaN	NaN	0	0	6	0	6	0
sp|O95359|TACC2_HUMAN	Transforming acidic coiled-coil-containing protein 2 OS=Homo sapiens GN=TACC2 PE=1 SV=3	1	NaN	NaN	NaN	NaN	NaN	NaN	0	0	0	0	4	0
sp|O95425|SVIL_HUMAN	Supervillin OS=Homo sapiens GN=SVIL PE=1 SV=2	2	NaN	NaN	NaN	NaN	NaN	NaN	0	0	0	0	6	0
sp|O95721|SNP29_HUMAN	Synaptosomal-associated protein 29 OS=Homo sapiens GN=SNAP29 PE=1 SV=1	9	NaN	NaN	NaN	NaN	NaN	NaN	0	0	4	0	6	0
sp|O95785|WIZ_HUMAN	Protein Wiz OS=Homo sapiens GN=WIZ PE=1 SV=2	1	NaN	NaN	0.225013	NaN	NaN	-2.52428	4	0	0	3	4	3
sp|O95816|BAG2_HUMAN	BAG family molecular chaperone regulator 2 OS=Homo sapiens GN=BAG2 PE=1 SV=1	2	NaN	NaN	NaN	NaN	NaN	NaN	0	0	0	0	6	0
sp|O95817|BAG3_HUMAN	BAG family molecular chaperone regulator 3 OS=Homo sapiens GN=BAG3 PE=1 SV=3	10	NaN	NaN	NaN	NaN	NaN	NaN	0	0	6	0	6	0
sp|O95865|DDAH2_HUMAN	N(G),N(G)-dimethylarginine dimethylaminohydrolase 2 OS=Homo sapiens GN=DDAH2 PE=1 SV=1	1	NaN	NaN	NaN	NaN	NaN	NaN	0	0	0	0	0	0
sp|P00338|LDHA_HUMAN	L-lactate dehydrogenase A chain OS=Homo sapiens GN=LDHA PE=1 SV=2	2	0.216248	0.639114	0.475289	0.465864	0.506153	0.933867	5	5	6	6	6	5
sp|P00441|SODC_HUMAN	Superoxide dismutase [Cu-Zn] OS=Homo sapiens GN=SOD1 PE=1 SV=2	1	0.656639	0.750114	0.424405	-0.297931	0.202666	-0.889114	5	5	4	6	4	6
sp|P00491|PNPH_HUMAN	Purine nucleoside phosphorylase OS=Homo sapiens GN=PNP PE=1 SV=2	1	NaN	NaN	NaN	NaN	NaN	NaN	0	0	0	0	0	0
sp|P00533|EGFR_HUMAN	Epidermal growth factor receptor OS=Homo sapiens GN=EGFR PE=1 SV=2	1	NaN	NaN	NaN	NaN	NaN	NaN	0	0	0	0	6	0
sp|P00558|PGK1_HUMAN	Phosphoglycerate kinase 1 OS=Homo sapiens GN=PGK1 PE=1 SV=3	1	NaN	0.25563	0.604919	NaN	1.53022	0.830159	4	0	3	4	3	4
sp|P00738|HPT_HUMAN	Haptoglobin OS=Homo sapiens GN=HP PE=1 SV=1	1	NaN	NaN	NaN	NaN	NaN	NaN	0	0	0	0	0	0
sp|P01011|AACT_HUMAN	Alpha-1-antichymotrypsin OS=Homo sapiens GN=SERPINA3 PE=1 SV=2	1	NaN	NaN	NaN	NaN	NaN	NaN	3	0	2	0	0	0
sp|P01024|CO3_HUMAN	Complement C3 OS=Homo sapiens GN=C3 PE=1 SV=2	1	NaN	NaN	NaN	NaN	NaN	NaN	3	0	0	0	0	0
sp|P01034|CYTC_HUMAN	Cystatin-C OS=Homo sapiens GN=CST3 PE=1 SV=1	1	NaN	NaN	NaN	NaN	NaN	NaN	4	0	0	3	0	0
sp|P01040|CYTA_HUMAN	Cystatin-A OS=Homo sapiens GN=CSTA PE=1 SV=1	11	0.728767	0.952193	0.300741	-0.156748	-0.0378819	-0.477847	6	6	6	6	6	6
sp|P01591|IGJ_HUMAN	Immunoglobulin J chain OS=Homo sapiens GN=IGJ PE=1 SV=4	1	NaN	NaN	NaN	NaN	NaN	NaN	0	0	0	0	3	0
sp|P01833|PIGR_HUMAN	Polymeric immunoglobulin receptor OS=Homo sapiens GN=PIGR PE=1 SV=4	1	0.703612	0.972256	0.994206	0.183647	0.0326661	0.00632992	3	3	3	3	3	3
sp|P01834|IGKC_HUMAN	Ig kappa chain C region OS=Homo sapiens GN=IGKC PE=1 SV=1	5	0.74484	0.850422	0.133632	0.278853	-0.189923	-1.41964	5	4	4	3	4	4
sp|P01857|IGHG1_HUMAN	Ig gamma-1 chain C region OS=Homo sapiens GN=IGHG1 PE=1 SV=1	2	0.478787	0.166089	0.472525	0.772371	1.45227	-0.995421	4	4	5	6	5	6
sp|P01876|IGHA1_HUMAN	Ig alpha-1 chain C region OS=Homo sapiens GN=IGHA1 PE=1 SV=2	1	NaN	0.352547	0.38008	NaN	0.998103	0.267891	3	0	3	4	3	3
sp|P01877|IGHA2_HUMAN	Ig alpha-2 chain C region OS=Homo sapiens GN=IGHA2 PE=1 SV=3	1	0.474202	0.721603	0.899622	0.923446	-0.291255	-0.135193	5	4	5	6	4	4
sp|P01891|1A68_HUMAN	HLA class I histocompatibility antigen, A-68 alpha chain OS=Homo sapiens GN=HLA-A PE=1 SV=4	1	NaN	NaN	NaN	NaN	NaN	NaN	0	0	6	0	6	0
sp|P02533|K1C14_HUMAN	Keratin, type I cytoskeletal 14 OS=Homo sapiens GN=KRT14 PE=1 SV=4	29	0.199889	0.767587	0.31877	-0.851247	0.234107	-0.755655	6	6	6	6	6	6
sp|P02538|K2C6A_HUMAN	Keratin, type II cytoskeletal 6A OS=Homo sapiens GN=KRT6A PE=1 SV=3	6	0.530797	0.529721	0.870669	0.437635	0.759651	-0.190177	6	6	6	5	6	5
sp|P02545|LMNA_HUMAN	Prelamin-A/C OS=Homo sapiens GN=LMNA PE=1 SV=1	5	0.319419	0.858986	0.0149658	0.791664	0.130554	1.93939	6	5	5	6	6	4
sp|P02743|SAMP_HUMAN	Serum amyloid P-component OS=Homo sapiens GN=APCS PE=1 SV=2	2	0.351243	0.689518	0.337621	0.476141	-0.229884	1.3225	6	6	6	6	6	6
sp|P02786|TFR1_HUMAN	Transferrin receptor protein 1 OS=Homo sapiens GN=TFRC PE=1 SV=2	2	NaN	NaN	NaN	NaN	NaN	NaN	0	0	5	0	6	0
sp|P02788|TRFL_HUMAN	Lactotransferrin OS=Homo sapiens GN=LTF PE=1 SV=6	1	NaN	0.984449	0.420117	NaN	0.0120925	-0.461534	6	0	4	3	4	4
sp|P02794|FRIH_HUMAN	Ferritin heavy chain OS=Homo sapiens GN=FTH1 PE=1 SV=2	1	NaN	NaN	NaN	NaN	NaN	NaN	0	0	0	0	4	0
sp|P02810|PRPC_HUMAN	Salivary acidic proline-rich phosphoprotein 1/2 OS=Homo sapiens GN=PRH1 PE=1 SV=2	2	NaN	0.544913	0.110537	NaN	-0.446047	1.31828	3	0	6	3	5	5
sp|P04040|CATA_HUMAN	Catalase OS=Homo sapiens GN=CAT PE=1 SV=3	11	0.752858	0.756428	0.586493	0.166333	0.143774	-0.26123	6	6	6	5	6	6
sp|P04075|ALDOA_HUMAN	Fructose-bisphosphate aldolase A OS=Homo sapiens GN=ALDOA PE=1 SV=2	3	NaN	NaN	NaN	NaN	NaN	NaN	5	0	0	0	0	0
sp|P04080|CYTB_HUMAN	Cystatin-B OS=Homo sapiens GN=CSTB PE=1 SV=2	2	NaN	NaN	NaN	NaN	NaN	NaN	0	0	3	0	6	0
sp|P04083|ANXA1_HUMAN	Annexin A1 OS=Homo sapiens GN=ANXA1 PE=1 SV=2	7	0.0446578	0.151687	0.604214	-1.67231	1.54046	0.275137	6	5	6	6	6	5
sp|P04114|APOB_HUMAN	Apolipoprotein B-100 OS=Homo sapiens GN=APOB PE=1 SV=2	2	0.0266237	NaN	NaN	1.38486	NaN	NaN	5	5	4	0	5	0
sp|P04259|K2C6B_HUMAN	Keratin, type II cytoskeletal 6B OS=Homo sapiens GN=KRT6B PE=1 SV=5	7	0.911807	0.816985	0.593096	-0.112177	-0.274089	0.644909	6	6	4	3	4	3
sp|P04264|K2C1_HUMAN	Keratin, type II cytoskeletal 1 OS=Homo sapiens GN=KRT1 PE=1 SV=6	7	0.441598	0.65207	0.260526	0.448455	0.308058	1.19149	6	6	6	6	6	6
sp|P04279|SEMG1_HUMAN	Semenogelin-1 OS=Homo sapiens GN=SEMG1 PE=1 SV=2	4	0.477349	0.361523	0.523856	0.475274	-0.685657	-0.428114	4	4	3	4	5	4
sp|P04406|G3P_HUMAN	Glyceraldehyde-3-phosphate dehydrogenase OS=Homo sapiens GN=GAPDH PE=1 SV=3	16	0.691959	0.150359	0.604967	0.163847	1.17086	0.542101	6	6	6	6	6	6
sp|P04792|HSPB1_HUMAN	Heat shock protein beta-1 OS=Homo sapiens GN=HSPB1 PE=1 SV=2	4	0.391393	0.0483897	0.0141529	0.419832	2.05095	1.65637	6	6	6	6	6	6
sp|P05089|ARGI1_HUMAN	Arginase-1 OS=Homo sapiens GN=ARG1 PE=1 SV=2	11	0.464469	0.164585	0.572932	-0.338268	-0.571897	0.559038	6	6	6	6	6	6
sp|P05109|S10A8_HUMAN	Protein S100-A8 OS=Homo sapiens GN=S100A8 PE=1 SV=1	5	0.591099	0.907152	0.493092	-0.51269	-0.103626	0.71134	3	5	6	6	6	4
sp|P05120|PAI2_HUMAN	Plasminogen activator inhibitor 2 OS=Homo sapiens GN=SERPINB2 PE=1 SV=2	1	0.195181	NaN	NaN	0.920762	NaN	NaN	4	3	3	0	0	0
sp|P05165|PCCA_HUMAN	Propionyl-CoA carboxylase alpha chain, mitochondrial OS=Homo sapiens GN=PCCA PE=1 SV=4	1	NaN	NaN	NaN	NaN	NaN	NaN	0	0	0	0	5	0
sp|P05386|RLA1_HUMAN	60S acidic ribosomal protein P1 OS=Homo sapiens GN=RPLP1 PE=1 SV=1	1	NaN	NaN	NaN	NaN	NaN	NaN	0	0	3	0	4	0
sp|P05387|RLA2_HUMAN	60S acidic ribosomal protein P2 OS=Homo sapiens GN=RPLP2 PE=1 SV=1	4	0.975012	0.237996	0.943092	0.0129527	1.01645	-0.0826561	6	6	6	5	5	3
sp|P05556|ITB1_HUMAN	Integrin beta-1 OS=Homo sapiens GN=ITGB1 PE=1 SV=2	7	NaN	NaN	NaN	NaN	NaN	NaN	0	0	6	0	6	0
sp|P05787|K2C8_HUMAN	Keratin, type II cytoskeletal 8 OS=Homo sapiens GN=KRT8 PE=1 SV=7	45	NaN	NaN	NaN	NaN	NaN	NaN	0	0	6	0	6	0
sp|P06396|GELS_HUMAN	Gelsolin OS=Homo sapiens GN=GSN PE=1 SV=1	2	0.076716	0.751507	0.915599	1.17685	0.45975	-0.0972533	3	4	3	4	4	3
sp|P06702|S10A9_HUMAN	Protein S100-A9 OS=Homo sapiens GN=S100A9 PE=1 SV=1	11	0.813146	0.0585662	0.550664	0.10484	1.0492	0.670473	6	6	6	6	6	6
sp|P06703|S10A6_HUMAN	Protein S100-A6 OS=Homo sapiens GN=S100A6 PE=1 SV=1	3	0.810206	0.428094	0.121569	-0.095505	0.412158	0.974838	6	5	6	6	6	6
sp|P06733|ENOA_HUMAN	Alpha-enolase OS=Homo sapiens GN=ENO1 PE=1 SV=2	5	0.193879	0.710229	0.557606	0.859648	0.534512	0.72715	6	5	5	3	6	4
sp|P06744|G6PI_HUMAN	Glucose-6-phosphate isomerase OS=Homo sapiens GN=GPI PE=1 SV=4	1	NaN	NaN	NaN	NaN	NaN	NaN	0	0	0	0	5	0
sp|P06748|NPM_HUMAN	Nucleophosmin OS=Homo sapiens GN=NPM1 PE=1 SV=2	6	0.286212	0.00171103	0.000258244	0.658832	1.46708	2.32173	6	6	6	6	6	6
sp|P06753|TPM3_HUMAN	Tropomyosin alpha-3 chain OS=Homo sapiens GN=TPM3 PE=1 SV=2	3	0.0411048	0.00138344	3.60677e-07	0.7847	1.81735	4.12518	5	5	6	4	6	4
sp|P07237|PDIA1_HUMAN	Protein disulfide-isomerase OS=Homo sapiens GN=P4HB PE=1 SV=3	8	NaN	NaN	NaN	NaN	NaN	NaN	6	0	6	0	6	0
sp|P07339|CATD_HUMAN	Cathepsin D OS=Homo sapiens GN=CTSD PE=1 SV=1	2	0.265448	0.0629084	0.537901	0.58991	1.3354	0.881316	6	5	6	5	5	5
sp|P07355|ANXA2_HUMAN	Annexin A2 OS=Homo sapiens GN=ANXA2 PE=1 SV=2	6	0.886933	0.619271	0.751397	0.0759505	0.438365	0.339144	6	6	6	4	6	4
sp|P07384|CAN1_HUMAN	Calpain-1 catalytic subunit OS=Homo sapiens GN=CAPN1 PE=1 SV=1	1	NaN	0.397089	0.983179	NaN	0.701795	-0.0382741	0	0	4	3	3	3
sp|P07858|CATB_HUMAN	Cathepsin B OS=Homo sapiens GN=CTSB PE=1 SV=3	1	NaN	NaN	NaN	NaN	NaN	NaN	0	0	3	0	0	0
sp|P07951|TPM2_HUMAN	Tropomyosin beta chain OS=Homo sapiens GN=TPM2 PE=1 SV=1	1	NaN	0.822371	0.49561	NaN	0.2336	-1.12417	4	0	5	4	4	3
sp|P08195|4F2_HUMAN	4F2 cell-surface antigen heavy chain OS=Homo sapiens GN=SLC3A2 PE=1 SV=3	8	NaN	NaN	NaN	NaN	NaN	NaN	0	0	3	0	6	0
sp|P08670|VIME_HUMAN	Vimentin OS=Homo sapiens GN=VIM PE=1 SV=4	34	0.681662	0.202831	0.000235684	0.315616	-0.805475	3.06697	5	4	6	5	6	6
sp|P08727|K1C19_HUMAN	Keratin, type I cytoskeletal 19 OS=Homo sapiens GN=KRT19 PE=1 SV=4	3	NaN	NaN	NaN	NaN	NaN	NaN	0	0	0	0	6	0
sp|P08729|K2C7_HUMAN	Keratin, type II cytoskeletal 7 OS=Homo sapiens GN=KRT7 PE=1 SV=5	10	NaN	NaN	NaN	NaN	NaN	NaN	0	0	3	0	6	0
sp|P08779|K1C16_HUMAN	Keratin, type I cytoskeletal 16 OS=Homo sapiens GN=KRT16 PE=1 SV=4	35	0.247978	0.557146	0.639768	-1.21193	0.727558	-0.524282	6	6	6	6	6	6
sp|P08865|RSSA_HUMAN	40S ribosomal protein SA OS=Homo sapiens GN=RPSA PE=1 SV=4	1	NaN	0.96606	NaN	NaN	0.0686229	NaN	0	3	4	5	0	3
sp|P08962|CD63_HUMAN	CD63 antigen OS=Homo sapiens GN=CD63 PE=1 SV=2	1	NaN	NaN	NaN	NaN	NaN	NaN	0	0	0	0	4	0
sp|P09228|CYTT_HUMAN	Cystatin-SA OS=Homo sapiens GN=CST2 PE=1 SV=1	1	NaN	NaN	NaN	NaN	NaN	NaN	0	0	0	0	0	0
sp|P09382|LEG1_HUMAN	Galectin-1 OS=Homo sapiens GN=LGALS1 PE=1 SV=2	2	0.298336	0.635989	0.0104214	0.508547	0.334288	1.70454	5	5	6	4	6	3
sp|P09429|HMGB1_HUMAN	High mobility group protein B1 OS=Homo sapiens GN=HMGB1 PE=1 SV=3	1	NaN	NaN	NaN	NaN	NaN	NaN	0	0	3	0	5	0
sp|P09496|CLCA_HUMAN	Clathrin light chain A OS=Homo sapiens GN=CLTA PE=1 SV=1	6	NaN	0.00804838	NaN	NaN	2.74037	NaN	0	0	6	3	6	0
sp|P09497|CLCB_HUMAN	Clathrin light chain B OS=Homo sapiens GN=CLTB PE=1 SV=1	3	NaN	NaN	NaN	NaN	NaN	NaN	0	3	4	0	6	0
sp|P09601|HMOX1_HUMAN	Heme oxygenase 1 OS=Homo sapiens GN=HMOX1 PE=1 SV=1	1	NaN	NaN	NaN	NaN	NaN	NaN	0	0	3	0	0	0
sp|P09622|DLDH_HUMAN	Dihydrolipoyl dehydrogenase, mitochondrial OS=Homo sapiens GN=DLD PE=1 SV=2	1	NaN	NaN	NaN	NaN	NaN	NaN	0	0	0	0	3	0
sp|P09972|ALDOC_HUMAN	Fructose-bisphosphate aldolase C OS=Homo sapiens GN=ALDOC PE=1 SV=2	1	NaN	NaN	NaN	NaN	NaN	NaN	3	0	0	0	0	0
sp|P10412|H14_HUMAN	Histone H1.4 OS=Homo sapiens GN=HIST1H1E PE=1 SV=2	2	NaN	0.11665	0.76239	NaN	1.52573	-0.191801	4	0	5	5	5	5
sp|P10599|THIO_HUMAN	Thioredoxin OS=Homo sapiens GN=TXN PE=1 SV=3	7	0.623113	0.00193591	2.25281e-05	0.151403	1.32325	2.92531	6	6	6	6	6	6
sp|P10619|PPGB_HUMAN	Lysosomal protective protein OS=Homo sapiens GN=CTSA PE=1 SV=2	1	NaN	NaN	NaN	NaN	NaN	NaN	3	0	0	0	0	0
sp|P10809|CH60_HUMAN	60 kDa heat shock protein, mitochondrial OS=Homo sapiens GN=HSPD1 PE=1 SV=2	3	0.686997	0.968871	0.196391	-0.19375	0.0163593	-0.765465	6	6	6	6	6	5
sp|P11021|GRP78_HUMAN	78 kDa glucose-regulated protein OS=Homo sapiens GN=HSPA5 PE=1 SV=2	7	0.0432265	0.128323	0.234052	1.17848	1.44243	0.944657	5	6	6	5	6	4
sp|P11137|MTAP2_HUMAN	Microtubule-associated protein 2 OS=Homo sapiens GN=MAP2 PE=1 SV=4	2	NaN	NaN	NaN	NaN	NaN	NaN	0	0	0	0	5	0
sp|P11142|HSP7C_HUMAN	Heat shock cognate 71 kDa protein OS=Homo sapiens GN=HSPA8 PE=1 SV=1	1	NaN	NaN	NaN	NaN	NaN	NaN	0	3	0	0	0	0
sp|P11279|LAMP1_HUMAN	Lysosome-associated membrane glycoprotein 1 OS=Homo sapiens GN=LAMP1 PE=1 SV=3	2	0.759108	0.00147295	4.2974e-05	0.164089	1.62256	2.18469	6	5	6	5	6	5
sp|P11498|PYC_HUMAN	Pyruvate carboxylase, mitochondrial OS=Homo sapiens GN=PC PE=1 SV=2	4	0.50035	0.241831	NaN	0.890692	1.53361	NaN	5	3	3	4	0	3
sp|P12273|PIP_HUMAN	Prolactin-inducible protein OS=Homo sapiens GN=PIP PE=1 SV=1	2	0.713935	0.807111	0.8951	0.178118	-0.155993	0.0552445	6	6	6	6	5	6
sp|P12277|KCRB_HUMAN	Creatine kinase B-type OS=Homo sapiens GN=CKB PE=1 SV=1	1	NaN	NaN	NaN	NaN	NaN	NaN	3	0	5	0	3	0
sp|P13639|EF2_HUMAN	Elongation factor 2 OS=Homo sapiens GN=EEF2 PE=1 SV=4	4	0.240008	0.588108	0.467665	0.62868	0.366748	-0.533955	6	6	6	6	6	5
sp|P13645|K1C10_HUMAN	Keratin, type I cytoskeletal 10 OS=Homo sapiens GN=KRT10 PE=1 SV=6	7	0.359217	0.179892	0.916503	-0.356248	-1.36417	0.0914513	6	6	5	5	6	6
sp|P13646|K1C13_HUMAN	Keratin, type I cytoskeletal 13 OS=Homo sapiens GN=KRT13 PE=1 SV=4	9	NaN	0.993477	NaN	NaN	-0.0170987	NaN	3	0	3	4	0	0
sp|P13647|K2C5_HUMAN	Keratin, type II cytoskeletal 5 OS=Homo sapiens GN=KRT5 PE=1 SV=3	48	0.87175	0.300558	0.46259	0.0668986	0.819086	-0.457359	6	6	6	6	6	6
sp|P13693|TCTP_HUMAN	Translationally-controlled tumor protein OS=Homo sapiens GN=TPT1 PE=1 SV=1	4	NaN	NaN	NaN	NaN	NaN	NaN	0	0	4	0	6	0
sp|P14136|GFAP_HUMAN	Glial fibrillary acidic protein OS=Homo sapiens GN=GFAP PE=1 SV=1	1	NaN	NaN	NaN	NaN	NaN	NaN	0	0	0	0	3	0
sp|P14174|MIF_HUMAN	Macrophage migration inhibitory factor OS=Homo sapiens GN=MIF PE=1 SV=4	3	NaN	NaN	NaN	NaN	NaN	NaN	0	0	0	0	6	0
sp|P14314|GLU2B_HUMAN	Glucosidase 2 subunit beta OS=Homo sapiens GN=PRKCSH PE=1 SV=2	7	0.287194	NaN	0.000497926	0.88007	NaN	2.50115	6	4	6	0	6	4
sp|P14618|KPYM_HUMAN	Pyruvate kinase PKM OS=Homo sapiens GN=PKM PE=1 SV=4	3	NaN	NaN	NaN	NaN	NaN	NaN	4	0	0	0	0	0
sp|P14625|ENPL_HUMAN	Endoplasmin OS=Homo sapiens GN=HSP90B1 PE=1 SV=1	1	NaN	0.823177	0.0232998	NaN	0.0518615	-1.09759	4	0	3	3	3	3
sp|P14923|PLAK_HUMAN	Junction plakoglobin OS=Homo sapiens GN=JUP PE=1 SV=3	25	0.428873	0.22012	0.660901	0.462921	1.34804	-0.36511	6	6	6	6	6	6
sp|P15924|DESP_HUMAN	Desmoplakin OS=Homo sapiens GN=DSP PE=1 SV=3	96	0.710141	0.346161	0.572753	0.209127	0.806394	-0.441775	6	6	6	6	6	6
sp|P16070|CD44_HUMAN	CD44 antigen OS=Homo sapiens GN=CD44 PE=1 SV=3	3	NaN	NaN	NaN	NaN	NaN	NaN	3	0	6	0	5	0
sp|P16401|H15_HUMAN	Histone H1.5 OS=Homo sapiens GN=HIST1H1B PE=1 SV=3	4	0.987728	0.454524	0.967242	-0.00767639	0.608778	-0.0335517	6	6	6	6	6	6
sp|P16402|H13_HUMAN	Histone H1.3 OS=Homo sapiens GN=HIST1H1D PE=1 SV=2	1	NaN	NaN	NaN	NaN	NaN	NaN	0	0	3	0	0	0
sp|P16403|H12_HUMAN	Histone H1.2 OS=Homo sapiens GN=HIST1H1C PE=1 SV=2	2	0.204384	0.359102	NaN	0.69067	1.49129	NaN	4	4	5	3	0	4
sp|P16435|NCPR_HUMAN	NADPH--cytochrome P450 reductase OS=Homo sapiens GN=POR PE=1 SV=2	1	0.349177	0.636853	0.139497	-0.312658	0.269895	-0.981577	6	5	6	6	6	6
sp|P16989|YBOX3_HUMAN	Y-box-binding protein 3 OS=Homo sapiens GN=YBX3 PE=1 SV=4	4	NaN	NaN	NaN	NaN	NaN	NaN	0	0	4	0	6	0
sp|P17931|LEG3_HUMAN	Galectin-3 OS=Homo sapiens GN=LGALS3 PE=1 SV=5	5	NaN	NaN	NaN	NaN	NaN	NaN	0	0	6	0	6	0
sp|P18206|VINC_HUMAN	Vinculin OS=Homo sapiens GN=VCL PE=1 SV=4	20	0.200221	0.741224	NaN	-0.692165	-0.230425	NaN	5	3	6	4	6	0
sp|P19013|K2C4_HUMAN	Keratin, type II cytoskeletal 4 OS=Homo sapiens GN=KRT4 PE=1 SV=4	4	NaN	0.730351	NaN	NaN	-0.647899	NaN	0	0	4	4	0	4
sp|P19022|CADH2_HUMAN	Cadherin-2 OS=Homo sapiens GN=CDH2 PE=1 SV=4	1	NaN	NaN	NaN	NaN	NaN	NaN	0	0	0	0	5	0
sp|P19338|NUCL_HUMAN	Nucleolin OS=Homo sapiens GN=NCL PE=1 SV=3	3	NaN	NaN	NaN	NaN	NaN	NaN	0	0	3	0	5	0
sp|P20073|ANXA7_HUMAN	Annexin A7 OS=Homo sapiens GN=ANXA7 PE=1 SV=3	1	NaN	NaN	NaN	NaN	NaN	NaN	0	0	6	0	6	0
sp|P20290|BTF3_HUMAN	Transcription factor BTF3 OS=Homo sapiens GN=BTF3 PE=1 SV=1	1	NaN	NaN	NaN	NaN	NaN	NaN	0	0	0	0	3	0
sp|P20618|PSB1_HUMAN	Proteasome subunit beta type-1 OS=Homo sapiens GN=PSMB1 PE=1 SV=2	1	NaN	NaN	NaN	NaN	NaN	NaN	3	0	0	0	0	0
sp|P20645|MPRD_HUMAN	Cation-dependent mannose-6-phosphate receptor OS=Homo sapiens GN=M6PR PE=1 SV=1	2	NaN	NaN	NaN	NaN	NaN	NaN	0	0	6	0	6	0
sp|P20810|ICAL_HUMAN	Calpastatin OS=Homo sapiens GN=CAST PE=1 SV=4	38	NaN	0.0250457	NaN	NaN	-3.30992	NaN	0	0	6	4	6	0
sp|P20930|FILA_HUMAN	Filaggrin OS=Homo sapiens GN=FLG PE=1 SV=3	15	0.0575702	0.394266	0.291095	1.0722	0.733378	-0.795043	6	6	6	4	6	6
sp|P21333|FLNA_HUMAN	Filamin-A OS=Homo sapiens GN=FLNA PE=1 SV=4	16	0.597109	0.446084	0.22665	0.269513	0.43227	0.584589	5	4	5	6	6	3
sp|P22626|ROA2_HUMAN	Heterogeneous nuclear ribonucleoproteins A2/B1 OS=Homo sapiens GN=HNRNPA2B1 PE=1 SV=2	1	0.180724	NaN	NaN	-3.22392	NaN	NaN	3	3	0	4	0	0
sp|P22735|TGM1_HUMAN	Protein-glutamine gamma-glutamyltransferase K OS=Homo sapiens GN=TGM1 PE=1 SV=4	4	0.238387	0.3737	0.431374	0.599475	0.934436	1.32996	5	4	6	3	4	3
sp|P23526|SAHH_HUMAN	Adenosylhomocysteinase OS=Homo sapiens GN=AHCY PE=1 SV=4	1	NaN	NaN	NaN	NaN	NaN	NaN	0	0	0	0	5	0
sp|P23528|COF1_HUMAN	Cofilin-1 OS=Homo sapiens GN=CFL1 PE=1 SV=3	1	NaN	NaN	NaN	NaN	NaN	NaN	0	0	0	0	5	0
sp|P23588|IF4B_HUMAN	Eukaryotic translation initiation factor 4B OS=Homo sapiens GN=EIF4B PE=1 SV=2	19	0.908204	6.52869e-06	9.10077e-05	-0.0797857	4.57732	6.11726	6	5	6	5	6	3
sp|P24298|ALAT1_HUMAN	Alanine aminotransferase 1 OS=Homo sapiens GN=GPT PE=1 SV=3	1	NaN	NaN	NaN	NaN	NaN	NaN	0	0	0	0	3	0
sp|P24534|EF1B_HUMAN	Elongation factor 1-beta OS=Homo sapiens GN=EEF1B2 PE=1 SV=3	4	NaN	NaN	9.1558e-05	NaN	NaN	4.20342	3	0	6	0	6	3
sp|P25054|APC_HUMAN	Adenomatous polyposis coli protein OS=Homo sapiens GN=APC PE=1 SV=2	1	NaN	NaN	NaN	NaN	NaN	NaN	0	0	0	0	4	0
sp|P25311|ZA2G_HUMAN	Zinc-alpha-2-glycoprotein OS=Homo sapiens GN=AZGP1 PE=1 SV=2	10	0.16861	0.843244	0.696142	0.772205	-0.106297	-0.329506	6	6	6	5	5	4
sp|P25398|RS12_HUMAN	40S ribosomal protein S12 OS=Homo sapiens GN=RPS12 PE=1 SV=3	2	NaN	NaN	NaN	NaN	NaN	NaN	0	0	0	0	6	0
sp|P25786|PSA1_HUMAN	Proteasome subunit alpha type-1 OS=Homo sapiens GN=PSMA1 PE=1 SV=1	2	0.230455	0.539554	0.67488	-0.548795	-0.433799	-0.322958	6	5	6	6	6	6
sp|P25787|PSA2_HUMAN	Proteasome subunit alpha type-2 OS=Homo sapiens GN=PSMA2 PE=1 SV=2	1	NaN	NaN	NaN	NaN	NaN	NaN	0	0	3	0	0	0
sp|P25815|S100P_HUMAN	Protein S100-P OS=Homo sapiens GN=S100P PE=1 SV=2	1	NaN	NaN	NaN	NaN	NaN	NaN	3	0	0	0	0	0
sp|P26447|S10A4_HUMAN	Protein S100-A4 OS=Homo sapiens GN=S100A4 PE=1 SV=1	7	0.305814	0.0130907	0.000409044	0.61894	1.55665	3.13839	6	6	6	5	6	3
sp|P26583|HMGB2_HUMAN	High mobility group protein B2 OS=Homo sapiens GN=HMGB2 PE=1 SV=2	1	NaN	NaN	NaN	NaN	NaN	NaN	0	0	0	0	3	0
sp|P27348|1433T_HUMAN	14-3-3 protein theta OS=Homo sapiens GN=YWHAQ PE=1 SV=1	7	NaN	0.000158705	NaN	NaN	3.70566	NaN	3	0	6	3	6	0
sp|P27482|CALL3_HUMAN	Calmodulin-like protein 3 OS=Homo sapiens GN=CALML3 PE=1 SV=2	3	0.108863	0.254222	NaN	1.73214	1.6446	NaN	5	3	4	3	5	0
sp|P27797|CALR_HUMAN	Calreticulin OS=Homo sapiens GN=CALR PE=1 SV=1	4	NaN	NaN	NaN	NaN	NaN	NaN	6	0	6	0	6	0
sp|P27816|MAP4_HUMAN	Microtubule-associated protein 4 OS=Homo sapiens GN=MAP4 PE=1 SV=3	75	0.423205	0.669845	0.00243353	-0.46191	0.133683	1.69939	6	6	6	6	6	6
sp|P27824|CALX_HUMAN	Calnexin OS=Homo sapiens GN=CANX PE=1 SV=2	13	NaN	2.4505e-05	NaN	NaN	2.91009	NaN	6	0	6	3	6	0
sp|P28070|PSB4_HUMAN	Proteasome subunit beta type-4 OS=Homo sapiens GN=PSMB4 PE=1 SV=4	2	NaN	NaN	NaN	NaN	NaN	NaN	0	0	0	0	3	0
sp|P28072|PSB6_HUMAN	Proteasome subunit beta type-6 OS=Homo sapiens GN=PSMB6 PE=1 SV=4	1	0.253255	0.344367	NaN	0.705943	0.850448	NaN	5	3	4	3	0	4
sp|P28074|PSB5_HUMAN	Proteasome subunit beta type-5 OS=Homo sapiens GN=PSMB5 PE=1 SV=3	1	0.473593	0.30975	NaN	0.510513	-0.529754	NaN	5	4	5	3	0	3
sp|P28290|SSFA2_HUMAN	Sperm-specific antigen 2 OS=Homo sapiens GN=SSFA2 PE=1 SV=3	2	NaN	NaN	NaN	NaN	NaN	NaN	0	0	0	0	6	0
sp|P29401|TKT_HUMAN	Transketolase OS=Homo sapiens GN=TKT PE=1 SV=3	1	NaN	NaN	NaN	NaN	NaN	NaN	4	0	0	0	0	0
sp|P29508|SPB3_HUMAN	Serpin B3 OS=Homo sapiens GN=SERPINB3 PE=1 SV=2	7	0.591933	0.0435076	0.339375	0.444295	2.04149	0.767022	6	6	6	6	6	6
sp|P29692|EF1D_HUMAN	Elongation factor 1-delta OS=Homo sapiens GN=EEF1D PE=1 SV=5	4	NaN	NaN	NaN	NaN	NaN	NaN	0	0	6	0	6	0
sp|P29966|MARCS_HUMAN	Myristoylated alanine-rich C-kinase substrate OS=Homo sapiens GN=MARCKS PE=1 SV=4	11	0.607398	0.00096121	3.63229e-05	0.470832	3.53273	4.94854	3	5	6	3	6	3
sp|P30040|ERP29_HUMAN	Endoplasmic reticulum resident protein 29 OS=Homo sapiens GN=ERP29 PE=1 SV=4	5	NaN	NaN	NaN	NaN	NaN	NaN	5	0	6	0	6	0
sp|P30085|KCY_HUMAN	UMP-CMP kinase OS=Homo sapiens GN=CMPK1 PE=1 SV=3	1	NaN	NaN	NaN	NaN	NaN	NaN	3	0	0	0	4	0
sp|P30086|PEBP1_HUMAN	Phosphatidylethanolamine-binding protein 1 OS=Homo sapiens GN=PEBP1 PE=1 SV=3	1	NaN	NaN	0.0167676	NaN	NaN	1.61874	3	0	3	0	5	3
sp|P30101|PDIA3_HUMAN	Protein disulfide-isomerase A3 OS=Homo sapiens GN=PDIA3 PE=1 SV=4	3	0.36836	0.0259825	0.499208	0.570095	1.95433	0.258805	5	5	6	4	6	5
sp|P30408|T4S1_HUMAN	Transmembrane 4 L6 family member 1 OS=Homo sapiens GN=TM4SF1 PE=1 SV=1	1	NaN	0.663988	NaN	NaN	-0.205462	NaN	3	0	3	3	3	0
sp|P30519|HMOX2_HUMAN	Heme oxygenase 2 OS=Homo sapiens GN=HMOX2 PE=1 SV=2	6	NaN	NaN	NaN	NaN	NaN	NaN	0	0	0	0	6	0
sp|P30626|SORCN_HUMAN	Sorcin OS=Homo sapiens GN=SRI PE=1 SV=1	6	NaN	NaN	NaN	NaN	NaN	NaN	0	0	6	0	6	0
sp|P30740|ILEU_HUMAN	Leukocyte elastase inhibitor OS=Homo sapiens GN=SERPINB1 PE=1 SV=1	1	NaN	NaN	0.360379	NaN	NaN	1.6795	0	4	0	0	5	4
sp|P31151|S10A7_HUMAN	Protein S100-A7 OS=Homo sapiens GN=S100A7 PE=1 SV=4	10	0.921928	0.344806	0.780853	-0.0496325	1.06261	-0.22617	6	6	6	6	6	6
sp|P31943|HNRH1_HUMAN	Heterogeneous nuclear ribonucleoprotein H OS=Homo sapiens GN=HNRNPH1 PE=1 SV=4	1	NaN	NaN	NaN	NaN	NaN	NaN	0	0	0	0	3	0
sp|P31944|CASPE_HUMAN	Caspase-14 OS=Homo sapiens GN=CASP14 PE=1 SV=2	9	0.621016	0.249548	0.666588	0.222938	0.822743	0.457349	6	6	6	6	6	5
sp|P31946|1433B_HUMAN	14-3-3 protein beta/alpha OS=Homo sapiens GN=YWHAB PE=1 SV=3	3	NaN	NaN	NaN	NaN	NaN	NaN	4	0	6	0	6	0
sp|P31947|1433S_HUMAN	14-3-3 protein sigma OS=Homo sapiens GN=SFN PE=1 SV=1	3	NaN	NaN	NaN	NaN	NaN	NaN	3	0	5	0	6	0
sp|P31948|STIP1_HUMAN	Stress-induced-phosphoprotein 1 OS=Homo sapiens GN=STIP1 PE=1 SV=1	15	0.00411268	0.0004761	3.49582e-06	1.33406	3.63824	3.82052	4	4	6	4	6	4
sp|P31949|S10AB_HUMAN	Protein S100-A11 OS=Homo sapiens GN=S100A11 PE=1 SV=2	3	NaN	NaN	NaN	NaN	NaN	NaN	0	0	3	0	6	0
sp|P32004|L1CAM_HUMAN	Neural cell adhesion molecule L1 OS=Homo sapiens GN=L1CAM PE=1 SV=2	2	NaN	NaN	NaN	NaN	NaN	NaN	0	0	0	0	5	0
sp|P32119|PRDX2_HUMAN	Peroxiredoxin-2 OS=Homo sapiens GN=PRDX2 PE=1 SV=5	5	0.00377614	0.886545	0.999629	1.18486	-0.0875492	-0.000534493	5	6	6	4	3	4
sp|P32320|CDD_HUMAN	Cytidine deaminase OS=Homo sapiens GN=CDA PE=1 SV=2	1	NaN	NaN	NaN	NaN	NaN	NaN	0	0	0	0	5	0
sp|P35241|RADI_HUMAN	Radixin OS=Homo sapiens GN=RDX PE=1 SV=1	1	NaN	NaN	NaN	NaN	NaN	NaN	3	0	2	0	0	0
sp|P35527|K1C9_HUMAN	Keratin, type I cytoskeletal 9 OS=Homo sapiens GN=KRT9 PE=1 SV=3	2	0.602615	0.605798	0.0815856	0.220045	0.40288	-1.41275	6	6	6	5	5	6
sp|P35579|MYH9_HUMAN	Myosin-9 OS=Homo sapiens GN=MYH9 PE=1 SV=4	7	NaN	NaN	NaN	NaN	NaN	NaN	6	0	5	0	6	0
sp|P35613|BASI_HUMAN	Basigin OS=Homo sapiens GN=BSG PE=1 SV=2	2	NaN	NaN	NaN	NaN	NaN	NaN	3	0	0	0	4	0
sp|P35637|FUS_HUMAN	RNA-binding protein FUS OS=Homo sapiens GN=FUS PE=1 SV=1	3	NaN	0.0226318	NaN	NaN	1.52227	NaN	0	4	6	3	6	0
sp|P35659|DEK_HUMAN	Protein DEK OS=Homo sapiens GN=DEK PE=1 SV=1	2	NaN	NaN	NaN	NaN	NaN	NaN	0	0	0	0	4	0
sp|P35908|K22E_HUMAN	Keratin, type II cytoskeletal 2 epidermal OS=Homo sapiens GN=KRT2 PE=1 SV=2	2	0.770556	0.862601	0.913682	0.190877	0.162176	-0.112407	6	6	6	6	6	6
sp|P37108|SRP14_HUMAN	Signal recognition particle 14 kDa protein OS=Homo sapiens GN=SRP14 PE=1 SV=2	1	NaN	NaN	NaN	NaN	NaN	NaN	0	0	0	0	3	0
sp|P37802|TAGL2_HUMAN	Transgelin-2 OS=Homo sapiens GN=TAGLN2 PE=1 SV=3	16	0.440754	0.000103597	7.26724e-06	0.429554	3.0565	5.06339	6	5	6	6	6	4
sp|P37837|TALDO_HUMAN	Transaldolase OS=Homo sapiens GN=TALDO1 PE=1 SV=2	1	NaN	NaN	NaN	NaN	NaN	NaN	4	0	0	0	3	0
sp|P37840|SYUA_HUMAN	Alpha-synuclein OS=Homo sapiens GN=SNCA PE=1 SV=1	6	NaN	NaN	NaN	NaN	NaN	NaN	0	0	6	0	6	0
sp|P39687|AN32A_HUMAN	Acidic leucine-rich nuclear phosphoprotein 32 family member A OS=Homo sapiens GN=ANP32A PE=1 SV=1	1	NaN	NaN	NaN	NaN	NaN	NaN	0	0	3	0	5	0
sp|P40222|TXLNA_HUMAN	Alpha-taxilin OS=Homo sapiens GN=TXLNA PE=1 SV=3	10	NaN	NaN	NaN	NaN	NaN	NaN	0	0	0	0	6	0
sp|P40926|MDHM_HUMAN	Malate dehydrogenase, mitochondrial OS=Homo sapiens GN=MDH2 PE=1 SV=3	1	NaN	NaN	NaN	NaN	NaN	NaN	3	0	0	0	3	0
sp|P41236|IPP2_HUMAN	Protein phosphatase inhibitor 2 OS=Homo sapiens GN=PPP1R2 PE=1 SV=2	1	NaN	NaN	NaN	NaN	NaN	NaN	0	0	0	0	6	0
sp|P42167|LAP2B_HUMAN	Lamina-associated polypeptide 2, isoforms beta/gamma OS=Homo sapiens GN=TMPO PE=1 SV=2	1	NaN	NaN	NaN	NaN	NaN	NaN	0	0	0	0	6	0
sp|P42357|HUTH_HUMAN	Histidine ammonia-lyase OS=Homo sapiens GN=HAL PE=1 SV=1	2	NaN	0.233064	NaN	NaN	1.09852	NaN	0	0	3	3	0	0
sp|P42858|HD_HUMAN	Huntingtin OS=Homo sapiens GN=HTT PE=1 SV=2	1	NaN	NaN	NaN	NaN	NaN	NaN	0	0	0	3	3	0
sp|P42892|ECE1_HUMAN	Endothelin-converting enzyme 1 OS=Homo sapiens GN=ECE1 PE=1 SV=2	7	NaN	NaN	NaN	NaN	NaN	NaN	0	0	3	0	6	0
sp|P43307|SSRA_HUMAN	Translocon-associated protein subunit alpha OS=Homo sapiens GN=SSR1 PE=1 SV=3	1	NaN	NaN	NaN	NaN	NaN	NaN	0	0	0	0	4	0
sp|P43487|RANG_HUMAN	Ran-specific GTPase-activating protein OS=Homo sapiens GN=RANBP1 PE=1 SV=1	3	NaN	NaN	NaN	NaN	NaN	NaN	0	0	4	0	6	0
sp|P46013|KI67_HUMAN	Antigen KI-67 OS=Homo sapiens GN=MKI67 PE=1 SV=2	3	NaN	NaN	NaN	NaN	NaN	NaN	0	0	0	0	6	0
sp|P46782|RS5_HUMAN	40S ribosomal protein S5 OS=Homo sapiens GN=RPS5 PE=1 SV=4	1	NaN	NaN	NaN	NaN	NaN	NaN	0	0	0	0	3	0
sp|P46821|MAP1B_HUMAN	Microtubule-associated protein 1B OS=Homo sapiens GN=MAP1B PE=1 SV=2	33	NaN	NaN	NaN	NaN	NaN	NaN	0	0	6	0	6	0
sp|P46937|YAP1_HUMAN	Transcriptional coactivator YAP1 OS=Homo sapiens GN=YAP1 PE=1 SV=2	1	NaN	NaN	NaN	NaN	NaN	NaN	0	0	0	0	4	0
sp|P47895|AL1A3_HUMAN	Aldehyde dehydrogenase family 1 member A3 OS=Homo sapiens GN=ALDH1A3 PE=1 SV=2	1	NaN	NaN	NaN	NaN	NaN	NaN	0	0	0	0	4	0
sp|P47914|RL29_HUMAN	60S ribosomal protein L29 OS=Homo sapiens GN=RPL29 PE=1 SV=2	2	0.668809	0.309221	0.488232	-0.176157	0.722164	0.354483	6	6	6	6	6	6
sp|P47929|LEG7_HUMAN	Galectin-7 OS=Homo sapiens GN=LGALS7 PE=1 SV=2	4	0.702253	0.106051	NaN	-0.376419	2.41681	NaN	6	5	4	5	0	4
sp|P48594|SPB4_HUMAN	Serpin B4 OS=Homo sapiens GN=SERPINB4 PE=1 SV=2	2	NaN	NaN	NaN	NaN	NaN	NaN	3	0	4	0	0	0
sp|P48634|PRC2A_HUMAN	Protein PRRC2A OS=Homo sapiens GN=PRRC2A PE=1 SV=3	4	NaN	NaN	NaN	NaN	NaN	NaN	0	0	0	0	6	0
sp|P48668|K2C6C_HUMAN	Keratin, type II cytoskeletal 6C OS=Homo sapiens GN=KRT6C PE=1 SV=3	1	NaN	NaN	0.933052	NaN	NaN	0.0825187	3	0	0	0	4	3
sp|P48681|NEST_HUMAN	Nestin OS=Homo sapiens GN=NES PE=1 SV=2	1	NaN	NaN	NaN	NaN	NaN	NaN	0	0	0	0	5	0
sp|P49006|MRP_HUMAN	MARCKS-related protein OS=Homo sapiens GN=MARCKSL1 PE=1 SV=2	1	NaN	NaN	NaN	NaN	NaN	NaN	0	0	5	0	6	0
sp|P49189|AL9A1_HUMAN	4-trimethylaminobutyraldehyde dehydrogenase OS=Homo sapiens GN=ALDH9A1 PE=1 SV=3	1	NaN	NaN	NaN	NaN	NaN	NaN	0	0	0	3	3	0
sp|P49321|NASP_HUMAN	Nuclear autoantigenic sperm protein OS=Homo sapiens GN=NASP PE=1 SV=2	11	NaN	NaN	NaN	NaN	NaN	NaN	0	0	5	0	6	0
sp|P49721|PSB2_HUMAN	Proteasome subunit beta type-2 OS=Homo sapiens GN=PSMB2 PE=1 SV=1	1	NaN	0.825203	NaN	NaN	0.332827	NaN	3	0	4	4	3	0
sp|P49750|YLPM1_HUMAN	YLP motif-containing protein 1 OS=Homo sapiens GN=YLPM1 PE=1 SV=3	1	NaN	NaN	NaN	NaN	NaN	NaN	0	0	0	0	6	0
sp|P49790|NU153_HUMAN	Nuclear pore complex protein Nup153 OS=Homo sapiens GN=NUP153 PE=1 SV=2	4	NaN	NaN	NaN	NaN	NaN	NaN	0	0	0	0	6	0
sp|P49862|KLK7_HUMAN	Kallikrein-7 OS=Homo sapiens GN=KLK7 PE=1 SV=1	1	NaN	NaN	NaN	NaN	NaN	NaN	4	0	0	0	0	0
sp|P50402|EMD_HUMAN	Emerin OS=Homo sapiens GN=EMD PE=1 SV=1	10	0.865977	0.429251	0.00322718	-0.0976484	0.563785	3.03872	6	3	6	6	6	6
sp|P50552|VASP_HUMAN	Vasodilator-stimulated phosphoprotein OS=Homo sapiens GN=VASP PE=1 SV=3	2	NaN	NaN	NaN	NaN	NaN	NaN	0	0	0	0	5	0
sp|P50990|TCPQ_HUMAN	T-complex protein 1 subunit theta OS=Homo sapiens GN=CCT8 PE=1 SV=4	1	NaN	0.266996	0.600971	NaN	1.06902	0.368856	5	0	6	4	5	4
sp|P51572|BAP31_HUMAN	B-cell receptor-associated protein 31 OS=Homo sapiens GN=BCAP31 PE=1 SV=3	6	NaN	NaN	NaN	NaN	NaN	NaN	0	0	3	0	6	0
sp|P51587|BRCA2_HUMAN	Breast cancer type 2 susceptibility protein OS=Homo sapiens GN=BRCA2 PE=1 SV=2	1	0.693359	NaN	NaN	-0.572723	NaN	NaN	3	4	2	0	0	5
sp|P51610|HCFC1_HUMAN	Host cell factor 1 OS=Homo sapiens GN=HCFC1 PE=1 SV=2	1	NaN	NaN	NaN	NaN	NaN	NaN	0	0	0	0	6	0
sp|P51858|HDGF_HUMAN	Hepatoma-derived growth factor OS=Homo sapiens GN=HDGF PE=1 SV=1	5	NaN	NaN	NaN	NaN	NaN	NaN	0	0	2	0	6	0
sp|P52209|6PGD_HUMAN	6-phosphogluconate dehydrogenase, decarboxylating OS=Homo sapiens GN=PGD PE=1 SV=3	1	NaN	NaN	NaN	NaN	NaN	NaN	0	0	0	4	0	0
sp|P52272|HNRPM_HUMAN	Heterogeneous nuclear ribonucleoprotein M OS=Homo sapiens GN=HNRNPM PE=1 SV=3	1	0.752571	0.982784	0.154175	0.117118	-0.0142805	-1.05195	4	4	6	4	3	5
sp|P52594|AGFG1_HUMAN	Arf-GAP domain and FG repeat-containing protein 1 OS=Homo sapiens GN=AGFG1 PE=1 SV=2	1	NaN	NaN	NaN	NaN	NaN	NaN	0	0	0	0	3	0
sp|P53350|PLK1_HUMAN	Serine/threonine-protein kinase PLK1 OS=Homo sapiens GN=PLK1 PE=1 SV=1	1	NaN	NaN	NaN	NaN	NaN	NaN	0	0	0	0	3	0
sp|P54105|ICLN_HUMAN	Methylosome subunit pICln OS=Homo sapiens GN=CLNS1A PE=1 SV=1	1	NaN	NaN	NaN	NaN	NaN	NaN	0	0	6	0	6	0
sp|P54652|HSP72_HUMAN	Heat shock-related 70 kDa protein 2 OS=Homo sapiens GN=HSPA2 PE=1 SV=1	1	NaN	0.167596	NaN	NaN	-1.23472	NaN	3	0	3	5	3	0
sp|P54707|AT12A_HUMAN	Potassium-transporting ATPase alpha chain 2 OS=Homo sapiens GN=ATP12A PE=1 SV=3	1	NaN	NaN	NaN	NaN	NaN	NaN	0	0	0	0	3	0
sp|P54727|RD23B_HUMAN	UV excision repair protein RAD23 homolog B OS=Homo sapiens GN=RAD23B PE=1 SV=1	2	NaN	NaN	NaN	NaN	NaN	NaN	0	0	0	0	6	0
sp|P54819|KAD2_HUMAN	Adenylate kinase 2, mitochondrial OS=Homo sapiens GN=AK2 PE=1 SV=2	2	0.296919	0.811728	NaN	-0.491218	0.242656	NaN	4	5	5	5	0	6
sp|P55010|IF5_HUMAN	Eukaryotic translation initiation factor 5 OS=Homo sapiens GN=EIF5 PE=1 SV=2	2	NaN	NaN	NaN	NaN	NaN	NaN	0	0	0	0	6	0
sp|P55036|PSMD4_HUMAN	26S proteasome non-ATPase regulatory subunit 4 OS=Homo sapiens GN=PSMD4 PE=1 SV=1	1	NaN	NaN	NaN	NaN	NaN	NaN	0	0	0	0	3	0
sp|P55072|TERA_HUMAN	Transitional endoplasmic reticulum ATPase OS=Homo sapiens GN=VCP PE=1 SV=4	1	NaN	NaN	NaN	NaN	NaN	NaN	0	0	0	3	0	0
sp|P55209|NP1L1_HUMAN	Nucleosome assembly protein 1-like 1 OS=Homo sapiens GN=NAP1L1 PE=1 SV=1	3	NaN	NaN	NaN	NaN	NaN	NaN	0	0	3	0	6	0
sp|P55327|TPD52_HUMAN	Tumor protein D52 OS=Homo sapiens GN=TPD52 PE=1 SV=2	1	NaN	NaN	NaN	NaN	NaN	NaN	0	0	0	0	5	0
sp|P56537|IF6_HUMAN	Eukaryotic translation initiation factor 6 OS=Homo sapiens GN=EIF6 PE=1 SV=1	2	0.505068	0.924297	NaN	0.530485	0.100674	NaN	4	4	3	3	3	0
sp|P58107|EPIPL_HUMAN	Epiplakin OS=Homo sapiens GN=EPPK1 PE=1 SV=2	1	NaN	NaN	NaN	NaN	NaN	NaN	0	0	0	0	0	0
sp|P58546|MTPN_HUMAN	Myotrophin OS=Homo sapiens GN=MTPN PE=1 SV=2	1	NaN	NaN	NaN	NaN	NaN	NaN	0	0	3	0	6	0
sp|P60033|CD81_HUMAN	CD81 antigen OS=Homo sapiens GN=CD81 PE=1 SV=1	1	NaN	NaN	NaN	NaN	NaN	NaN	0	0	0	0	4	0
sp|P60174|TPIS_HUMAN	Triosephosphate isomerase OS=Homo sapiens GN=TPI1 PE=1 SV=3	5	0.414203	0.135979	0.0119309	0.475271	1.17957	1.03699	6	6	6	6	6	6
sp|P60468|SC61B_HUMAN	Protein transport protein Sec61 subunit beta OS=Homo sapiens GN=SEC61B PE=1 SV=2	3	0.360365	7.87227e-05	6.22728e-06	0.374308	3.68399	5.63413	6	5	6	5	6	4
sp|P60660|MYL6_HUMAN	Myosin light polypeptide 6 OS=Homo sapiens GN=MYL6 PE=1 SV=2	5	0.6486	0.000692444	1.20668e-06	0.250699	3.31501	5.10002	6	3	6	4	6	3
sp|P60866|RS20_HUMAN	40S ribosomal protein S20 OS=Homo sapiens GN=RPS20 PE=1 SV=1	1	NaN	NaN	NaN	NaN	NaN	NaN	0	0	0	0	3	0
sp|P60900|PSA6_HUMAN	Proteasome subunit alpha type-6 OS=Homo sapiens GN=PSMA6 PE=1 SV=1	1	NaN	NaN	NaN	NaN	NaN	NaN	0	0	3	0	0	0
sp|P60903|S10AA_HUMAN	Protein S100-A10 OS=Homo sapiens GN=S100A10 PE=1 SV=2	1	NaN	NaN	NaN	NaN	NaN	NaN	0	0	0	0	5	0
sp|P61289|PSME3_HUMAN	Proteasome activator complex subunit 3 OS=Homo sapiens GN=PSME3 PE=1 SV=1	1	NaN	NaN	NaN	NaN	NaN	NaN	0	0	0	3	0	0
sp|P61604|CH10_HUMAN	10 kDa heat shock protein, mitochondrial OS=Homo sapiens GN=HSPE1 PE=1 SV=2	1	0.93289	0.150698	NaN	-0.0653006	1.50909	NaN	4	5	4	4	4	0
sp|P61626|LYSC_HUMAN	Lysozyme C OS=Homo sapiens GN=LYZ PE=1 SV=1	3	0.952954	0.669743	0.108335	0.0418624	0.28167	-1.1946	6	5	6	6	6	6
sp|P61758|PFD3_HUMAN	Prefoldin subunit 3 OS=Homo sapiens GN=VBP1 PE=1 SV=3	2	NaN	NaN	NaN	NaN	NaN	NaN	0	0	0	0	4	0
sp|P61978|HNRPK_HUMAN	Heterogeneous nuclear ribonucleoprotein K OS=Homo sapiens GN=HNRNPK PE=1 SV=1	5	NaN	NaN	NaN	NaN	NaN	NaN	0	0	0	0	6	0
sp|P62158|CALM_HUMAN	Calmodulin OS=Homo sapiens GN=CALM1 PE=1 SV=2	3	0.209706	0.131548	NaN	1.4577	1.57891	NaN	3	3	6	3	6	0
sp|P62256|UBE2H_HUMAN	Ubiquitin-conjugating enzyme E2 H OS=Homo sapiens GN=UBE2H PE=1 SV=1	1	NaN	NaN	NaN	NaN	NaN	NaN	0	0	0	0	4	0
sp|P62263|RS14_HUMAN	40S ribosomal protein S14 OS=Homo sapiens GN=RPS14 PE=1 SV=3	1	NaN	NaN	NaN	NaN	NaN	NaN	0	0	0	3	0	0
sp|P62633|CNBP_HUMAN	Cellular nucleic acid-binding protein OS=Homo sapiens GN=CNBP PE=1 SV=1	1	NaN	NaN	NaN	NaN	NaN	NaN	0	0	0	0	5	0
sp|P62753|RS6_HUMAN	40S ribosomal protein S6 OS=Homo sapiens GN=RPS6 PE=1 SV=1	1	NaN	NaN	NaN	NaN	NaN	NaN	0	0	0	0	3	0
sp|P62805|H4_HUMAN	Histone H4 OS=Homo sapiens GN=HIST1H4A PE=1 SV=2	4	NaN	0.312488	NaN	NaN	1.58198	NaN	4	0	5	4	4	0
sp|P62851|RS25_HUMAN	40S ribosomal protein S25 OS=Homo sapiens GN=RPS25 PE=1 SV=1	3	0.323412	0.494363	NaN	-0.543561	0.709726	NaN	6	5	6	5	6	0
sp|P62857|RS28_HUMAN	40S ribosomal protein S28 OS=Homo sapiens GN=RPS28 PE=1 SV=1	1	NaN	NaN	NaN	NaN	NaN	NaN	0	0	3	0	6	0
sp|P62861|RS30_HUMAN	40S ribosomal protein S30 OS=Homo sapiens GN=FAU PE=1 SV=1	1	NaN	NaN	NaN	NaN	NaN	NaN	3	0	0	0	0	0
sp|P62937|PPIA_HUMAN	Peptidyl-prolyl cis-trans isomerase A OS=Homo sapiens GN=PPIA PE=1 SV=2	3	NaN	NaN	NaN	NaN	NaN	NaN	0	0	0	0	6	0
sp|P63104|1433Z_HUMAN	14-3-3 protein zeta/delta OS=Homo sapiens GN=YWHAZ PE=1 SV=1	5	NaN	0.0058036	NaN	NaN	3.2261	NaN	0	0	6	3	6	0
sp|P63208|SKP1_HUMAN	S-phase kinase-associated protein 1 OS=Homo sapiens GN=SKP1 PE=1 SV=2	1	NaN	NaN	NaN	NaN	NaN	NaN	0	0	0	0	3	0
sp|P63220|RS21_HUMAN	40S ribosomal protein S21 OS=Homo sapiens GN=RPS21 PE=1 SV=1	2	NaN	NaN	NaN	NaN	NaN	NaN	0	0	0	0	6	0
sp|P63244|GBLP_HUMAN	Guanine nucleotide-binding protein subunit beta-2-like 1 OS=Homo sapiens GN=GNB2L1 PE=1 SV=3	1	NaN	NaN	NaN	NaN	NaN	NaN	0	0	0	3	0	0
sp|P67809|YBOX1_HUMAN	Nuclease-sensitive element-binding protein 1 OS=Homo sapiens GN=YBX1 PE=1 SV=3	12	0.752565	0.000661374	6.28052e-05	-0.34147	3.09874	4.79732	5	4	6	3	6	5
sp|P67936|TPM4_HUMAN	Tropomyosin alpha-4 chain OS=Homo sapiens GN=TPM4 PE=1 SV=3	6	NaN	NaN	NaN	NaN	NaN	NaN	5	0	6	0	6	0
sp|P68366|TBA4A_HUMAN	Tubulin alpha-4A chain OS=Homo sapiens GN=TUBA4A PE=1 SV=1	1	0.800229	0.49444	0.789939	-0.091956	0.374942	0.189046	6	5	6	5	6	6
sp|P68871|HBB_HUMAN	Hemoglobin subunit beta OS=Homo sapiens GN=HBB PE=1 SV=2	9	0.261704	0.0315007	0.969778	0.91054	1.55728	-0.0390221	6	6	5	6	6	5
sp|P69905|HBA_HUMAN	Hemoglobin subunit alpha OS=Homo sapiens GN=HBA1 PE=1 SV=2	15	0.167495	0.314831	0.515507	0.979208	0.76253	0.561814	6	6	6	6	6	6
sp|P78386|KRT85_HUMAN	Keratin, type II cuticular Hb5 OS=Homo sapiens GN=KRT85 PE=1 SV=1	1	NaN	NaN	NaN	NaN	NaN	NaN	0	0	0	0	6	0
sp|P80303|NUCB2_HUMAN	Nucleobindin-2 OS=Homo sapiens GN=NUCB2 PE=1 SV=2	3	NaN	NaN	NaN	NaN	NaN	NaN	6	0	6	0	5	0
sp|P80723|BASP1_HUMAN	Brain acid soluble protein 1 OS=Homo sapiens GN=BASP1 PE=1 SV=2	17	0.384731	5.09964e-05	9.02966e-07	-0.354178	3.27731	5.18618	6	6	6	6	6	6
sp|P81605|DCD_HUMAN	Dermcidin OS=Homo sapiens GN=DCD PE=1 SV=2	15	0.577529	0.752191	0.27741	0.457452	0.210467	-0.724296	6	6	6	6	6	6
sp|P82094|TMF1_HUMAN	TATA element modulatory factor OS=Homo sapiens GN=TMF1 PE=1 SV=2	8	NaN	NaN	NaN	NaN	NaN	NaN	0	0	4	0	6	0
sp|P84103|SRSF3_HUMAN	Serine/arginine-rich splicing factor 3 OS=Homo sapiens GN=SRSF3 PE=1 SV=1	1	0.342827	0.931605	0.318123	-0.580081	0.054531	-0.771838	6	6	6	5	5	5
sp|P98082|DAB2_HUMAN	Disabled homolog 2 OS=Homo sapiens GN=DAB2 PE=1 SV=3	3	NaN	NaN	NaN	NaN	NaN	NaN	0	0	0	0	6	0
sp|P98179|RBM3_HUMAN	RNA-binding protein 3 OS=Homo sapiens GN=RBM3 PE=1 SV=1	1	NaN	NaN	NaN	NaN	NaN	NaN	0	0	0	0	4	0
sp|P99999|CYC_HUMAN	Cytochrome c OS=Homo sapiens GN=CYCS PE=1 SV=2	1	NaN	NaN	NaN	NaN	NaN	NaN	5	0	4	0	0	0
sp|Q00610|CLH1_HUMAN	Clathrin heavy chain 1 OS=Homo sapiens GN=CLTC PE=1 SV=5	2	NaN	NaN	NaN	NaN	NaN	NaN	0	0	0	0	4	0
sp|Q00688|FKBP3_HUMAN	Peptidyl-prolyl cis-trans isomerase FKBP3 OS=Homo sapiens GN=FKBP3 PE=1 SV=1	1	NaN	NaN	NaN	NaN	NaN	NaN	0	0	0	0	3	0
sp|Q01130|SRSF2_HUMAN	Serine/arginine-rich splicing factor 2 OS=Homo sapiens GN=SRSF2 PE=1 SV=4	4	0.47195	0.483078	0.44125	-0.248456	0.514869	-0.562352	6	6	6	6	6	6
sp|Q01469|FABP5_HUMAN	Fatty acid-binding protein, epidermal OS=Homo sapiens GN=FABP5 PE=1 SV=3	4	0.509888	0.625693	0.428431	0.477229	0.450833	0.92151	6	5	6	5	6	6
sp|Q01844|EWS_HUMAN	RNA-binding protein EWS OS=Homo sapiens GN=EWSR1 PE=1 SV=1	3	0.886172	0.0440426	NaN	-0.155289	2.56844	NaN	6	4	4	3	6	0
sp|Q02413|DSG1_HUMAN	Desmoglein-1 OS=Homo sapiens GN=DSG1 PE=1 SV=2	40	0.749215	0.539553	0.251687	0.10097	0.345909	-0.551595	6	6	6	6	6	6
sp|Q02818|NUCB1_HUMAN	Nucleobindin-1 OS=Homo sapiens GN=NUCB1 PE=1 SV=4	3	NaN	NaN	NaN	NaN	NaN	NaN	6	0	6	0	6	0
sp|Q02952|AKA12_HUMAN	A-kinase anchor protein 12 OS=Homo sapiens GN=AKAP12 PE=1 SV=4	3	0.747211	0.857331	0.286733	0.149099	-0.164494	-0.731515	5	4	4	3	6	4
sp|Q03135|CAV1_HUMAN	Caveolin-1 OS=Homo sapiens GN=CAV1 PE=1 SV=4	6	NaN	0.0397111	NaN	NaN	3.01621	NaN	5	0	5	3	6	0
sp|Q04323|UBXN1_HUMAN	UBX domain-containing protein 1 OS=Homo sapiens GN=UBXN1 PE=1 SV=2	1	NaN	NaN	NaN	NaN	NaN	NaN	0	0	0	0	6	0
sp|Q04637|IF4G1_HUMAN	Eukaryotic translation initiation factor 4 gamma 1 OS=Homo sapiens GN=EIF4G1 PE=1 SV=4	8	NaN	NaN	NaN	NaN	NaN	NaN	0	0	6	0	6	0
sp|Q04695|K1C17_HUMAN	Keratin, type I cytoskeletal 17 OS=Homo sapiens GN=KRT17 PE=1 SV=2	18	0.902012	0.0774271	0.270912	0.140407	2.0823	1.07667	6	6	6	6	6	6
sp|Q04917|1433F_HUMAN	14-3-3 protein eta OS=Homo sapiens GN=YWHAH PE=1 SV=4	1	NaN	NaN	NaN	NaN	NaN	NaN	0	0	0	0	4	0
sp|Q04941|PLP2_HUMAN	Proteolipid protein 2 OS=Homo sapiens GN=PLP2 PE=1 SV=1	1	0.594588	0.0659241	4.17448e-05	-0.374375	2.46322	2.17505	6	5	4	3	6	4
sp|Q05519|SRS11_HUMAN	Serine/arginine-rich splicing factor 11 OS=Homo sapiens GN=SRSF11 PE=1 SV=1	1	0.286347	0.00320206	NaN	-0.728492	-1.01352	NaN	3	3	3	3	3	0
sp|Q05682|CALD1_HUMAN	Caldesmon OS=Homo sapiens GN=CALD1 PE=1 SV=3	11	NaN	NaN	NaN	NaN	NaN	NaN	0	0	6	0	6	0
sp|Q06323|PSME1_HUMAN	Proteasome activator complex subunit 1 OS=Homo sapiens GN=PSME1 PE=1 SV=1	1	NaN	NaN	NaN	NaN	NaN	NaN	0	0	0	0	4	0
sp|Q06830|PRDX1_HUMAN	Peroxiredoxin-1 OS=Homo sapiens GN=PRDX1 PE=1 SV=1	3	0.213159	0.192526	0.371012	0.562578	1.11551	-0.435568	6	6	6	5	6	6
sp|Q07065|CKAP4_HUMAN	Cytoskeleton-associated protein 4 OS=Homo sapiens GN=CKAP4 PE=1 SV=2	14	NaN	0.00627782	0.000201275	NaN	2.00195	2.32604	5	0	6	3	6	4
sp|Q07157|ZO1_HUMAN	Tight junction protein ZO-1 OS=Homo sapiens GN=TJP1 PE=1 SV=3	1	NaN	NaN	NaN	NaN	NaN	NaN	0	0	0	0	3	0
sp|Q07866|KLC1_HUMAN	Kinesin light chain 1 OS=Homo sapiens GN=KLC1 PE=1 SV=2	2	NaN	NaN	NaN	NaN	NaN	NaN	0	0	0	0	5	0
sp|Q07955|SRSF1_HUMAN	Serine/arginine-rich splicing factor 1 OS=Homo sapiens GN=SRSF1 PE=1 SV=2	7	0.40204	0.221036	0.715604	0.428886	0.764766	-0.200022	6	6	6	6	6	6
sp|Q08188|TGM3_HUMAN	Protein-glutamine gamma-glutamyltransferase E OS=Homo sapiens GN=TGM3 PE=1 SV=4	8	0.638664	0.88778	0.82913	-0.185432	-0.0845143	-0.114369	5	6	5	6	6	5
sp|Q08211|DHX9_HUMAN	ATP-dependent RNA helicase A OS=Homo sapiens GN=DHX9 PE=1 SV=4	1	NaN	NaN	NaN	NaN	NaN	NaN	0	4	3	0	0	0
sp|Q08379|GOGA2_HUMAN	Golgin subfamily A member 2 OS=Homo sapiens GN=GOLGA2 PE=1 SV=3	6	NaN	NaN	NaN	NaN	NaN	NaN	0	0	4	0	6	0
sp|Q08554|DSC1_HUMAN	Desmocollin-1 OS=Homo sapiens GN=DSC1 PE=1 SV=2	21	0.813947	0.90401	0.385909	0.0941489	0.0974439	-0.597533	6	6	6	6	6	6
sp|Q08AD1|CAMP2_HUMAN	Calmodulin-regulated spectrin-associated protein 2 OS=Homo sapiens GN=CAMSAP2 PE=1 SV=3	1	NaN	NaN	NaN	NaN	NaN	NaN	0	0	0	0	4	0
sp|Q08J23|NSUN2_HUMAN	tRNA (cytosine(34)-C(5))-methyltransferase OS=Homo sapiens GN=NSUN2 PE=1 SV=2	1	NaN	NaN	NaN	NaN	NaN	NaN	3	0	0	3	0	0
sp|Q09666|AHNK_HUMAN	Neuroblast differentiation-associated protein AHNAK OS=Homo sapiens GN=AHNAK PE=1 SV=2	126	0.77843	0.00852426	2.04995e-06	0.137043	1.73652	3.50809	6	6	6	6	6	6
sp|Q10589|BST2_HUMAN	Bone marrow stromal antigen 2 OS=Homo sapiens GN=BST2 PE=1 SV=1	2	0.338124	3.15159e-05	1.78545e-07	0.594402	3.10575	4.87101	6	4	6	4	6	5
sp|Q12797|ASPH_HUMAN	Aspartyl/asparaginyl beta-hydroxylase OS=Homo sapiens GN=ASPH PE=1 SV=3	4	NaN	0.00202948	0.785555	NaN	2.20832	0.202865	6	0	6	3	6	3
sp|Q12802|AKP13_HUMAN	A-kinase anchor protein 13 OS=Homo sapiens GN=AKAP13 PE=1 SV=2	3	NaN	NaN	NaN	NaN	NaN	NaN	0	0	0	0	6	0
sp|Q12888|TP53B_HUMAN	Tumor suppressor p53-binding protein 1 OS=Homo sapiens GN=TP53BP1 PE=1 SV=2	2	NaN	NaN	NaN	NaN	NaN	NaN	0	0	0	0	4	0
sp|Q12905|ILF2_HUMAN	Interleukin enhancer-binding factor 2 OS=Homo sapiens GN=ILF2 PE=1 SV=2	1	NaN	NaN	NaN	NaN	NaN	NaN	3	0	0	0	0	0
sp|Q13085|ACACA_HUMAN	Acetyl-CoA carboxylase 1 OS=Homo sapiens GN=ACACA PE=1 SV=2	1	NaN	NaN	NaN	NaN	NaN	NaN	0	0	0	3	0	0
sp|Q13162|PRDX4_HUMAN	Peroxiredoxin-4 OS=Homo sapiens GN=PRDX4 PE=1 SV=1	3	NaN	NaN	NaN	NaN	NaN	NaN	6	0	6	0	6	0
sp|Q13228|SBP1_HUMAN	Selenium-binding protein 1 OS=Homo sapiens GN=SELENBP1 PE=1 SV=2	1	0.420776	NaN	NaN	-1.39994	NaN	NaN	3	4	2	0	0	0
sp|Q13247|SRSF6_HUMAN	Serine/arginine-rich splicing factor 6 OS=Homo sapiens GN=SRSF6 PE=1 SV=2	1	NaN	NaN	NaN	NaN	NaN	NaN	0	0	3	0	3	0
sp|Q13283|G3BP1_HUMAN	Ras GTPase-activating protein-binding protein 1 OS=Homo sapiens GN=G3BP1 PE=1 SV=1	4	NaN	NaN	NaN	NaN	NaN	NaN	0	0	5	0	6	0
sp|Q13428|TCOF_HUMAN	Treacle protein OS=Homo sapiens GN=TCOF1 PE=1 SV=3	30	0.804335	0.258278	0.847095	-0.110847	0.554682	0.106599	6	6	6	6	6	6
sp|Q13435|SF3B2_HUMAN	Splicing factor 3B subunit 2 OS=Homo sapiens GN=SF3B2 PE=1 SV=2	1	NaN	NaN	NaN	NaN	NaN	NaN	0	0	4	0	5	0
sp|Q13442|HAP28_HUMAN	28 kDa heat- and acid-stable phosphoprotein OS=Homo sapiens GN=PDAP1 PE=1 SV=1	2	NaN	NaN	NaN	NaN	NaN	NaN	0	0	5	0	6	0
sp|Q13501|SQSTM_HUMAN	Sequestosome-1 OS=Homo sapiens GN=SQSTM1 PE=1 SV=1	5	NaN	NaN	NaN	NaN	NaN	NaN	0	0	2	0	6	0
sp|Q13523|PRP4B_HUMAN	Serine/threonine-protein kinase PRP4 homolog OS=Homo sapiens GN=PRPF4B PE=1 SV=3	1	0.925944	NaN	NaN	0.0937166	NaN	NaN	3	4	0	0	0	0
sp|Q13561|DCTN2_HUMAN	Dynactin subunit 2 OS=Homo sapiens GN=DCTN2 PE=1 SV=4	7	NaN	NaN	NaN	NaN	NaN	NaN	0	0	6	0	6	0
sp|Q13586|STIM1_HUMAN	Stromal interaction molecule 1 OS=Homo sapiens GN=STIM1 PE=1 SV=3	4	NaN	NaN	NaN	NaN	NaN	NaN	0	0	6	0	6	0
sp|Q13596|SNX1_HUMAN	Sorting nexin-1 OS=Homo sapiens GN=SNX1 PE=1 SV=3	7	NaN	NaN	NaN	NaN	NaN	NaN	0	0	5	0	6	0
sp|Q13813|SPTN1_HUMAN	Spectrin alpha chain, non-erythrocytic 1 OS=Homo sapiens GN=SPTAN1 PE=1 SV=3	12	NaN	0.782966	NaN	NaN	0.30084	NaN	0	0	5	3	5	0
sp|Q13835|PKP1_HUMAN	Plakophilin-1 OS=Homo sapiens GN=PKP1 PE=1 SV=2	7	0.93412	0.202763	0.96622	-0.0796352	1.20734	0.0402934	6	6	6	5	5	5
sp|Q13867|BLMH_HUMAN	Bleomycin hydrolase OS=Homo sapiens GN=BLMH PE=1 SV=1	2	0.80896	0.977127	0.504578	0.249244	0.0318553	1.16587	5	3	3	3	4	5
sp|Q14061|COX17_HUMAN	Cytochrome c oxidase copper chaperone OS=Homo sapiens GN=COX17 PE=1 SV=2	1	NaN	NaN	NaN	NaN	NaN	NaN	0	0	0	0	3	0
sp|Q14103|HNRPD_HUMAN	Heterogeneous nuclear ribonucleoprotein D0 OS=Homo sapiens GN=HNRNPD PE=1 SV=1	1	NaN	0.0977989	NaN	NaN	1.10268	NaN	0	0	4	3	5	0
sp|Q14118|DAG1_HUMAN	Dystroglycan OS=Homo sapiens GN=DAG1 PE=1 SV=2	2	NaN	NaN	NaN	NaN	NaN	NaN	0	0	0	0	5	0
sp|Q14126|DSG2_HUMAN	Desmoglein-2 OS=Homo sapiens GN=DSG2 PE=1 SV=2	2	NaN	NaN	NaN	NaN	NaN	NaN	3	0	0	0	6	0
sp|Q14134|TRI29_HUMAN	Tripartite motif-containing protein 29 OS=Homo sapiens GN=TRIM29 PE=1 SV=2	1	NaN	NaN	NaN	NaN	NaN	NaN	0	0	0	0	3	0
sp|Q14157|UBP2L_HUMAN	Ubiquitin-associated protein 2-like OS=Homo sapiens GN=UBAP2L PE=1 SV=2	12	NaN	NaN	NaN	NaN	NaN	NaN	3	0	6	0	6	0
sp|Q14204|DYHC1_HUMAN	Cytoplasmic dynein 1 heavy chain 1 OS=Homo sapiens GN=DYNC1H1 PE=1 SV=5	1	NaN	NaN	NaN	NaN	NaN	NaN	0	0	0	0	3	0
sp|Q14244|MAP7_HUMAN	Ensconsin OS=Homo sapiens GN=MAP7 PE=1 SV=1	2	NaN	NaN	NaN	NaN	NaN	NaN	0	3	6	0	6	0
sp|Q14247|SRC8_HUMAN	Src substrate cortactin OS=Homo sapiens GN=CTTN PE=1 SV=2	34	0.699164	0.687638	0.855225	-0.969308	-0.455167	0.178442	4	4	6	5	6	6
sp|Q14257|RCN2_HUMAN	Reticulocalbin-2 OS=Homo sapiens GN=RCN2 PE=1 SV=1	3	NaN	NaN	NaN	NaN	NaN	NaN	3	0	6	0	6	0
sp|Q14444|CAPR1_HUMAN	Caprin-1 OS=Homo sapiens GN=CAPRIN1 PE=1 SV=2	17	0.692336	0.726974	0.0165069	0.22992	0.176286	0.816079	6	6	6	6	6	6
sp|Q14574|DSC3_HUMAN	Desmocollin-3 OS=Homo sapiens GN=DSC3 PE=1 SV=3	8	0.735914	0.591681	NaN	0.14836	0.342809	NaN	5	5	5	4	0	3
sp|Q14671|PUM1_HUMAN	Pumilio homolog 1 OS=Homo sapiens GN=PUM1 PE=1 SV=3	1	NaN	NaN	NaN	NaN	NaN	NaN	0	0	0	0	5	0
sp|Q14677|EPN4_HUMAN	Clathrin interactor 1 OS=Homo sapiens GN=CLINT1 PE=1 SV=1	5	NaN	NaN	NaN	NaN	NaN	NaN	0	0	5	0	6	0
sp|Q14689|DIP2A_HUMAN	Disco-interacting protein 2 homolog A OS=Homo sapiens GN=DIP2A PE=1 SV=2	1	0.40696	0.685584	0.168508	-0.520221	0.445951	-1.37255	6	6	5	6	6	6
sp|Q14739|LBR_HUMAN	Lamin-B receptor OS=Homo sapiens GN=LBR PE=1 SV=2	1	NaN	NaN	NaN	NaN	NaN	NaN	0	0	0	0	5	0
sp|Q14847|LASP1_HUMAN	LIM and SH3 domain protein 1 OS=Homo sapiens GN=LASP1 PE=1 SV=2	16	0.858953	6.89976e-05	1.80418e-07	0.0982948	2.66252	5.06353	6	5	6	6	6	6
sp|Q14978|NOLC1_HUMAN	Nucleolar and coiled-body phosphoprotein 1 OS=Homo sapiens GN=NOLC1 PE=1 SV=2	5	0.417805	0.488804	0.456691	-0.386037	0.364479	-0.432419	6	6	6	6	6	6
sp|Q14980|NUMA1_HUMAN	Nuclear mitotic apparatus protein 1 OS=Homo sapiens GN=NUMA1 PE=1 SV=2	2	NaN	NaN	NaN	NaN	NaN	NaN	0	0	0	0	6	0
sp|Q14CN4|K2C72_HUMAN	Keratin, type II cytoskeletal 72 OS=Homo sapiens GN=KRT72 PE=1 SV=2	1	NaN	NaN	NaN	NaN	NaN	NaN	0	0	3	0	0	0
sp|Q15025|TNIP1_HUMAN	TNFAIP3-interacting protein 1 OS=Homo sapiens GN=TNIP1 PE=1 SV=2	1	NaN	NaN	NaN	NaN	NaN	NaN	0	0	2	0	4	0
sp|Q15027|ACAP1_HUMAN	Arf-GAP with coiled-coil, ANK repeat and PH domain-containing protein 1 OS=Homo sapiens GN=ACAP1 PE=1 SV=1	1	NaN	NaN	NaN	NaN	NaN	NaN	0	0	0	0	3	0
sp|Q15075|EEA1_HUMAN	Early endosome antigen 1 OS=Homo sapiens GN=EEA1 PE=1 SV=2	3	NaN	NaN	NaN	NaN	NaN	NaN	0	0	5	0	6	0
sp|Q15084|PDIA6_HUMAN	Protein disulfide-isomerase A6 OS=Homo sapiens GN=PDIA6 PE=1 SV=1	1	NaN	NaN	NaN	NaN	NaN	NaN	0	0	3	0	3	0
sp|Q15149|PLEC_HUMAN	Plectin OS=Homo sapiens GN=PLEC PE=1 SV=3	2	0.965308	0.441167	0.810012	-0.0239704	0.744157	0.220859	4	5	5	6	5	6
sp|Q15154|PCM1_HUMAN	Pericentriolar material 1 protein OS=Homo sapiens GN=PCM1 PE=1 SV=4	4	NaN	NaN	NaN	NaN	NaN	NaN	0	0	0	0	6	0
sp|Q15287|RNPS1_HUMAN	RNA-binding protein with serine-rich domain 1 OS=Homo sapiens GN=RNPS1 PE=1 SV=1	3	0.410893	0.876859	0.945524	-0.71801	0.209324	0.0986945	6	6	6	6	6	6
sp|Q15293|RCN1_HUMAN	Reticulocalbin-1 OS=Homo sapiens GN=RCN1 PE=1 SV=1	19	0.134164	0.087405	0.448408	0.820385	1.32813	0.432948	6	6	6	6	6	6
sp|Q15365|PCBP1_HUMAN	Poly(rC)-binding protein 1 OS=Homo sapiens GN=PCBP1 PE=1 SV=2	2	0.249295	0.590155	0.27874	-0.304487	0.288396	-0.686474	6	6	6	6	6	6
sp|Q15366|PCBP2_HUMAN	Poly(rC)-binding protein 2 OS=Homo sapiens GN=PCBP2 PE=1 SV=1	1	NaN	NaN	NaN	NaN	NaN	NaN	0	0	0	0	3	0
sp|Q15517|CDSN_HUMAN	Corneodesmosin OS=Homo sapiens GN=CDSN PE=1 SV=3	6	0.764029	0.604481	0.47708	-0.118945	-0.241018	-0.422194	6	6	6	6	6	6
sp|Q15599|NHRF2_HUMAN	Na(+)/H(+) exchange regulatory cofactor NHE-RF2 OS=Homo sapiens GN=SLC9A3R2 PE=1 SV=2	2	NaN	NaN	NaN	NaN	NaN	NaN	0	0	0	0	6	0
sp|Q15637|SF01_HUMAN	Splicing factor 1 OS=Homo sapiens GN=SF1 PE=1 SV=4	3	NaN	NaN	NaN	NaN	NaN	NaN	0	0	0	0	5	0
sp|Q15642|CIP4_HUMAN	Cdc42-interacting protein 4 OS=Homo sapiens GN=TRIP10 PE=1 SV=3	1	NaN	NaN	NaN	NaN	NaN	NaN	0	0	0	0	5	0
sp|Q15691|MARE1_HUMAN	Microtubule-associated protein RP/EB family member 1 OS=Homo sapiens GN=MAPRE1 PE=1 SV=3	1	NaN	NaN	NaN	NaN	NaN	NaN	0	0	0	0	6	0
sp|Q15714|T22D1_HUMAN	TSC22 domain family protein 1 OS=Homo sapiens GN=TSC22D1 PE=1 SV=3	1	NaN	NaN	NaN	NaN	NaN	NaN	0	0	0	0	6	0
sp|Q15758|AAAT_HUMAN	Neutral amino acid transporter B(0) OS=Homo sapiens GN=SLC1A5 PE=1 SV=2	1	NaN	NaN	NaN	NaN	NaN	NaN	0	0	0	3	0	0
sp|Q15828|CYTM_HUMAN	Cystatin-M OS=Homo sapiens GN=CST6 PE=1 SV=1	1	0.3156	0.625237	0.794557	0.623282	0.307933	0.211037	6	6	6	6	6	6
sp|Q15942|ZYX_HUMAN	Zyxin OS=Homo sapiens GN=ZYX PE=1 SV=1	5	NaN	NaN	NaN	NaN	NaN	NaN	0	0	0	0	6	0
sp|Q16181|SEPT7_HUMAN	Septin-7 OS=Homo sapiens GN=SEPT7 PE=1 SV=2	1	NaN	NaN	NaN	NaN	NaN	NaN	3	0	0	0	0	0
sp|Q16204|CCDC6_HUMAN	Coiled-coil domain-containing protein 6 OS=Homo sapiens GN=CCDC6 PE=1 SV=2	1	NaN	NaN	NaN	NaN	NaN	NaN	0	0	0	0	4	0
sp|Q16626|MEA1_HUMAN	Male-enhanced antigen 1 OS=Homo sapiens GN=MEA1 PE=1 SV=2	1	NaN	NaN	NaN	NaN	NaN	NaN	0	0	0	0	6	0
sp|Q16629|SRSF7_HUMAN	Serine/arginine-rich splicing factor 7 OS=Homo sapiens GN=SRSF7 PE=1 SV=1	3	0.888404	0.919135	0.443285	-0.085405	0.0717205	-0.696885	6	6	6	5	6	6
sp|Q16643|DREB_HUMAN	Drebrin OS=Homo sapiens GN=DBN1 PE=1 SV=4	9	NaN	NaN	NaN	NaN	NaN	NaN	0	0	3	0	6	0
sp|Q32MZ4|LRRF1_HUMAN	Leucine-rich repeat flightless-interacting protein 1 OS=Homo sapiens GN=LRRFIP1 PE=1 SV=2	35	NaN	0.00588549	0.00293561	NaN	3.4963	4.11134	5	0	6	4	6	3
sp|Q3KQU3|MA7D1_HUMAN	MAP7 domain-containing protein 1 OS=Homo sapiens GN=MAP7D1 PE=1 SV=1	1	NaN	NaN	NaN	NaN	NaN	NaN	0	0	0	0	5	0
sp|Q3SY84|K2C71_HUMAN	Keratin, type II cytoskeletal 71 OS=Homo sapiens GN=KRT71 PE=1 SV=3	1	NaN	NaN	NaN	NaN	NaN	NaN	0	0	3	0	0	0
sp|Q4V328|GRAP1_HUMAN	GRIP1-associated protein 1 OS=Homo sapiens GN=GRIPAP1 PE=1 SV=1	3	NaN	NaN	NaN	NaN	NaN	NaN	0	0	4	0	6	0
sp|Q5D862|FILA2_HUMAN	Filaggrin-2 OS=Homo sapiens GN=FLG2 PE=1 SV=1	26	0.50471	0.375429	0.586333	0.299754	0.61514	-0.370874	6	6	6	6	6	6
sp|Q5JRA6|MIA3_HUMAN	Melanoma inhibitory activity protein 3 OS=Homo sapiens GN=MIA3 PE=1 SV=1	8	NaN	NaN	NaN	NaN	NaN	NaN	4	0	6	0	6	0
sp|Q5JSH3|WDR44_HUMAN	WD repeat-containing protein 44 OS=Homo sapiens GN=WDR44 PE=1 SV=1	1	NaN	NaN	NaN	NaN	NaN	NaN	0	0	0	0	5	0
sp|Q5JSZ5|PRC2B_HUMAN	Protein PRRC2B OS=Homo sapiens GN=PRRC2B PE=1 SV=2	1	NaN	NaN	NaN	NaN	NaN	NaN	0	0	0	0	4	0
sp|Q5JTV8|TOIP1_HUMAN	Torsin-1A-interacting protein 1 OS=Homo sapiens GN=TOR1AIP1 PE=1 SV=2	1	NaN	NaN	NaN	NaN	NaN	NaN	0	0	0	0	3	0
sp|Q5M775|CYTSB_HUMAN	Cytospin-B OS=Homo sapiens GN=SPECC1 PE=1 SV=1	5	NaN	NaN	NaN	NaN	NaN	NaN	0	0	4	0	6	0
sp|Q5SW79|CE170_HUMAN	Centrosomal protein of 170 kDa OS=Homo sapiens GN=CEP170 PE=1 SV=1	1	NaN	NaN	NaN	NaN	NaN	NaN	0	0	0	0	6	0
sp|Q5T0N5|FBP1L_HUMAN	Formin-binding protein 1-like OS=Homo sapiens GN=FNBP1L PE=1 SV=3	1	NaN	NaN	NaN	NaN	NaN	NaN	0	0	0	0	4	0
sp|Q5T1N1|AKND1_HUMAN	Protein AKNAD1 OS=Homo sapiens GN=AKNAD1 PE=2 SV=3	1	NaN	0.208057	NaN	NaN	-1.71763	NaN	4	0	3	4	3	0
sp|Q5T6F2|UBAP2_HUMAN	Ubiquitin-associated protein 2 OS=Homo sapiens GN=UBAP2 PE=1 SV=1	9	NaN	NaN	NaN	NaN	NaN	NaN	0	0	6	0	6	0
sp|Q5T749|KPRP_HUMAN	Keratinocyte proline-rich protein OS=Homo sapiens GN=KPRP PE=1 SV=1	7	0.690831	0.102277	0.203084	0.278202	1.08575	-0.934045	6	6	6	6	5	6
sp|Q5T750|XP32_HUMAN	Skin-specific protein 32 OS=Homo sapiens GN=XP32 PE=1 SV=1	1	0.725152	0.41441	NaN	-0.216896	0.809258	NaN	5	4	5	3	0	3
sp|Q5UCC4|EMC10_HUMAN	ER membrane protein complex subunit 10 OS=Homo sapiens GN=EMC10 PE=1 SV=1	2	NaN	0.356539	0.736804	NaN	-0.934384	0.312747	6	0	6	5	6	4
sp|Q5UIP0|RIF1_HUMAN	Telomere-associated protein RIF1 OS=Homo sapiens GN=RIF1 PE=1 SV=2	4	NaN	NaN	NaN	NaN	NaN	NaN	0	0	0	0	5	0
sp|Q5VT06|CE350_HUMAN	Centrosome-associated protein 350 OS=Homo sapiens GN=CEP350 PE=1 SV=1	1	NaN	NaN	NaN	NaN	NaN	NaN	0	3	0	3	0	0
sp|Q5VTE6|ANGE2_HUMAN	Protein angel homolog 2 OS=Homo sapiens GN=ANGEL2 PE=2 SV=1	1	0.530839	0.646436	0.387028	-0.241237	0.337852	-0.51687	6	5	6	6	6	6
sp|Q5VU13|VSIG8_HUMAN	V-set and immunoglobulin domain-containing protein 8 OS=Homo sapiens GN=VSIG8 PE=1 SV=1	1	NaN	NaN	NaN	NaN	NaN	NaN	0	0	0	0	3	0
sp|Q5XKE5|K2C79_HUMAN	Keratin, type II cytoskeletal 79 OS=Homo sapiens GN=KRT79 PE=1 SV=2	1	NaN	NaN	NaN	NaN	NaN	NaN	3	0	0	0	3	0
sp|Q63HQ0|AP1AR_HUMAN	AP-1 complex-associated regulatory protein OS=Homo sapiens GN=AP1AR PE=1 SV=1	1	NaN	NaN	NaN	NaN	NaN	NaN	0	0	0	0	3	0
sp|Q66PJ3|AR6P4_HUMAN	ADP-ribosylation factor-like protein 6-interacting protein 4 OS=Homo sapiens GN=ARL6IP4 PE=1 SV=2	7	0.54857	0.695438	0.744232	-0.427441	0.449701	-0.302008	6	6	6	6	6	6
sp|Q68CZ2|TENS3_HUMAN	Tensin-3 OS=Homo sapiens GN=TNS3 PE=1 SV=2	2	0.694588	0.189497	0.00983284	0.178616	0.831271	1.87828	5	6	4	5	5	5
sp|Q6FI81|CPIN1_HUMAN	Anamorsin OS=Homo sapiens GN=CIAPIN1 PE=1 SV=2	3	NaN	NaN	NaN	NaN	NaN	NaN	0	0	3	0	5	0
sp|Q6IAA8|LTOR1_HUMAN	Ragulator complex protein LAMTOR1 OS=Homo sapiens GN=LAMTOR1 PE=1 SV=2	1	NaN	NaN	NaN	NaN	NaN	NaN	0	0	0	0	5	0
sp|Q6KB66|K2C80_HUMAN	Keratin, type II cytoskeletal 80 OS=Homo sapiens GN=KRT80 PE=1 SV=2	9	0.163613	0.315737	0.963863	0.494902	0.685247	-0.0384594	6	6	6	6	6	6
sp|Q6NYC8|PPR18_HUMAN	Phostensin OS=Homo sapiens GN=PPP1R18 PE=1 SV=1	3	NaN	NaN	NaN	NaN	NaN	NaN	0	0	0	0	6	0
sp|Q6P9F7|LRC8B_HUMAN	Volume-regulated anion channel subunit LRRC8B OS=Homo sapiens GN=LRRC8B PE=1 SV=2	1	NaN	NaN	NaN	NaN	NaN	NaN	0	0	0	3	0	0
sp|Q6ULP2|AFTIN_HUMAN	Aftiphilin OS=Homo sapiens GN=AFTPH PE=1 SV=2	2	NaN	NaN	NaN	NaN	NaN	NaN	0	0	0	0	6	0
sp|Q6UWP8|SBSN_HUMAN	Suprabasin OS=Homo sapiens GN=SBSN PE=1 SV=2	10	0.31906	0.939221	0.980422	0.515084	0.0502143	-0.0181306	6	6	6	5	6	6
sp|Q6ZNB6|NFXL1_HUMAN	NF-X1-type zinc finger protein NFXL1 OS=Homo sapiens GN=NFXL1 PE=1 SV=2	1	NaN	NaN	NaN	NaN	NaN	NaN	3	0	0	0	3	0
sp|Q6ZU80|CE128_HUMAN	Centrosomal protein of 128 kDa OS=Homo sapiens GN=CEP128 PE=1 SV=2	1	NaN	0.979725	0.67836	NaN	0.0372685	-0.758278	0	3	4	4	4	3
sp|Q6ZVX7|FBX50_HUMAN	F-box only protein 50 OS=Homo sapiens GN=NCCRP1 PE=1 SV=1	2	NaN	NaN	NaN	NaN	NaN	NaN	0	0	0	3	0	0
sp|Q7Z2W4|ZCCHV_HUMAN	Zinc finger CCCH-type antiviral protein 1 OS=Homo sapiens GN=ZC3HAV1 PE=1 SV=3	1	NaN	NaN	NaN	NaN	NaN	NaN	0	0	0	0	6	0
sp|Q7Z3T8|ZFY16_HUMAN	Zinc finger FYVE domain-containing protein 16 OS=Homo sapiens GN=ZFYVE16 PE=1 SV=3	2	NaN	NaN	NaN	NaN	NaN	NaN	0	0	0	0	4	0
sp|Q7Z3Y8|K1C27_HUMAN	Keratin, type I cytoskeletal 27 OS=Homo sapiens GN=KRT27 PE=1 SV=2	1	NaN	NaN	NaN	NaN	NaN	NaN	0	0	4	0	0	0
sp|Q7Z406|MYH14_HUMAN	Myosin-14 OS=Homo sapiens GN=MYH14 PE=1 SV=2	1	0.603533	0.421899	0.941476	-0.688286	-0.67472	-0.0463611	3	5	6	5	5	4
sp|Q7Z417|NUFP2_HUMAN	Nuclear fragile X mental retardation-interacting protein 2 OS=Homo sapiens GN=NUFIP2 PE=1 SV=1	5	NaN	NaN	NaN	NaN	NaN	NaN	0	0	3	0	6	0
sp|Q7Z434|MAVS_HUMAN	Mitochondrial antiviral-signaling protein OS=Homo sapiens GN=MAVS PE=1 SV=2	4	NaN	NaN	NaN	NaN	NaN	NaN	0	0	0	0	6	0
sp|Q7Z4V5|HDGR2_HUMAN	Hepatoma-derived growth factor-related protein 2 OS=Homo sapiens GN=HDGFRP2 PE=1 SV=1	1	NaN	NaN	NaN	NaN	NaN	NaN	3	0	0	0	0	0
sp|Q7Z6E9|RBBP6_HUMAN	E3 ubiquitin-protein ligase RBBP6 OS=Homo sapiens GN=RBBP6 PE=1 SV=1	14	0.804011	0.691808	0.848157	0.215056	0.4001	-0.174037	6	5	6	6	6	6
sp|Q7Z794|K2C1B_HUMAN	Keratin, type II cytoskeletal 1b OS=Homo sapiens GN=KRT77 PE=2 SV=3	3	0.27871	NaN	NaN	-0.711464	NaN	NaN	6	3	3	0	4	0
sp|Q86SQ0|PHLB2_HUMAN	Pleckstrin homology-like domain family B member 2 OS=Homo sapiens GN=PHLDB2 PE=1 SV=2	3	NaN	NaN	NaN	NaN	NaN	NaN	0	0	0	0	6	0
sp|Q86UE4|LYRIC_HUMAN	Protein LYRIC OS=Homo sapiens GN=MTDH PE=1 SV=2	2	NaN	NaN	NaN	NaN	NaN	NaN	0	0	2	0	6	0
sp|Q86UP2|KTN1_HUMAN	Kinectin OS=Homo sapiens GN=KTN1 PE=1 SV=1	19	NaN	0.00643512	NaN	NaN	1.56456	NaN	0	0	6	3	6	0
sp|Q86V48|LUZP1_HUMAN	Leucine zipper protein 1 OS=Homo sapiens GN=LUZP1 PE=1 SV=2	3	NaN	NaN	NaN	NaN	NaN	NaN	0	0	0	0	5	0
sp|Q86VS8|HOOK3_HUMAN	Protein Hook homolog 3 OS=Homo sapiens GN=HOOK3 PE=1 SV=2	2	NaN	NaN	NaN	NaN	NaN	NaN	0	0	0	0	6	0
sp|Q86YZ3|HORN_HUMAN	Hornerin OS=Homo sapiens GN=HRNR PE=1 SV=2	87	0.640746	0.618649	0.0761831	0.231686	0.322689	-1.27138	6	6	6	6	6	6
sp|Q8IV50|LYSM2_HUMAN	LysM and putative peptidoglycan-binding domain-containing protein 2 OS=Homo sapiens GN=LYSMD2 PE=1 SV=1	1	NaN	NaN	NaN	NaN	NaN	NaN	0	0	0	0	5	0
sp|Q8IVF2|AHNK2_HUMAN	Protein AHNAK2 OS=Homo sapiens GN=AHNAK2 PE=1 SV=2	4	NaN	0.44021	NaN	NaN	-0.247347	NaN	0	3	5	3	5	0
sp|Q8IVM0|CCD50_HUMAN	Coiled-coil domain-containing protein 50 OS=Homo sapiens GN=CCDC50 PE=1 SV=1	4	NaN	NaN	NaN	NaN	NaN	NaN	0	0	6	0	6	0
sp|Q8IVT2|MISP_HUMAN	Mitotic interactor and substrate of PLK1 OS=Homo sapiens GN=MISP PE=1 SV=1	6	NaN	0.349741	NaN	NaN	1.20354	NaN	3	0	4	3	6	0
sp|Q8IWC1|MA7D3_HUMAN	MAP7 domain-containing protein 3 OS=Homo sapiens GN=MAP7D3 PE=1 SV=2	5	NaN	NaN	NaN	NaN	NaN	NaN	0	0	3	0	6	0
sp|Q8IWE2|NXP20_HUMAN	Protein NOXP20 OS=Homo sapiens GN=FAM114A1 PE=1 SV=2	2	NaN	NaN	NaN	NaN	NaN	NaN	0	0	0	0	5	0
sp|Q8IX90|SKA3_HUMAN	Spindle and kinetochore-associated protein 3 OS=Homo sapiens GN=SKA3 PE=1 SV=2	1	NaN	NaN	NaN	NaN	NaN	NaN	0	0	0	0	4	0
sp|Q8IYB3|SRRM1_HUMAN	Serine/arginine repetitive matrix protein 1 OS=Homo sapiens GN=SRRM1 PE=1 SV=2	9	0.613293	0.637472	0.441619	-0.279759	0.414693	-0.650422	6	6	6	6	6	6
sp|Q8IYL3|CA174_HUMAN	UPF0688 protein C1orf174 OS=Homo sapiens GN=C1orf174 PE=1 SV=2	1	NaN	NaN	NaN	NaN	NaN	NaN	0	0	0	0	3	0
sp|Q8IZ21|PHAR4_HUMAN	Phosphatase and actin regulator 4 OS=Homo sapiens GN=PHACTR4 PE=1 SV=1	3	NaN	NaN	NaN	NaN	NaN	NaN	0	0	0	0	6	0
sp|Q8IZM8|ZN654_HUMAN	Zinc finger protein 654 OS=Homo sapiens GN=ZNF654 PE=2 SV=3	1	NaN	NaN	NaN	NaN	NaN	NaN	0	0	0	4	0	0
sp|Q8IZW8|TENS4_HUMAN	Tensin-4 OS=Homo sapiens GN=TNS4 PE=1 SV=3	1	NaN	NaN	NaN	NaN	NaN	NaN	0	0	0	0	4	0
sp|Q8N1N4|K2C78_HUMAN	Keratin, type II cytoskeletal 78 OS=Homo sapiens GN=KRT78 PE=2 SV=2	10	0.501198	0.758002	0.389332	0.282334	0.20659	-0.828522	6	6	6	5	6	5
sp|Q8N3X1|FNBP4_HUMAN	Formin-binding protein 4 OS=Homo sapiens GN=FNBP4 PE=1 SV=3	1	NaN	NaN	NaN	NaN	NaN	NaN	0	0	0	0	4	0
sp|Q8N5F7|NKAP_HUMAN	NF-kappa-B-activating protein OS=Homo sapiens GN=NKAP PE=1 SV=1	1	NaN	0.402997	NaN	NaN	0.480717	NaN	3	0	2	3	0	3
sp|Q8N6H7|ARFG2_HUMAN	ADP-ribosylation factor GTPase-activating protein 2 OS=Homo sapiens GN=ARFGAP2 PE=1 SV=1	1	NaN	NaN	NaN	NaN	NaN	NaN	0	0	0	0	3	0
sp|Q8N9Q2|SR1IP_HUMAN	Protein SREK1IP1 OS=Homo sapiens GN=SREK1IP1 PE=1 SV=1	3	0.616884	0.721272	0.690913	-0.243783	0.238889	-0.26259	6	6	6	6	5	6
sp|Q8NBS9|TXND5_HUMAN	Thioredoxin domain-containing protein 5 OS=Homo sapiens GN=TXNDC5 PE=1 SV=2	1	NaN	NaN	NaN	NaN	NaN	NaN	0	0	3	0	0	0
sp|Q8NC51|PAIRB_HUMAN	Plasminogen activator inhibitor 1 RNA-binding protein OS=Homo sapiens GN=SERBP1 PE=1 SV=2	12	0.668177	0.0177035	0.000114096	-0.281081	2.05505	3.98978	6	6	6	6	6	6
sp|Q8NFC6|BD1L1_HUMAN	Biorientation of chromosomes in cell division protein 1-like 1 OS=Homo sapiens GN=BOD1L1 PE=1 SV=2	6	NaN	NaN	NaN	NaN	NaN	NaN	0	0	0	0	6	0
sp|Q8TA86|RP9_HUMAN	Retinitis pigmentosa 9 protein OS=Homo sapiens GN=RP9 PE=1 SV=2	2	0.441375	0.261663	0.0201798	-0.493469	1.43008	-3.25781	6	3	5	5	3	3
sp|Q8WU90|ZC3HF_HUMAN	Zinc finger CCCH domain-containing protein 15 OS=Homo sapiens GN=ZC3H15 PE=1 SV=1	5	0.891354	0.969805	0.760236	0.177336	-0.0379214	-0.230369	5	3	6	6	6	5
sp|Q8WUF5|IASPP_HUMAN	RelA-associated inhibitor OS=Homo sapiens GN=PPP1R13L PE=1 SV=4	1	NaN	NaN	NaN	NaN	NaN	NaN	0	0	0	0	5	0
sp|Q8WVK2|SNR27_HUMAN	U4/U6.U5 small nuclear ribonucleoprotein 27 kDa protein OS=Homo sapiens GN=SNRNP27 PE=1 SV=1	2	NaN	0.094781	NaN	NaN	-0.416905	NaN	0	0	2	3	0	3
sp|Q8WVV4|POF1B_HUMAN	Protein POF1B OS=Homo sapiens GN=POF1B PE=1 SV=3	6	0.801469	0.664979	0.297543	0.169905	0.476065	-1.09599	6	6	6	4	6	4
sp|Q8WWI1|LMO7_HUMAN	LIM domain only protein 7 OS=Homo sapiens GN=LMO7 PE=1 SV=3	14	NaN	0.769721	NaN	NaN	0.107352	NaN	0	0	5	3	6	0
sp|Q8WWM7|ATX2L_HUMAN	Ataxin-2-like protein OS=Homo sapiens GN=ATXN2L PE=1 SV=2	13	NaN	0.229728	0.759293	NaN	-0.488283	0.0958407	0	3	6	6	6	4
sp|Q8WX93|PALLD_HUMAN	Palladin OS=Homo sapiens GN=PALLD PE=1 SV=3	2	NaN	NaN	NaN	NaN	NaN	NaN	0	0	0	0	6	0
sp|Q8WXX5|DNJC9_HUMAN	DnaJ homolog subfamily C member 9 OS=Homo sapiens GN=DNAJC9 PE=1 SV=1	1	NaN	NaN	NaN	NaN	NaN	NaN	0	0	0	0	6	0
sp|Q92598|HS105_HUMAN	Heat shock protein 105 kDa OS=Homo sapiens GN=HSPH1 PE=1 SV=1	2	0.664669	0.225691	0.892601	-0.3588	1.68976	-0.146384	4	5	3	5	3	3
sp|Q92615|LAR4B_HUMAN	La-related protein 4B OS=Homo sapiens GN=LARP4B PE=1 SV=3	2	NaN	NaN	NaN	NaN	NaN	NaN	0	0	0	0	6	0
sp|Q92734|TFG_HUMAN	Protein TFG OS=Homo sapiens GN=TFG PE=1 SV=2	2	NaN	NaN	NaN	NaN	NaN	NaN	0	0	0	0	5	0
sp|Q92783|STAM1_HUMAN	Signal transducing adapter molecule 1 OS=Homo sapiens GN=STAM PE=1 SV=3	4	NaN	NaN	NaN	NaN	NaN	NaN	0	0	0	0	6	0
sp|Q92804|RBP56_HUMAN	TATA-binding protein-associated factor 2N OS=Homo sapiens GN=TAF15 PE=1 SV=1	4	NaN	NaN	NaN	NaN	NaN	NaN	0	0	3	0	6	0
sp|Q92820|GGH_HUMAN	Gamma-glutamyl hydrolase OS=Homo sapiens GN=GGH PE=1 SV=2	1	NaN	0.900344	NaN	NaN	0.0748423	NaN	3	0	2	4	0	3
sp|Q92874|DNSL2_HUMAN	Deoxyribonuclease-1-like 2 OS=Homo sapiens GN=DNASE1L2 PE=1 SV=1	1	0.876393	NaN	NaN	0.188918	NaN	NaN	4	3	0	0	0	0
sp|Q92878|RAD50_HUMAN	DNA repair protein RAD50 OS=Homo sapiens GN=RAD50 PE=1 SV=1	1	0.406286	0.885773	NaN	0.64451	0.0922845	NaN	4	3	3	3	3	0
sp|Q92945|FUBP2_HUMAN	Far upstream element-binding protein 2 OS=Homo sapiens GN=KHSRP PE=1 SV=4	15	NaN	NaN	NaN	NaN	NaN	NaN	0	0	6	0	6	0
sp|Q969M3|YIPF5_HUMAN	Protein YIPF5 OS=Homo sapiens GN=YIPF5 PE=1 SV=1	1	0.462446	0.611664	0.114737	-0.393494	0.474304	-1.66149	6	5	6	6	5	6
sp|Q96A49|SYAP1_HUMAN	Synapse-associated protein 1 OS=Homo sapiens GN=SYAP1 PE=1 SV=1	6	NaN	NaN	NaN	NaN	NaN	NaN	0	0	3	0	6	0
sp|Q96AE4|FUBP1_HUMAN	Far upstream element-binding protein 1 OS=Homo sapiens GN=FUBP1 PE=1 SV=3	8	0.478978	0.0316125	2.49608e-05	-0.54516	1.98646	3.51398	6	5	6	4	6	5
sp|Q96AG4|LRC59_HUMAN	Leucine-rich repeat-containing protein 59 OS=Homo sapiens GN=LRRC59 PE=1 SV=1	6	NaN	NaN	NaN	NaN	NaN	NaN	3	0	6	0	6	0
sp|Q96AQ6|PBIP1_HUMAN	Pre-B-cell leukemia transcription factor-interacting protein 1 OS=Homo sapiens GN=PBXIP1 PE=1 SV=1	1	0.197872	NaN	NaN	-0.733578	NaN	NaN	4	3	0	0	0	0
sp|Q96B36|AKTS1_HUMAN	Proline-rich AKT1 substrate 1 OS=Homo sapiens GN=AKT1S1 PE=1 SV=1	1	NaN	NaN	NaN	NaN	NaN	NaN	0	0	0	0	6	0
sp|Q96CP2|FWCH2_HUMAN	FLYWCH family member 2 OS=Homo sapiens GN=FLYWCH2 PE=1 SV=1	1	NaN	NaN	NaN	NaN	NaN	NaN	0	0	2	0	6	0
sp|Q96CW6|S7A6O_HUMAN	Probable RNA polymerase II nuclear localization protein SLC7A6OS OS=Homo sapiens GN=SLC7A6OS PE=1 SV=2	1	NaN	NaN	NaN	NaN	NaN	NaN	0	0	0	0	5	0
sp|Q96DA0|ZG16B_HUMAN	Zymogen granule protein 16 homolog B OS=Homo sapiens GN=ZG16B PE=1 SV=3	1	NaN	NaN	NaN	NaN	NaN	NaN	0	0	0	4	0	0
sp|Q96DR8|MUCL1_HUMAN	Mucin-like protein 1 OS=Homo sapiens GN=MUCL1 PE=1 SV=1	1	NaN	NaN	NaN	NaN	NaN	NaN	3	0	0	3	0	0
sp|Q96FQ6|S10AG_HUMAN	Protein S100-A16 OS=Homo sapiens GN=S100A16 PE=1 SV=1	3	0.625575	0.00342286	3.94145e-07	-0.282943	2.10401	4.5849	5	3	6	5	6	6
sp|Q96GS4|CQ059_HUMAN	Uncharacterized protein C17orf59 OS=Homo sapiens GN=C17orf59 PE=1 SV=2	1	NaN	NaN	NaN	NaN	NaN	NaN	0	0	0	0	4	0
sp|Q96HC4|PDLI5_HUMAN	PDZ and LIM domain protein 5 OS=Homo sapiens GN=PDLIM5 PE=1 SV=5	1	NaN	NaN	NaN	NaN	NaN	NaN	0	0	0	0	5	0
sp|Q96IZ0|PAWR_HUMAN	PRKC apoptosis WT1 regulator protein OS=Homo sapiens GN=PAWR PE=1 SV=1	15	NaN	NaN	NaN	NaN	NaN	NaN	0	0	6	0	6	0
sp|Q96IZ7|RSRC1_HUMAN	Serine/Arginine-related protein 53 OS=Homo sapiens GN=RSRC1 PE=1 SV=1	3	0.817119	0.808548	0.51989	0.20791	0.252009	-0.865805	4	3	4	4	3	3
sp|Q96KR1|ZFR_HUMAN	Zinc finger RNA-binding protein OS=Homo sapiens GN=ZFR PE=1 SV=2	1	NaN	NaN	NaN	NaN	NaN	NaN	0	0	0	0	6	0
sp|Q96P63|SPB12_HUMAN	Serpin B12 OS=Homo sapiens GN=SERPINB12 PE=1 SV=1	6	0.42709	0.424841	0.000749171	0.260915	0.668606	-1.86828	5	6	6	5	6	5
sp|Q96PE3|INP4A_HUMAN	Type I inositol 3,4-bisphosphate 4-phosphatase OS=Homo sapiens GN=INPP4A PE=1 SV=1	1	0.00411967	0.284126	0.0987194	2.10011	0.975982	-1.85456	5	4	5	6	6	6
sp|Q96QA5|GSDMA_HUMAN	Gasdermin-A OS=Homo sapiens GN=GSDMA PE=1 SV=4	3	0.413104	0.545571	0.574927	0.514808	0.38275	-0.531478	5	5	4	3	5	4
sp|Q96RU3|FNBP1_HUMAN	Formin-binding protein 1 OS=Homo sapiens GN=FNBP1 PE=1 SV=2	1	NaN	NaN	NaN	NaN	NaN	NaN	0	0	0	0	3	0
sp|Q96SZ5|AEDO_HUMAN	2-aminoethanethiol dioxygenase OS=Homo sapiens GN=ADO PE=1 SV=2	1	NaN	NaN	NaN	NaN	NaN	NaN	0	0	3	0	0	0
sp|Q96T17|MA7D2_HUMAN	MAP7 domain-containing protein 2 OS=Homo sapiens GN=MAP7D2 PE=1 SV=2	4	NaN	NaN	NaN	NaN	NaN	NaN	0	0	2	0	6	0
sp|Q99439|CNN2_HUMAN	Calponin-2 OS=Homo sapiens GN=CNN2 PE=1 SV=4	2	NaN	NaN	NaN	NaN	NaN	NaN	0	0	0	0	6	0
sp|Q99590|SCAFB_HUMAN	Protein SCAF11 OS=Homo sapiens GN=SCAF11 PE=1 SV=2	3	NaN	NaN	NaN	NaN	NaN	NaN	0	0	4	0	6	0
sp|Q99614|TTC1_HUMAN	Tetratricopeptide repeat protein 1 OS=Homo sapiens GN=TTC1 PE=1 SV=1	8	NaN	NaN	NaN	NaN	NaN	NaN	0	0	6	0	6	0
sp|Q99700|ATX2_HUMAN	Ataxin-2 OS=Homo sapiens GN=ATXN2 PE=1 SV=2	2	NaN	NaN	NaN	NaN	NaN	NaN	0	0	0	0	6	0
sp|Q99729|ROAA_HUMAN	Heterogeneous nuclear ribonucleoprotein A/B OS=Homo sapiens GN=HNRNPAB PE=1 SV=2	1	0.925987	0.294281	0.803856	-0.0757487	-1.07981	-0.241574	4	4	5	4	5	5
sp|Q99733|NP1L4_HUMAN	Nucleosome assembly protein 1-like 4 OS=Homo sapiens GN=NAP1L4 PE=1 SV=1	1	NaN	NaN	NaN	NaN	NaN	NaN	0	0	0	0	6	0
sp|Q99747|SNAG_HUMAN	Gamma-soluble NSF attachment protein OS=Homo sapiens GN=NAPG PE=1 SV=1	3	0.0896795	0.958773	NaN	-1.48768	-0.0544671	NaN	4	3	6	3	6	0
sp|Q99807|COQ7_HUMAN	Ubiquinone biosynthesis protein COQ7 homolog OS=Homo sapiens GN=COQ7 PE=1 SV=3	1	NaN	0.34516	NaN	NaN	1.03365	NaN	3	0	5	5	0	4
sp|Q99961|SH3G1_HUMAN	Endophilin-A2 OS=Homo sapiens GN=SH3GL1 PE=1 SV=1	3	NaN	NaN	NaN	NaN	NaN	NaN	0	0	0	0	6	0
sp|Q9BQ61|CS043_HUMAN	Uncharacterized protein C19orf43 OS=Homo sapiens GN=C19orf43 PE=1 SV=1	1	NaN	NaN	NaN	NaN	NaN	NaN	0	0	0	0	5	0
sp|Q9BQE4|SELS_HUMAN	Selenoprotein S OS=Homo sapiens GN=VIMP PE=1 SV=3	1	NaN	NaN	NaN	NaN	NaN	NaN	0	0	0	0	5	0
sp|Q9BRP8|WIBG_HUMAN	Partner of Y14 and mago OS=Homo sapiens GN=WIBG PE=1 SV=1	3	NaN	NaN	NaN	NaN	NaN	NaN	0	0	3	0	6	0
sp|Q9BTC0|DIDO1_HUMAN	Death-inducer obliterator 1 OS=Homo sapiens GN=DIDO1 PE=1 SV=5	1	NaN	NaN	NaN	NaN	NaN	NaN	0	0	0	0	6	0
sp|Q9BTT0|AN32E_HUMAN	Acidic leucine-rich nuclear phosphoprotein 32 family member E OS=Homo sapiens GN=ANP32E PE=1 SV=1	1	NaN	NaN	NaN	NaN	NaN	NaN	0	0	0	0	3	0
sp|Q9BU76|MMTA2_HUMAN	Multiple myeloma tumor-associated protein 2 OS=Homo sapiens GN=MMTAG2 PE=1 SV=1	3	0.831509	0.350922	0.566668	-0.104709	-0.412754	0.224357	6	6	6	3	5	6
sp|Q9BUT9|F195A_HUMAN	Protein FAM195A OS=Homo sapiens GN=FAM195A PE=1 SV=2	1	NaN	NaN	NaN	NaN	NaN	NaN	0	0	0	0	5	0
sp|Q9BVC6|TM109_HUMAN	Transmembrane protein 109 OS=Homo sapiens GN=TMEM109 PE=1 SV=1	1	NaN	NaN	NaN	NaN	NaN	NaN	0	0	3	0	6	0
sp|Q9BXU1|STK31_HUMAN	Serine/threonine-protein kinase 31 OS=Homo sapiens GN=STK31 PE=2 SV=2	1	NaN	0.513612	NaN	NaN	-0.79275	NaN	0	0	2	4	0	0
sp|Q9BZL4|PP12C_HUMAN	Protein phosphatase 1 regulatory subunit 12C OS=Homo sapiens GN=PPP1R12C PE=1 SV=1	2	NaN	NaN	NaN	NaN	NaN	NaN	0	0	3	0	6	0
sp|Q9BZX2|UCK2_HUMAN	Uridine-cytidine kinase 2 OS=Homo sapiens GN=UCK2 PE=1 SV=1	1	NaN	NaN	NaN	NaN	NaN	NaN	3	0	4	0	4	0
sp|Q9C075|K1C23_HUMAN	Keratin, type I cytoskeletal 23 OS=Homo sapiens GN=KRT23 PE=1 SV=2	6	0.00966819	0.852388	NaN	1.98516	-0.169827	NaN	5	3	4	3	0	4
sp|Q9C0C2|TB182_HUMAN	182 kDa tankyrase-1-binding protein OS=Homo sapiens GN=TNKS1BP1 PE=1 SV=4	24	NaN	0.0065465	NaN	NaN	-4.89266	NaN	3	0	6	4	6	0
sp|Q9GZU8|F192A_HUMAN	Protein FAM192A OS=Homo sapiens GN=FAM192A PE=1 SV=1	2	NaN	NaN	0.430962	NaN	NaN	0.490695	3	0	5	0	5	4
sp|Q9GZZ8|LACRT_HUMAN	Extracellular glycoprotein lacritin OS=Homo sapiens GN=LACRT PE=1 SV=1	1	0.404872	0.305914	0.102327	0.515348	0.85566	-1.56296	5	4	3	3	3	4
sp|Q9H074|PAIP1_HUMAN	Polyadenylate-binding protein-interacting protein 1 OS=Homo sapiens GN=PAIP1 PE=1 SV=1	2	NaN	NaN	NaN	NaN	NaN	NaN	0	0	0	0	5	0
sp|Q9H299|SH3L3_HUMAN	SH3 domain-binding glutamic acid-rich-like protein 3 OS=Homo sapiens GN=SH3BGRL3 PE=1 SV=1	1	0.335091	NaN	NaN	0.442755	NaN	NaN	5	4	5	0	5	0
sp|Q9H307|PININ_HUMAN	Pinin OS=Homo sapiens GN=PNN PE=1 SV=4	2	0.635981	0.900549	0.642745	0.283184	0.0868637	0.292582	6	6	6	5	6	5
sp|Q9H3Q1|BORG4_HUMAN	Cdc42 effector protein 4 OS=Homo sapiens GN=CDC42EP4 PE=1 SV=1	1	NaN	NaN	NaN	NaN	NaN	NaN	0	0	0	0	5	0
sp|Q9H444|CHM4B_HUMAN	Charged multivesicular body protein 4b OS=Homo sapiens GN=CHMP4B PE=1 SV=1	2	NaN	NaN	NaN	NaN	NaN	NaN	0	0	0	0	6	0
sp|Q9H6F5|CCD86_HUMAN	Coiled-coil domain-containing protein 86 OS=Homo sapiens GN=CCDC86 PE=1 SV=1	3	NaN	NaN	NaN	NaN	NaN	NaN	0	0	0	0	6	0
sp|Q9H773|DCTP1_HUMAN	dCTP pyrophosphatase 1 OS=Homo sapiens GN=DCTPP1 PE=1 SV=1	2	NaN	NaN	NaN	NaN	NaN	NaN	0	0	0	0	5	0
sp|Q9H7E9|CH033_HUMAN	UPF0488 protein C8orf33 OS=Homo sapiens GN=C8orf33 PE=1 SV=1	2	NaN	NaN	NaN	NaN	NaN	NaN	0	0	0	0	5	0
sp|Q9H910|HN1L_HUMAN	Hematological and neurological expressed 1-like protein OS=Homo sapiens GN=HN1L PE=1 SV=1	7	NaN	NaN	NaN	NaN	NaN	NaN	0	0	6	0	6	0
sp|Q9HCY8|S10AE_HUMAN	Protein S100-A14 OS=Homo sapiens GN=S100A14 PE=1 SV=1	1	NaN	NaN	NaN	NaN	NaN	NaN	0	0	4	0	0	0
sp|Q9HD15|SRA1_HUMAN	Steroid receptor RNA activator 1 OS=Homo sapiens GN=SRA1 PE=1 SV=1	1	NaN	NaN	NaN	NaN	NaN	NaN	0	0	0	0	5	0
sp|Q9NNX1|TUFT1_HUMAN	Tuftelin OS=Homo sapiens GN=TUFT1 PE=2 SV=1	1	NaN	NaN	NaN	NaN	NaN	NaN	0	0	0	0	6	0
sp|Q9NP61|ARFG3_HUMAN	ADP-ribosylation factor GTPase-activating protein 3 OS=Homo sapiens GN=ARFGAP3 PE=1 SV=1	1	NaN	NaN	NaN	NaN	NaN	NaN	0	0	0	0	5	0
sp|Q9NP74|PALMD_HUMAN	Palmdelphin OS=Homo sapiens GN=PALMD PE=1 SV=1	1	NaN	NaN	NaN	NaN	NaN	NaN	0	0	0	0	6	0
sp|Q9NQ38|ISK5_HUMAN	Serine protease inhibitor Kazal-type 5 OS=Homo sapiens GN=SPINK5 PE=1 SV=2	1	0.870557	0.638204	0.317809	0.138414	0.392895	1.32079	5	3	5	5	5	5
sp|Q9NQ76|MEPE_HUMAN	Matrix extracellular phosphoglycoprotein OS=Homo sapiens GN=MEPE PE=1 SV=1	1	0.279874	0.971875	0.802857	-0.998431	-0.0465313	-0.316151	5	4	5	6	6	6
sp|Q9NQA3|WASH6_HUMAN	WAS protein family homolog 6 OS=Homo sapiens GN=WASH6P PE=1 SV=3	1	NaN	NaN	NaN	NaN	NaN	NaN	0	0	0	0	5	0
sp|Q9NQC3|RTN4_HUMAN	Reticulon-4 OS=Homo sapiens GN=RTN4 PE=1 SV=2	1	NaN	NaN	NaN	NaN	NaN	NaN	0	0	0	0	5	0
sp|Q9NQP4|PFD4_HUMAN	Prefoldin subunit 4 OS=Homo sapiens GN=PFDN4 PE=1 SV=1	1	NaN	NaN	NaN	NaN	NaN	NaN	0	0	0	0	4	0
sp|Q9NQS3|PVRL3_HUMAN	Nectin-3 OS=Homo sapiens GN=PVRL3 PE=1 SV=1	2	NaN	NaN	NaN	NaN	NaN	NaN	0	0	0	0	5	0
sp|Q9NQW6|ANLN_HUMAN	Actin-binding protein anillin OS=Homo sapiens GN=ANLN PE=1 SV=2	1	NaN	NaN	NaN	NaN	NaN	NaN	0	0	0	0	5	0
sp|Q9NSB2|KRT84_HUMAN	Keratin, type II cuticular Hb4 OS=Homo sapiens GN=KRT84 PE=2 SV=2	1	NaN	NaN	NaN	NaN	NaN	NaN	0	0	0	0	5	0
sp|Q9NW68|BSDC1_HUMAN	BSD domain-containing protein 1 OS=Homo sapiens GN=BSDC1 PE=1 SV=1	1	NaN	NaN	NaN	NaN	NaN	NaN	0	0	0	0	5	0
sp|Q9NWB6|ARGL1_HUMAN	Arginine and glutamate-rich protein 1 OS=Homo sapiens GN=ARGLU1 PE=1 SV=1	2	0.512295	0.666227	0.209041	-0.325422	0.377157	-0.776283	6	6	6	6	6	6
sp|Q9NY27|PP4R2_HUMAN	Serine/threonine-protein phosphatase 4 regulatory subunit 2 OS=Homo sapiens GN=PPP4R2 PE=1 SV=3	1	NaN	NaN	NaN	NaN	NaN	NaN	0	0	0	0	3	0
sp|Q9NYF8|BCLF1_HUMAN	Bcl-2-associated transcription factor 1 OS=Homo sapiens GN=BCLAF1 PE=1 SV=2	7	0.956508	0.897344	0.971101	-0.0506126	-0.155923	0.0392019	6	6	6	5	6	5
sp|Q9NYL9|TMOD3_HUMAN	Tropomodulin-3 OS=Homo sapiens GN=TMOD3 PE=1 SV=1	7	NaN	NaN	NaN	NaN	NaN	NaN	0	0	6	0	6	0
sp|Q9NZB2|F120A_HUMAN	Constitutive coactivator of PPAR-gamma-like protein 1 OS=Homo sapiens GN=FAM120A PE=1 SV=2	1	NaN	NaN	NaN	NaN	NaN	NaN	0	0	0	0	3	0
sp|Q9NZH8|IL36G_HUMAN	Interleukin-36 gamma OS=Homo sapiens GN=IL36G PE=1 SV=1	1	0.998193	0.41555	0.397426	0.00172797	1.286	1.56812	4	4	3	3	4	3
sp|Q9NZT1|CALL5_HUMAN	Calmodulin-like protein 5 OS=Homo sapiens GN=CALML5 PE=1 SV=2	6	0.133338	0.835854	0.388831	0.375976	-0.109003	-0.459681	6	6	6	6	6	6
sp|Q9P0L0|VAPA_HUMAN	Vesicle-associated membrane protein-associated protein A OS=Homo sapiens GN=VAPA PE=1 SV=3	9	NaN	NaN	NaN	NaN	NaN	NaN	0	0	6	0	6	0
sp|Q9P242|NYAP2_HUMAN	Neuronal tyrosine-phosphorylated phosphoinositide-3-kinase adapter 2 OS=Homo sapiens GN=NYAP2 PE=1 SV=3	1	NaN	NaN	NaN	NaN	NaN	NaN	0	0	0	0	5	0
sp|Q9P270|SLAI2_HUMAN	SLAIN motif-containing protein 2 OS=Homo sapiens GN=SLAIN2 PE=1 SV=2	2	NaN	NaN	NaN	NaN	NaN	NaN	0	0	0	0	6	0
sp|Q9P2B4|CT2NL_HUMAN	CTTNBP2 N-terminal-like protein OS=Homo sapiens GN=CTTNBP2NL PE=1 SV=2	3	0.160431	0.533974	0.581213	-0.63473	-0.427638	-0.433308	6	6	6	5	6	6
sp|Q9P2E9|RRBP1_HUMAN	Ribosome-binding protein 1 OS=Homo sapiens GN=RRBP1 PE=1 SV=4	12	0.814642	0.047134	0.0398819	0.112895	1.46941	1.66611	6	6	6	6	6	6
sp|Q9P2N5|RBM27_HUMAN	RNA-binding protein 27 OS=Homo sapiens GN=RBM27 PE=1 SV=2	1	NaN	NaN	NaN	NaN	NaN	NaN	0	0	0	0	4	0
sp|Q9UBG3|CRNN_HUMAN	Cornulin OS=Homo sapiens GN=CRNN PE=1 SV=1	2	NaN	0.776872	0.144396	NaN	0.470862	-0.881621	0	0	3	3	3	5
sp|Q9UBV8|PEF1_HUMAN	Peflin OS=Homo sapiens GN=PEF1 PE=1 SV=1	2	NaN	NaN	NaN	NaN	NaN	NaN	0	0	0	0	5	0
sp|Q9UEU0|VTI1B_HUMAN	Vesicle transport through interaction with t-SNAREs homolog 1B OS=Homo sapiens GN=VTI1B PE=1 SV=3	2	NaN	NaN	NaN	NaN	NaN	NaN	0	0	3	0	6	0
sp|Q9UGM3|DMBT1_HUMAN	Deleted in malignant brain tumors 1 protein OS=Homo sapiens GN=DMBT1 PE=1 SV=2	1	NaN	NaN	0.416312	NaN	NaN	-0.349499	0	3	0	4	3	3
sp|Q9UHB6|LIMA1_HUMAN	LIM domain and actin-binding protein 1 OS=Homo sapiens GN=LIMA1 PE=1 SV=1	3	NaN	NaN	NaN	NaN	NaN	NaN	0	0	0	0	6	0
sp|Q9UHD9|UBQL2_HUMAN	Ubiquilin-2 OS=Homo sapiens GN=UBQLN2 PE=1 SV=2	2	NaN	NaN	NaN	NaN	NaN	NaN	0	0	2	0	6	0
sp|Q9UI42|CBPA4_HUMAN	Carboxypeptidase A4 OS=Homo sapiens GN=CPA4 PE=1 SV=2	3	NaN	0.386838	NaN	NaN	-0.380431	NaN	3	0	4	3	0	0
sp|Q9UJU6|DBNL_HUMAN	Drebrin-like protein OS=Homo sapiens GN=DBNL PE=1 SV=1	6	NaN	NaN	NaN	NaN	NaN	NaN	0	0	5	0	6	0
sp|Q9UKJ3|GPTC8_HUMAN	G patch domain-containing protein 8 OS=Homo sapiens GN=GPATCH8 PE=1 SV=2	1	NaN	NaN	NaN	NaN	NaN	NaN	0	0	0	0	3	0
sp|Q9UKK9|NUDT5_HUMAN	ADP-sugar pyrophosphatase OS=Homo sapiens GN=NUDT5 PE=1 SV=1	1	NaN	NaN	NaN	NaN	NaN	NaN	0	0	0	0	3	0
sp|Q9UKS6|PACN3_HUMAN	Protein kinase C and casein kinase substrate in neurons protein 3 OS=Homo sapiens GN=PACSIN3 PE=1 SV=2	3	NaN	NaN	NaN	NaN	NaN	NaN	0	0	0	3	0	0
sp|Q9UKV3|ACINU_HUMAN	Apoptotic chromatin condensation inducer in the nucleus OS=Homo sapiens GN=ACIN1 PE=1 SV=2	1	NaN	NaN	NaN	NaN	NaN	NaN	0	0	3	0	6	0
sp|Q9UKX7|NUP50_HUMAN	Nuclear pore complex protein Nup50 OS=Homo sapiens GN=NUP50 PE=1 SV=2	1	NaN	NaN	NaN	NaN	NaN	NaN	0	0	0	0	5	0
sp|Q9UKY7|CDV3_HUMAN	Protein CDV3 homolog OS=Homo sapiens GN=CDV3 PE=1 SV=1	11	NaN	NaN	NaN	NaN	NaN	NaN	0	0	6	0	6	0
sp|Q9UL46|PSME2_HUMAN	Proteasome activator complex subunit 2 OS=Homo sapiens GN=PSME2 PE=1 SV=4	1	NaN	NaN	NaN	NaN	NaN	NaN	0	0	0	0	4	0
sp|Q9UMX0|UBQL1_HUMAN	Ubiquilin-1 OS=Homo sapiens GN=UBQLN1 PE=1 SV=2	3	NaN	NaN	NaN	NaN	NaN	NaN	0	0	3	0	5	0
sp|Q9UMX5|NENF_HUMAN	Neudesin OS=Homo sapiens GN=NENF PE=1 SV=1	4	NaN	0.643438	NaN	NaN	0.563456	NaN	6	0	6	6	6	0
sp|Q9UN86|G3BP2_HUMAN	Ras GTPase-activating protein-binding protein 2 OS=Homo sapiens GN=G3BP2 PE=1 SV=2	1	NaN	NaN	NaN	NaN	NaN	NaN	0	0	0	0	4	0
sp|Q9UNF0|PACN2_HUMAN	Protein kinase C and casein kinase substrate in neurons protein 2 OS=Homo sapiens GN=PACSIN2 PE=1 SV=2	3	NaN	NaN	NaN	NaN	NaN	NaN	0	0	0	0	6	0
sp|Q9UPQ0|LIMC1_HUMAN	LIM and calponin homology domains-containing protein 1 OS=Homo sapiens GN=LIMCH1 PE=1 SV=4	8	NaN	NaN	NaN	NaN	NaN	NaN	0	0	5	0	6	0
sp|Q9UPQ9|TNR6B_HUMAN	Trinucleotide repeat-containing gene 6B protein OS=Homo sapiens GN=TNRC6B PE=1 SV=4	3	NaN	NaN	NaN	NaN	NaN	NaN	0	0	0	0	5	0
sp|Q9UQ35|SRRM2_HUMAN	Serine/arginine repetitive matrix protein 2 OS=Homo sapiens GN=SRRM2 PE=1 SV=2	2	0.271502	0.991334	0.0798648	-1.24292	-0.0134269	-1.82987	4	3	5	5	6	4
sp|Q9Y2D5|AKAP2_HUMAN	A-kinase anchor protein 2 OS=Homo sapiens GN=AKAP2 PE=1 SV=3	1	NaN	NaN	NaN	NaN	NaN	NaN	0	0	0	0	3	0
sp|Q9Y2W1|TR150_HUMAN	Thyroid hormone receptor-associated protein 3 OS=Homo sapiens GN=THRAP3 PE=1 SV=2	8	0.914539	0.491677	0.502977	0.0745865	0.600303	-0.392338	6	6	6	6	6	6
sp|Q9Y3B9|RRP15_HUMAN	RRP15-like protein OS=Homo sapiens GN=RRP15 PE=1 SV=2	1	NaN	NaN	NaN	NaN	NaN	NaN	0	0	0	0	3	0
sp|Q9Y4H2|IRS2_HUMAN	Insulin receptor substrate 2 OS=Homo sapiens GN=IRS2 PE=1 SV=2	1	NaN	NaN	NaN	NaN	NaN	NaN	0	0	0	0	5	0
sp|Q9Y520|PRC2C_HUMAN	Protein PRRC2C OS=Homo sapiens GN=PRRC2C PE=1 SV=4	13	NaN	NaN	NaN	NaN	NaN	NaN	0	0	6	0	6	0
sp|Q9Y5A9|YTHD2_HUMAN	YTH domain-containing family protein 2 OS=Homo sapiens GN=YTHDF2 PE=1 SV=2	1	NaN	NaN	NaN	NaN	NaN	NaN	0	0	0	0	6	0
sp|Q9Y5K6|CD2AP_HUMAN	CD2-associated protein OS=Homo sapiens GN=CD2AP PE=1 SV=1	1	NaN	NaN	NaN	NaN	NaN	NaN	0	0	0	6	6	0
sp|Q9Y5X3|SNX5_HUMAN	Sorting nexin-5 OS=Homo sapiens GN=SNX5 PE=1 SV=1	1	0.229518	0.376519	0.28071	-0.843447	0.648065	-0.83398	5	3	4	3	3	4
sp|Q9Y605|MOFA1_HUMAN	MORF4 family-associated protein 1 OS=Homo sapiens GN=MRFAP1 PE=1 SV=1	1	NaN	NaN	NaN	NaN	NaN	NaN	0	0	0	0	3	0
sp|Q9Y608|LRRF2_HUMAN	Leucine-rich repeat flightless-interacting protein 2 OS=Homo sapiens GN=LRRFIP2 PE=1 SV=1	6	NaN	NaN	NaN	NaN	NaN	NaN	0	0	5	0	6	0
sp|Q9Y6A5|TACC3_HUMAN	Transforming acidic coiled-coil-containing protein 3 OS=Homo sapiens GN=TACC3 PE=1 SV=1	5	NaN	NaN	NaN	NaN	NaN	NaN	0	0	5	0	6	0
sp|Q9Y6K9|NEMO_HUMAN	NF-kappa-B essential modulator OS=Homo sapiens GN=IKBKG PE=1 SV=2	4	NaN	NaN	NaN	NaN	NaN	NaN	0	0	0	0	6	0
sp|Q9Y6W5|WASF2_HUMAN	Wiskott-Aldrich syndrome protein family member 2 OS=Homo sapiens GN=WASF2 PE=1 SV=3	3	NaN	NaN	NaN	NaN	NaN	NaN	0	0	3	0	6	0

## Sheet: GTestResults
Protein Name	PNNL FASTA Protein Description	Total Peptide Count	MinPvalue(8 hr)	MinPvalue(16 hr)	MinPvalue(24 hr)	8 hr CntDiff(B-C)	16 hr CntDiff(B-C)	24 hr CntDiff(B-C)	8hr Ctrl	8hr Biotiny	16 hr Ctrl	16 hr Biotiny	24 hr Ctrl	24 hr Biotiny
gi|166154010|ref|YP_001654128.1|	hypothetical protein CTL0037 [Chlamydia trachomatis 434/Bu]; Duplicate proteins: gi|497557856|ref|WP_009872040.1|,gi|15605401|ref|NP_220187.1|	1	0.557128	1	1	1	0	0	3	2	4	4	4	4
gi|166154049|ref|YP_001654167.1|	trigger factor [Chlamydia trachomatis 434/Bu]; Duplicate proteins: gi|497559126|ref|WP_009873310.1|	3	0.224193	1	1	1	0	0	6	5	6	6	6	6
gi|166154105|ref|YP_001654223.1|	hypothetical protein CTL0132 [Chlamydia trachomatis 434/Bu]; Duplicate proteins: gi|497559204|ref|WP_009873388.1|	2	1	4.52945e-05	4.52945e-05	0	6	6	0	0	6	0	6	0
gi|166154132|ref|YP_001654250.1|	hypothetical protein CTL0158 [Chlamydia trachomatis 434/Bu]; Duplicate proteins: gi|497559221|ref|WP_009873405.1|	1	1	0.501795	1	0	1	0	3	3	2	1	0	0
gi|166154156|ref|YP_001654274.1|	inclusion membrane protein [Chlamydia trachomatis 434/Bu]; Duplicate proteins: gi|497559241|ref|WP_009873425.1|	13	1	0.224193	0.00571459	0	1	4	3	3	6	5	6	2
gi|166154332|ref|YP_001654450.1|	co-chaperonin GroES [Chlamydia trachomatis 434/Bu]; Duplicate proteins: gi|497559382|ref|WP_009873566.1|	1	1	0.212864	1	0	2	0	1	1	3	1	0	0
gi|166154336|ref|YP_001654454.1|	inclusion membrane protein D [Chlamydia trachomatis 434/Bu]; Duplicate proteins: gi|501220581|ref|WP_012263599.1|	2	0.0158264	0.0747595	0.022871	-4	2	3	1	5	6	4	6	3
gi|166154337|ref|YP_001654455.1|	inclusion membrane protein E [Chlamydia trachomatis 434/Bu]; Duplicate proteins: gi|497559387|ref|WP_009873571.1|	2	1	0.00571459	4.52945e-05	0	4	6	0	0	4	0	6	0
gi|166154339|ref|YP_001654457.1|	inclusion membrane protein G [Chlamydia trachomatis 434/Bu]; Duplicate proteins: gi|497559389|ref|WP_009873573.1|	5	1	4.52945e-05	4.52945e-05	0	6	6	0	0	6	0	6	0
gi|166154340|ref|YP_001654458.1|	inclusion membrane protein A [Chlamydia trachomatis 434/Bu]; Duplicate proteins: gi|501220753|ref|WP_012263771.1|	6	1	0.224193	4.52945e-05	0	1	6	0	0	1	0	6	0
gi|166154344|ref|YP_001654462.1|	acetyl-CoA carboxylase biotin carboxyl carrier protein [Chlamydia trachomatis 434/Bu]; Duplicate proteins: gi|497557286|ref|WP_009871470.1|,gi|15604842|ref|NP_219626.1|	3	1	0.224193	1	0	1	0	0	0	6	5	6	6
gi|166154368|ref|YP_001654486.1|	hypothetical protein CTL0402 [Chlamydia trachomatis 434/Bu]; Duplicate proteins: gi|497559411|ref|WP_009873595.1|	1	0.501795	0.224193	0.212864	1	1	-2	2	1	1	0	1	3
gi|166154434|ref|YP_001654552.1|	inclusion membrane protein [Chlamydia trachomatis 434/Bu]; Duplicate proteins: gi|497559468|ref|WP_009873652.1|	2	1	4.52945e-05	4.52945e-05	0	6	6	0	0	6	0	6	0
gi|166154439|ref|YP_001654557.1|	inclusion membrane protein [Chlamydia trachomatis 434/Bu]; Duplicate proteins: gi|497559472|ref|WP_009873656.1|	4	1	0.224193	4.52945e-05	0	1	6	0	0	1	0	6	0
gi|166154440|ref|YP_001654558.1|	inclusion membrane protein [Chlamydia trachomatis 434/Bu]; Duplicate proteins: gi|497559473|ref|WP_009873657.1|	1	1	1	0.000964813	0	0	5	0	0	0	0	5	0
gi|166154443|ref|YP_001654561.1|	inclusion membrane protein B [Chlamydia trachomatis 434/Bu]; Duplicate proteins: gi|501220756|ref|WP_012263774.1|	1	1	0.224193	0.000964813	0	1	5	0	0	1	0	5	0
gi|166154460|ref|YP_001654578.1|	hypothetical protein CTL0500A [Chlamydia trachomatis 434/Bu]; Duplicate proteins: gi|497559487|ref|WP_009873671.1|	1	1	0.224193	0.000964813	0	1	5	0	0	1	0	5	0
gi|166154607|ref|YP_001654725.1|	chaperone protein DnaK [Chlamydia trachomatis 434/Bu]; Duplicate proteins: gi|497558442|ref|WP_009872626.1|	1	1	0.022871	0.224193	0	3	1	0	0	3	0	1	0
gi|166154618|ref|YP_001654736.1|	RNA polymerase-binding transcription factor [Chlamydia trachomatis 434/Bu]; Duplicate proteins: gi|497557575|ref|WP_009871759.1|,gi|15605132|ref|NP_219917.1|	2	1	0.000964813	0.0747595	0	5	2	0	0	5	0	2	0
gi|166154625|ref|YP_001654743.1|	outer membrane protein PmpC [Chlamydia trachomatis 434/Bu]; Duplicate proteins: gi|497559609|ref|WP_009873793.1|	1	1	1	1	0	0	0	5	5	4	4	3	3
gi|166154720|ref|YP_001654838.1|	glyceraldehyde 3-phosphate dehydrogenase [Chlamydia trachomatis 434/Bu]; Duplicate proteins: gi|497559679|ref|WP_009873863.1|	1	0.557128	0.557128	0.501795	1	-1	-1	3	2	2	3	1	2
gi|166154744|ref|YP_001654862.1|	hypothetical protein CTL0791 [Chlamydia trachomatis 434/Bu]; Duplicate proteins: gi|497559693|ref|WP_009873877.1|	1	0.212864	0.557128	0.501795	2	1	1	5	3	4	3	5	4
gi|166154800|ref|YP_001654918.1|	tryptophan--tRNA ligase [Chlamydia trachomatis 434/Bu]; Duplicate proteins: gi|497559734|ref|WP_009873918.1|	2	1	1	1	0	0	0	6	6	6	6	6	6
gi|166154817|ref|YP_001654935.1|	thioredoxin peroxidase [Chlamydia trachomatis 434/Bu]; Duplicate proteins: gi|497559751|ref|WP_009873935.1|	1	0.243678	1	0.243678	-2	0	-2	2	4	4	4	2	4
gi|166154825|ref|YP_001654943.1|	virulence protein CADD [Chlamydia trachomatis 434/Bu]; Duplicate proteins: gi|497559758|ref|WP_009873942.1|	1	1	0.022871	1	0	3	0	0	0	3	0	0	0
gi|497557274|ref|WP_009871458.1|	molecular chaperone GroES [Chlamydia trachomatis]; Duplicate proteins: gi|15604830|ref|NP_219614.1|	1	1	0.212864	1	0	2	0	1	1	3	1	0	0
gi|497557278|ref|WP_009871462.1|	inclusion membrane protein D [Chlamydia trachomatis]; Duplicate proteins: gi|15604834|ref|NP_219618.1|	1	0.0158264	0.243678	0.557128	-4	-2	1	1	5	2	4	4	3
gi|497557281|ref|WP_009871465.1|	inclusion membrane protein G [Chlamydia trachomatis]; Duplicate proteins: gi|15604837|ref|NP_219621.1|	4	1	4.52945e-05	4.52945e-05	0	6	6	0	0	6	0	6	0
gi|497557282|ref|WP_009871466.1|	inclusion membrane protein A [Chlamydia trachomatis]; Duplicate proteins: gi|15604838|ref|NP_219622.1|	5	1	0.224193	4.52945e-05	0	1	6	0	0	1	0	6	0
gi|497557309|ref|WP_009871493.1|	membrane protein [Chlamydia trachomatis]	1	0.501795	0.224193	0.212864	1	1	-2	2	1	1	0	1	3
gi|497557391|ref|WP_009871575.1|	hypothetical protein [Chlamydia trachomatis]	3	1	0.224193	4.52945e-05	0	1	6	0	0	1	0	6	0
gi|497557412|ref|WP_009871596.1|	membrane protein [Chlamydia trachomatis]	1	1	0.224193	0.000964813	0	1	5	0	0	1	0	5	0
gi|497557526|ref|WP_009871710.1|	hypothetical protein [Chlamydia trachomatis]	1	0.224193	0.212864	0.000964813	-1	2	5	0	1	3	1	5	0
gi|497557582|ref|WP_009871766.1|	membrane protein [Chlamydia trachomatis]	1	1	1	1	0	0	0	5	5	4	4	3	3
gi|497557685|ref|WP_009871869.1|	glyceraldehyde-3-phosphate dehydrogenase [Chlamydia trachomatis]; Duplicate proteins: gi|15605234|ref|NP_220020.1|	1	0.557128	0.557128	0.501795	1	-1	-1	3	2	2	3	1	2
gi|497557709|ref|WP_009871893.1|	hypothetical protein [Chlamydia trachomatis]; Duplicate proteins: gi|15605258|ref|NP_220044.1|	1	0.212864	0.557128	0.501795	2	1	1	5	3	4	3	5	4
gi|497557767|ref|WP_009871951.1|	tryptophan--tRNA ligase [Chlamydia trachomatis]; Duplicate proteins: gi|15605314|ref|NP_220100.1|	2	1	1	1	0	0	0	6	6	6	6	6	6
gi|497557786|ref|WP_009871970.1|	thio-specific antioxidant peroxidase [Chlamydia trachomatis]; Duplicate proteins: gi|15605333|ref|NP_220119.1|	1	0.243678	1	0.243678	-2	0	-2	2	4	4	4	2	4
gi|497557794|ref|WP_009871978.1|	PqqC-like protein [Chlamydia trachomatis]; Duplicate proteins: gi|15605341|ref|NP_220127.1|	1	1	0.022871	1	0	3	0	0	0	3	0	0	0
gi|497557898|ref|WP_009872082.1|	trigger factor [Chlamydia trachomatis]	3	0.224193	1	1	1	0	0	6	5	6	6	6	6
gi|497557959|ref|WP_009872143.1|	hypothetical protein [Chlamydia trachomatis]; Duplicate proteins: gi|15605496|ref|NP_220282.1|	1	1	4.52945e-05	4.52945e-05	0	6	6	0	0	6	0	6	0
gi|497557987|ref|WP_009872171.1|	hypothetical protein [Chlamydia trachomatis]; Duplicate proteins: gi|15605523|ref|NP_220309.1|	1	1	0.501795	1	0	1	0	3	3	2	1	0	0
gi|497558013|ref|WP_009872197.1|	inclusion membrane protein [Chlamydia trachomatis]	5	0.224193	0.000964813	0.000964813	1	5	5	1	0	6	1	6	1
gi|497558090|ref|WP_009872274.1|	membrane protein [Chlamydia trachomatis]	1	0.501795	0.224193	0.212864	1	1	-2	2	1	1	0	1	3
gi|497558202|ref|WP_009872386.1|	membrane protein [Chlamydia trachomatis]	1	0.0158264	0.243678	0.557128	-4	-2	1	1	5	2	4	4	3
gi|497558203|ref|WP_009872387.1|	membrane protein [Chlamydia trachomatis]	1	1	0.00571459	4.52945e-05	0	4	6	0	0	4	0	6	0
gi|497558205|ref|WP_009872389.1|	membrane protein [Chlamydia trachomatis]	4	1	4.52945e-05	4.52945e-05	0	6	6	0	0	6	0	6	0
gi|497558206|ref|WP_009872390.1|	membrane protein [Chlamydia trachomatis]	5	1	0.224193	4.52945e-05	0	1	6	0	0	1	0	6	0
gi|497558209|ref|WP_009872393.1|	acetyl-CoA carboxylase, biotin carboxyl carrier protein [Chlamydia trachomatis]	1	1	0.224193	1	0	1	0	0	0	6	5	6	6
gi|497558228|ref|WP_009872412.1|	membrane protein [Chlamydia trachomatis]	1	0.501795	0.224193	0.212864	1	1	-2	2	1	1	0	1	3
gi|497558293|ref|WP_009872477.1|	hypothetical protein [Chlamydia trachomatis]	1	1	4.52945e-05	4.52945e-05	0	6	6	0	0	6	0	6	0
gi|497558297|ref|WP_009872481.1|	hypothetical protein [Chlamydia trachomatis]	3	1	0.224193	4.52945e-05	0	1	6	0	0	1	0	6	0
gi|497558316|ref|WP_009872500.1|	hypothetical protein [Chlamydia trachomatis]	1	1	0.224193	0.000964813	0	1	5	0	0	1	0	5	0
gi|497558408|ref|WP_009872592.1|	membrane protein [Chlamydia trachomatis]	1	0.224193	0.212864	0.000964813	-1	2	5	0	1	3	1	5	0
gi|497558457|ref|WP_009872641.1|	membrane protein [Chlamydia trachomatis]	1	1	1	1	0	0	0	5	5	4	4	3	3
gi|497558526|ref|WP_009872710.1|	type I glyceraldehyde-3-phosphate dehydrogenase [Chlamydia trachomatis]	1	0.557128	0.557128	0.501795	1	-1	-1	3	2	2	3	1	2
gi|497558544|ref|WP_009872728.1|	hypothetical protein [Chlamydia trachomatis]	1	0.212864	0.557128	0.501795	2	1	1	5	3	4	3	5	4
gi|497558584|ref|WP_009872768.1|	tryptophan--tRNA ligase [Chlamydia trachomatis]	2	1	1	1	0	0	0	6	6	6	6	6	6
gi|497558597|ref|WP_009872781.1|	peroxidase [Chlamydia trachomatis]	1	0.243678	1	0.243678	-2	0	-2	2	4	4	4	2	4
gi|497558727|ref|WP_009872911.1|	hypothetical protein [Chlamydia trachomatis]	1	1	0.022871	0.224193	0	3	1	0	0	3	0	1	0
gi|497558766|ref|WP_009872950.1|	hypothetical protein [Chlamydia trachomatis]	5	0.224193	0.000964813	0.000964813	1	5	5	1	0	6	1	6	1
gi|497558893|ref|WP_009873077.1|	hypothetical protein [Chlamydia trachomatis]	1	1	4.52945e-05	4.52945e-05	0	6	6	0	0	6	0	6	0
gi|497558896|ref|WP_009873080.1|	hypothetical protein [Chlamydia trachomatis]; Duplicate proteins: gi|15604949|ref|NP_219733.1|	3	1	0.224193	4.52945e-05	0	1	6	0	0	1	0	6	0
gi|497559019|ref|WP_009873203.1|	trigger factor [Chlamydia trachomatis]	3	0.224193	1	1	1	0	0	6	5	6	6	6	6
gi|497559386|ref|WP_009873570.1|	inclusion membrane protein D [Chlamydia trachomatis]	2	0.0158264	0.0747595	0.022871	-4	2	3	1	5	6	4	6	3
gi|497559390|ref|WP_009873574.1|	membrane protein [Chlamydia trachomatis]	6	1	0.224193	4.52945e-05	0	1	6	0	0	1	0	6	0
gi|498416556|ref|WP_010725093.1|	hypothetical protein [Chlamydia trachomatis]; Duplicate proteins: gi|15604866|ref|NP_219650.1|	1	0.501795	0.224193	0.212864	1	1	-2	2	1	1	0	1	3
gi|498416593|ref|WP_010725128.1|	hypothetical protein [Chlamydia trachomatis]; Duplicate proteins: gi|15604944|ref|NP_219728.1|	1	1	4.52945e-05	4.52945e-05	0	6	6	0	0	6	0	6	0
gi|498416603|ref|WP_010725138.1|	hypothetical protein [Chlamydia trachomatis]; Duplicate proteins: gi|15604970|ref|NP_219754.1|	1	1	0.224193	0.000964813	0	1	5	0	0	1	0	5	0
gi|498416638|ref|WP_010725170.1|	hypothetical protein [Chlamydia trachomatis]; Duplicate proteins: gi|15605082|ref|NP_219867.1|	1	0.224193	0.212864	0.000964813	-1	2	5	0	1	3	1	5	0
gi|498416663|ref|WP_010725193.1|	hypothetical protein [Chlamydia trachomatis]; Duplicate proteins: gi|15605139|ref|NP_219924.1|	1	1	1	1	0	0	0	5	5	4	4	3	3
gi|498416783|ref|WP_010725310.1|	trigger factor [Chlamydia trachomatis]; Duplicate proteins: gi|15605440|ref|NP_220226.1|	2	1	0.224193	1	0	1	0	5	5	6	5	5	5
gi|498416828|ref|WP_010725353.1|	hypothetical protein [Chlamydia trachomatis]; Duplicate proteins: gi|15605547|ref|NP_220333.1|	5	0.224193	0.000964813	0.000964813	1	5	5	1	0	6	1	6	1
gi|499643844|ref|WP_011324578.1|	membrane protein [Chlamydia trachomatis]	1	1	1	0.00571459	0	0	4	0	0	0	0	4	0
gi|499643861|ref|WP_011324595.1|	membrane protein [Chlamydia trachomatis]	1	0.501795	0.224193	0.212864	1	1	-2	2	1	1	0	1	3
gi|499643915|ref|WP_011324649.1|	hypothetical protein [Chlamydia trachomatis]	1	1	4.52945e-05	4.52945e-05	0	6	6	0	0	6	0	6	0
gi|499643930|ref|WP_011324664.1|	membrane protein [Chlamydia trachomatis]	1	1	0.224193	0.000964813	0	1	5	0	0	1	0	5	0
gi|499643993|ref|WP_011324727.1|	membrane protein [Chlamydia trachomatis]	1	1	1	1	0	0	0	5	5	4	4	3	3
gi|499644030|ref|WP_011324764.1|	hypothetical protein [Chlamydia trachomatis]	1	0.212864	0.557128	0.501795	2	1	1	5	3	4	3	5	4
gi|499644145|ref|WP_011324879.1|	hypothetical protein [Chlamydia trachomatis]	5	0.224193	0.000964813	0.000964813	1	5	5	1	0	6	1	6	1
gi|501220583|ref|WP_012263601.1|	membrane protein [Chlamydia trachomatis]	4	1	4.52945e-05	4.52945e-05	0	6	6	0	0	6	0	6	0
gi|501220591|ref|WP_012263609.1|	membrane protein [Chlamydia trachomatis]	1	0.501795	0.224193	0.212864	1	1	-2	2	1	1	0	1	3
gi|501220604|ref|WP_012263622.1|	inclusion membrane protein [Chlamydia trachomatis]	2	1	4.52945e-05	4.52945e-05	0	6	6	0	0	6	0	6	0
gi|501220607|ref|WP_012263625.1|	inclusion membrane protein [Chlamydia trachomatis]	1	1	1	0.000964813	0	0	5	0	0	0	0	5	0
gi|501220609|ref|WP_012263627.1|	membrane protein [Chlamydia trachomatis]	1	1	0.224193	0.000964813	0	1	5	0	0	1	0	5	0
gi|501220612|ref|WP_012263630.1|	membrane protein [Chlamydia trachomatis]	1	1	0.224193	0.000964813	0	1	5	0	0	1	0	5	0
gi|501220635|ref|WP_012263653.1|	membrane protein [Chlamydia trachomatis]	1	1	1	1	0	0	0	5	5	4	4	3	3
gi|502185729|ref|WP_012727819.1|	membrane protein [Chlamydia trachomatis]	1	0.501795	0.224193	0.212864	1	1	-2	2	1	1	0	1	3
gi|502185918|ref|WP_012727850.1|	inclusion membrane protein [Chlamydia trachomatis]	1	1	4.52945e-05	4.52945e-05	0	6	6	0	0	6	0	6	0
gi|502186587|ref|WP_012727890.1|	membrane protein [Chlamydia trachomatis]	1	0.224193	0.212864	0.000964813	-1	2	5	0	1	3	1	5	0
gi|502186611|ref|WP_012727912.1|	membrane protein [Chlamydia trachomatis]	1	1	1	1	0	0	0	5	5	4	4	3	3
gi|502186833|ref|WP_012727936.1|	hypothetical protein [Chlamydia trachomatis]	1	0.212864	0.557128	0.501795	2	1	1	5	3	4	3	5	4
gi|502187145|ref|WP_012727981.1|	trigger factor [Chlamydia trachomatis]	3	0.224193	1	1	1	0	0	6	5	6	6	6	6
gi|502187309|ref|WP_012728002.1|	hypothetical protein [Chlamydia trachomatis]	1	1	0.501795	1	0	1	0	3	3	2	1	0	0
gi|502187341|ref|WP_012728007.1|	hypothetical protein [Chlamydia trachomatis]	5	0.224193	0.000964813	0.000964813	1	5	5	1	0	6	1	6	1
gi|502187612|ref|WP_012728051.1|	inclusion membrane protein G [Chlamydia trachomatis]	4	1	4.52945e-05	4.52945e-05	0	6	6	0	0	6	0	6	0
gi|502187640|ref|WP_012728059.1|	membrane protein [Chlamydia trachomatis]	1	0.501795	0.224193	0.212864	1	1	-2	2	1	1	0	1	3
gi|502187702|ref|WP_012728080.1|	inclusion membrane protein [Chlamydia trachomatis]	1	1	4.52945e-05	4.52945e-05	0	6	6	0	0	6	0	6	0
gi|502187709|ref|WP_012728087.1|	membrane protein [Chlamydia trachomatis]	1	1	0.224193	0.000964813	0	1	5	0	0	1	0	5	0
gi|502187748|ref|WP_012728125.1|	membrane protein [Chlamydia trachomatis]	1	1	1	1	0	0	0	5	5	4	4	3	3
gi|502187765|ref|WP_012728142.1|	type I glyceraldehyde-3-phosphate dehydrogenase [Chlamydia trachomatis]	1	0.557128	0.557128	0.501795	1	-1	-1	3	2	2	3	1	2
gi|502187770|ref|WP_012728146.1|	hypothetical protein [Chlamydia trachomatis]	1	0.212864	0.557128	0.501795	2	1	1	5	3	4	3	5	4
gi|502187782|ref|WP_012728157.1|	tryptophan--tRNA ligase [Chlamydia trachomatis]	1	0.224193	1	1	1	0	0	6	5	6	6	6	6
gi|502187813|ref|WP_012728186.1|	hypothetical protein [Chlamydia trachomatis]	2	1	4.52945e-05	4.52945e-05	0	6	6	0	0	6	0	6	0
gi|503750819|ref|WP_013984895.1|	dehydrogenase [Chlamydia trachomatis]	1	1	0.022871	1	0	3	0	0	0	3	0	0	0
gi|504081993|ref|WP_014315987.1|	membrane protein [Chlamydia trachomatis]	1	0.501795	0.224193	0.212864	1	1	-2	2	1	1	0	1	3
gi|504082001|ref|WP_014315995.1|	inclusion membrane protein [Chlamydia trachomatis]	1	1	4.52945e-05	4.52945e-05	0	6	6	0	0	6	0	6	0
gi|504082008|ref|WP_014316002.1|	hypothetical protein [Chlamydia trachomatis]	1	1	0.224193	0.000964813	0	1	5	0	0	1	0	5	0
gi|504353859|ref|WP_014540961.1|	membrane protein [Chlamydia trachomatis]	1	0.501795	0.224193	0.212864	1	1	-2	2	1	1	0	1	3
gi|504353873|ref|WP_014540975.1|	hypothetical protein [Chlamydia trachomatis]	1	1	4.52945e-05	4.52945e-05	0	6	6	0	0	6	0	6	0
gi|504353877|ref|WP_014540979.1|	hypothetical protein [Chlamydia trachomatis]	1	1	0.224193	0.000964813	0	1	5	0	0	1	0	5	0
gi|504353909|ref|WP_014541011.1|	membrane protein [Chlamydia trachomatis]	1	1	1	1	0	0	0	5	5	4	4	3	3
gi|504353926|ref|WP_014541028.1|	hypothetical protein [Chlamydia trachomatis]	1	0.212864	0.557128	0.501795	2	1	1	5	3	4	3	5	4
gi|504353960|ref|WP_014541062.1|	trigger factor [Chlamydia trachomatis]	3	0.224193	1	1	1	0	0	6	5	6	6	6	6
gi|504354018|ref|WP_014541120.1|	membrane protein [Chlamydia trachomatis]	4	1	4.52945e-05	4.52945e-05	0	6	6	0	0	6	0	6	0
gi|504354024|ref|WP_014541126.1|	membrane protein [Chlamydia trachomatis]	1	0.501795	0.224193	0.212864	1	1	-2	2	1	1	0	1	3
gi|504354037|ref|WP_014541139.1|	hypothetical protein [Chlamydia trachomatis]	1	1	4.52945e-05	4.52945e-05	0	6	6	0	0	6	0	6	0
gi|504354038|ref|WP_014541140.1|	hypothetical protein [Chlamydia trachomatis]	3	1	0.224193	4.52945e-05	0	1	6	0	0	1	0	6	0
gi|504354059|ref|WP_014541161.1|	hypothetical protein [Chlamydia trachomatis]	1	1	1	1	0	0	0	5	5	4	4	3	3
gi|504354072|ref|WP_014541174.1|	thio-specific antioxidant peroxidase [Chlamydia trachomatis]	1	0.243678	1	0.243678	-2	0	-2	2	4	4	4	2	4
gi|504354134|ref|WP_014541236.1|	membrane protein [Chlamydia trachomatis]	5	1	0.224193	4.52945e-05	0	1	6	0	0	1	0	6	0
gi|504354135|ref|WP_014541237.1|	membrane protein [Chlamydia trachomatis]	1	0.501795	0.224193	0.212864	1	1	-2	2	1	1	0	1	3
gi|504354185|ref|WP_014541287.1|	tryptophan--tRNA ligase [Chlamydia trachomatis]	2	1	1	1	0	0	0	6	6	6	6	6	6
gi|504354497|ref|WP_014541599.1|	membrane protein [Chlamydia trachomatis]	1	1	0.224193	0.000964813	0	1	5	0	0	1	0	5	0
gi|504354712|ref|WP_014541814.1|	hypothetical protein [Chlamydia trachomatis]	3	1	0.224193	4.52945e-05	0	1	6	0	0	1	0	6	0
gi|504549531|ref|WP_014736633.1|	inclusion membrane protein [Chlamydia trachomatis]	5	0.224193	0.000964813	0.000964813	1	5	5	1	0	6	1	6	1
gi|505243105|ref|WP_015430207.1|	inclusion membrane protein D [Chlamydia trachomatis]	1	0.0158264	0.243678	0.557128	-4	-2	1	1	5	2	4	4	3
gi|505243106|ref|WP_015430208.1|	inclusion membrane protein E [Chlamydia trachomatis]	1	1	0.00571459	4.52945e-05	0	4	6	0	0	4	0	6	0
gi|505243107|ref|WP_015430209.1|	hypothetical protein [Chlamydia trachomatis]	1	0.501795	0.224193	0.212864	1	1	-2	2	1	1	0	1	3
gi|505318555|ref|WP_015505657.1|	hypothetical protein [Chlamydia trachomatis]	2	0.0158264	0.0747595	0.022871	-4	2	3	1	5	6	4	6	3
gi|505318556|ref|WP_015505658.1|	hypothetical protein [Chlamydia trachomatis]	5	1	4.52945e-05	4.52945e-05	0	6	6	0	0	6	0	6	0
gi|505318557|ref|WP_015505659.1|	IncA protein [Chlamydia trachomatis]	5	1	0.224193	4.52945e-05	0	1	6	0	0	1	0	6	0
gi|505318563|ref|WP_015505665.1|	hypothetical protein [Chlamydia trachomatis]	1	0.501795	0.224193	0.212864	1	1	-2	2	1	1	0	1	3
gi|505318595|ref|WP_015505697.1|	hypothetical protein [Chlamydia trachomatis]	1	1	1	1	0	0	0	5	5	4	4	3	3
gi|505318675|ref|WP_015505777.1|	IncA protein [Chlamydia trachomatis]	5	1	0.224193	4.52945e-05	0	1	6	0	0	1	0	6	0
gi|505318709|ref|WP_015505811.1|	hypothetical protein [Chlamydia trachomatis]	1	0.501795	0.224193	0.212864	1	1	-2	2	1	1	0	1	3
gi|505318761|ref|WP_015505863.1|	IncA protein [Chlamydia trachomatis]	4	1	0.224193	4.52945e-05	0	1	6	0	0	1	0	6	0
gi|505318765|ref|WP_015505867.1|	hypothetical protein [Chlamydia trachomatis]	1	0.501795	0.224193	0.212864	1	1	-2	2	1	1	0	1	3
gi|505318775|ref|WP_015505877.1|	IncA protein [Chlamydia trachomatis]	2	1	4.52945e-05	4.52945e-05	0	6	6	0	0	6	0	6	0
gi|505318788|ref|WP_015505890.1|	hypothetical protein [Chlamydia trachomatis]	1	1	1	1	0	0	0	5	5	4	4	3	3
gi|505318824|ref|WP_015505926.1|	IncA protein [Chlamydia trachomatis]	13	1	0.224193	0.00571459	0	1	4	3	3	6	5	6	2
gi|505318846|ref|WP_015505948.1|	IncA protein [Chlamydia trachomatis]	5	1	0.224193	4.52945e-05	0	1	6	0	0	1	0	6	0
gi|505318877|ref|WP_015505979.1|	pyrroloquinoline quinone biosynthesis protein PqqC [Chlamydia trachomatis]	1	1	0.022871	1	0	3	0	0	0	3	0	0	0
gi|505318912|ref|WP_015506014.1|	IncA protein [Chlamydia trachomatis]	5	1	0.224193	4.52945e-05	0	1	6	0	0	1	0	6	0
gi|505318917|ref|WP_015506019.1|	hypothetical protein [Chlamydia trachomatis]	1	0.501795	0.224193	0.212864	1	1	-2	2	1	1	0	1	3
gi|505318937|ref|WP_015506039.1|	IncA protein [Chlamydia trachomatis]	1	1	4.52945e-05	4.52945e-05	0	6	6	0	0	6	0	6	0
gi|505318976|ref|WP_015506078.1|	hypothetical protein [Chlamydia trachomatis]	1	1	1	1	0	0	0	5	5	4	4	3	3
gi|505319070|ref|WP_015506172.1|	hypothetical protein [Chlamydia trachomatis]	1	1	1	1	0	0	0	5	5	4	4	3	3
gi|505319122|ref|WP_015506224.1|	hypothetical protein [Chlamydia trachomatis]	1	0.501795	0.224193	0.212864	1	1	-2	2	1	1	0	1	3
gi|505319160|ref|WP_015506262.1|	pyrroloquinoline quinone biosynthesis protein PqqC [Chlamydia trachomatis]	1	1	0.022871	1	0	3	0	0	0	3	0	0	0
gi|505319187|ref|WP_015506289.1|	hypothetical protein [Chlamydia trachomatis]	1	0.501795	0.224193	0.212864	1	1	-2	2	1	1	0	1	3
gi|505319190|ref|WP_015506292.1|	hypothetical protein [Chlamydia trachomatis]	1	1	4.52945e-05	4.52945e-05	0	6	6	0	0	6	0	6	0
gi|505319216|ref|WP_015506318.1|	hypothetical protein [Chlamydia trachomatis]	1	0.501795	0.224193	0.212864	1	1	-2	2	1	1	0	1	3
gi|505319324|ref|WP_015506426.1|	IncA protein [Chlamydia trachomatis]	5	0.224193	0.000964813	0.000964813	1	5	5	1	0	6	1	6	1
gi|505319360|ref|WP_015506462.1|	hypothetical protein [Chlamydia trachomatis]	1	0.501795	0.224193	0.212864	1	1	-2	2	1	1	0	1	3
gi|505319405|ref|WP_015506507.1|	hypothetical protein [Chlamydia trachomatis]	1	0.501795	0.224193	0.212864	1	1	-2	2	1	1	0	1	3
gi|505319412|ref|WP_015506514.1|	hypothetical protein [Chlamydia trachomatis]	1	1	1	1	0	0	0	5	5	4	4	3	3
gi|505319422|ref|WP_015506524.1|	hypothetical protein [Chlamydia trachomatis]	1	0.501795	0.224193	0.212864	1	1	-2	2	1	1	0	1	3
gi|505319500|ref|WP_015506602.1|	hypothetical protein [Chlamydia trachomatis]	1	1	1	0.00571459	0	0	4	0	0	0	0	4	0
gi|505319517|ref|WP_015506619.1|	hypothetical protein [Chlamydia trachomatis]	1	1	1	1	0	0	0	5	5	4	4	3	3
gi|527331484|ref|WP_020915641.1|	inclusion membrane protein D [Chlamydia trachomatis]	2	0.0158264	0.0747595	0.022871	-4	2	3	1	5	6	4	6	3
gi|527331546|ref|WP_020915703.1|	hypothetical protein [Chlamydia trachomatis]	13	1	0.224193	0.00571459	0	1	4	3	3	6	5	6	2
gi|527331777|ref|WP_020915934.1|	hypothetical protein [Chlamydia trachomatis]	2	1	4.52945e-05	4.52945e-05	0	6	6	0	0	6	0	6	0
gi|532469229|ref|WP_020966685.1|	membrane protein [Chlamydia trachomatis]	1	0.0158264	0.243678	0.557128	-4	-2	1	1	5	2	4	4	3
gi|532469249|ref|WP_020966689.1|	membrane protein [Chlamydia trachomatis]	1	0.501795	0.224193	0.212864	1	1	-2	2	1	1	0	1	3
gi|532470533|ref|WP_020966823.1|	membrane protein [Chlamydia trachomatis]	1	1	1	1	0	0	0	5	5	4	4	3	3
gi|532470732|ref|WP_020966842.1|	trigger factor [Chlamydia trachomatis]	2	1	0.224193	1	0	1	0	5	5	6	5	5	5
gi|532471839|ref|WP_020966909.1|	membrane protein [Chlamydia trachomatis]	1	0.0158264	0.243678	0.557128	-4	-2	1	1	5	2	4	4	3
gi|532471864|ref|WP_020966912.1|	membrane protein [Chlamydia trachomatis]	1	0.501795	0.224193	0.212864	1	1	-2	2	1	1	0	1	3
gi|532472005|ref|WP_020966944.1|	putative inclusion membrane protein [Chlamydia trachomatis]	1	1	4.52945e-05	4.52945e-05	0	6	6	0	0	6	0	6	0
gi|532472016|ref|WP_020966947.1|	putative inclusion membrane protein [Chlamydia trachomatis]	3	1	0.224193	4.52945e-05	0	1	6	0	0	1	0	6	0
gi|532472052|ref|WP_020966979.1|	membrane protein [Chlamydia trachomatis]	1	0.224193	0.212864	0.000964813	-1	2	5	0	1	3	1	5	0
gi|532472162|ref|WP_020967031.1|	glyceraldehyde-3-phosphate dehydrogenase [Chlamydia trachomatis]	1	0.557128	0.557128	0.501795	1	-1	-1	3	2	2	3	1	2
gi|532484035|ref|WP_020967694.1|	membrane protein [Chlamydia trachomatis]	1	0.501795	0.224193	0.212864	1	1	-2	2	1	1	0	1	3
gi|532484143|ref|WP_020967703.1|	membrane protein [Chlamydia trachomatis]	1	0.224193	0.212864	0.000964813	-1	2	5	0	1	3	1	5	0
gi|532486523|ref|WP_020967754.1|	membrane protein [Chlamydia trachomatis]	1	0.501795	0.224193	0.212864	1	1	-2	2	1	1	0	1	3
gi|532524926|ref|YP_008470966.1|	hypothetical protein CTL0612 [Chlamydia trachomatis 434/Bu]; Duplicate proteins: gi|497559567|ref|WP_009873751.1|	1	0.224193	0.212864	0.000964813	-1	2	5	0	1	3	1	5	0
gi|549792089|ref|WP_022557700.1|	inclusion membrane protein [Chlamydia trachomatis]	1	1	4.52945e-05	4.52945e-05	0	6	6	0	0	6	0	6	0
gi|549792097|ref|WP_022557705.1|	hypothetical protein [Chlamydia trachomatis]	1	0.212864	0.557128	0.501795	2	1	1	5	3	4	3	5	4
gi|549801389|ref|WP_022564818.1|	hypothetical protein [Chlamydia trachomatis]	1	0.501795	0.224193	0.212864	1	1	-2	2	1	1	0	1	3
gi|568192758|ref|WP_024067122.1|	membrane protein [Chlamydia trachomatis]	4	1	4.52945e-05	4.52945e-05	0	6	6	0	0	6	0	6	0
gi|568192759|ref|WP_024067123.1|	membrane protein [Chlamydia trachomatis]	5	1	0.224193	4.52945e-05	0	1	6	0	0	1	0	6	0
gi|568192761|ref|WP_024067125.1|	acetyl-CoA carboxylase biotin carboxyl carrier protein subunit [Chlamydia trachomatis]	2	1	0.501795	1	0	1	0	0	0	5	4	5	5
gi|568192768|ref|WP_024067132.1|	membrane protein [Chlamydia trachomatis]	1	0.501795	0.224193	0.212864	1	1	-2	2	1	1	0	1	3
gi|568192783|ref|WP_024067147.1|	inclusion membrane protein [Chlamydia trachomatis]	1	1	4.52945e-05	4.52945e-05	0	6	6	0	0	6	0	6	0
gi|568192793|ref|WP_024067157.1|	membrane protein [Chlamydia trachomatis]	1	1	0.224193	0.000964813	0	1	5	0	0	1	0	5	0
gi|568192823|ref|WP_024067187.1|	membrane protein [Chlamydia trachomatis]	1	0.224193	0.212864	0.000964813	-1	2	5	0	1	3	1	5	0
gi|568192851|ref|WP_024067215.1|	hypothetical protein [Chlamydia trachomatis]	1	0.212864	0.557128	0.501795	2	1	1	5	3	4	3	5	4
gi|568192895|ref|WP_024067259.1|	trigger factor [Chlamydia trachomatis]	3	0.224193	1	1	1	0	0	6	5	6	6	6	6
gi|568192903|ref|WP_024067267.1|	RNA-binding protein [Chlamydia trachomatis]	2	1	4.52945e-05	4.52945e-05	0	6	6	0	0	6	0	6	0
gi|693397599|ref|WP_032363965.1|	dehydrogenase [Chlamydia trachomatis]	1	1	0.022871	1	0	3	0	0	0	3	0	0	0
gi|752529026|ref|WP_041200545.1|	hypothetical protein, partial [Chlamydia trachomatis]	1	0.212864	0.557128	0.501795	2	1	1	5	3	4	3	5	4
gi|757803384|ref|WP_043020563.1|	dehydrogenase [Chlamydia trachomatis]	1	1	0.022871	1	0	3	0	0	0	3	0	0	0
gi|908374640|ref|WP_049749261.1|	hypothetical protein [Chlamydia trachomatis]	1	0.0158264	0.243678	0.557128	-4	-2	1	1	5	2	4	4	3
gi|913406746|ref|WP_050396442.1|	hypothetical protein [Chlamydia trachomatis]	5	1	0.224193	4.52945e-05	0	1	6	0	0	1	0	6	0
gi|915694683|ref|WP_050869783.1|	hypothetical protein [Chlamydia trachomatis]	1	1	4.52945e-05	4.52945e-05	0	6	6	0	0	6	0	6	0
gi|918673615|ref|WP_052544089.1|	IncA protein [Chlamydia trachomatis]	3	1	0.224193	4.52945e-05	0	1	6	0	0	1	0	6	0
gi|929549876|ref|WP_054088481.1|	hypothetical protein [Chlamydia trachomatis]	1	0.501795	0.224193	0.212864	1	1	-2	2	1	1	0	1	3
gi|929549903|ref|WP_054088508.1|	hypothetical protein [Chlamydia trachomatis]	1	1	1	1	0	0	0	5	5	4	4	3	3
gi|942533286|ref|WP_055347983.1|	hypothetical protein [Chlamydia trachomatis]	1	1	1	1	0	0	0	5	5	4	4	3	3
gi|942534975|ref|WP_055348734.1|	molecular chaperone DnaK [Chlamydia trachomatis]	1	1	0.022871	0.224193	0	3	1	0	0	3	0	1	0
gi|942535087|ref|WP_055348781.1|	hypothetical protein [Chlamydia trachomatis]	1	1	1	0.000964813	0	0	5	0	0	0	0	5	0
gi|942535100|ref|WP_055348788.1|	hypothetical protein [Chlamydia trachomatis]	1	1	1	1	0	0	0	5	5	4	4	3	3
gi|942535190|ref|WP_055348831.1|	dehydrogenase, partial [Chlamydia trachomatis]	1	1	0.022871	1	0	3	0	0	0	3	0	0	0
gi|942535767|ref|WP_055348943.1|	hypothetical protein [Chlamydia trachomatis]	1	1	1	1	0	0	0	5	5	4	4	3	3
gi|942535789|ref|WP_055348965.1|	hypothetical protein [Chlamydia trachomatis]	1	0.501795	0.224193	0.212864	1	1	-2	2	1	1	0	1	3
gi|950172882|ref|WP_057222102.1|	hypothetical protein [Chlamydia trachomatis]	5	1	0.224193	4.52945e-05	0	1	6	0	0	1	0	6	0
gi|950172892|ref|WP_057222110.1|	tryptophan--tRNA ligase [Chlamydia trachomatis]	2	1	1	1	0	0	0	6	6	6	6	6	6
gi|950174350|ref|WP_057222119.1|	hypothetical protein [Chlamydia trachomatis]	1	1	1	1	0	0	0	5	5	4	4	3	3
gi|950202056|ref|WP_057247658.1|	F0F1 ATP synthase subunit beta [Chlamydia trachomatis]	1	0.0711741	0.0747595	0.224193	3	2	1	4	1	2	0	1	0
gi|950212127|ref|WP_057257181.1|	molecular chaperone DnaK, partial [Chlamydia trachomatis]	1	1	0.022871	0.224193	0	3	1	0	0	3	0	1	0
gi|950223442|ref|WP_057267635.1|	thioredoxin peroxidase, partial [Chlamydia trachomatis]	1	0.243678	1	0.243678	-2	0	-2	2	4	4	4	2	4
sp|A4GXA9|EME2_HUMAN	Probable crossover junction endonuclease EME2 OS=Homo sapiens GN=EME2 PE=1 SV=3	1	1	0.0747595	1	0	2	0	3	3	2	0	0	0
sp|A8K2U0|A2ML1_HUMAN	Alpha-2-macroglobulin-like protein 1 OS=Homo sapiens GN=A2ML1 PE=1 SV=3	2	1	0.00571459	1	0	4	0	0	0	4	0	0	0
sp|O00151|PDLI1_HUMAN	PDZ and LIM domain protein 1 OS=Homo sapiens GN=PDLIM1 PE=1 SV=4	3	1	0.022871	0.212864	0	3	2	0	0	3	0	5	3
sp|O00161|SNP23_HUMAN	Synaptosomal-associated protein 23 OS=Homo sapiens GN=SNAP23 PE=1 SV=1	1	1	1	4.52945e-05	0	0	6	0	0	0	0	6	0
sp|O00193|SMAP_HUMAN	Small acidic protein OS=Homo sapiens GN=SMAP PE=1 SV=1	1	1	1	4.52945e-05	0	0	6	0	0	0	0	6	0
sp|O00264|PGRC1_HUMAN	Membrane-associated progesterone receptor component 1 OS=Homo sapiens GN=PGRMC1 PE=1 SV=3	7	4.52945e-05	4.52945e-05	4.52945e-05	6	6	6	6	0	6	0	6	0
sp|O00273|DFFA_HUMAN	DNA fragmentation factor subunit alpha OS=Homo sapiens GN=DFFA PE=1 SV=1	5	1	1	4.52945e-05	0	0	6	0	0	0	0	6	0
sp|O00410|IPO5_HUMAN	Importin-5 OS=Homo sapiens GN=IPO5 PE=1 SV=4	1	1	1	0.022871	0	0	3	0	0	0	0	3	0
sp|O00571|DDX3X_HUMAN	ATP-dependent RNA helicase DDX3X OS=Homo sapiens GN=DDX3X PE=1 SV=3	1	1	1	0.00571459	0	0	4	0	0	0	0	4	0
sp|O00592|PODXL_HUMAN	Podocalyxin OS=Homo sapiens GN=PODXL PE=1 SV=2	2	1	0.00571459	4.52945e-05	0	4	6	0	0	4	0	6	0
sp|O14639|ABLM1_HUMAN	Actin-binding LIM protein 1 OS=Homo sapiens GN=ABLIM1 PE=1 SV=3	2	0.212864	0.022871	1	2	3	0	5	3	3	0	0	0
sp|O14730|RIOK3_HUMAN	Serine/threonine-protein kinase RIO3 OS=Homo sapiens GN=RIOK3 PE=1 SV=2	1	1	1	0.00571459	0	0	4	0	0	0	0	4	0
sp|O14737|PDCD5_HUMAN	Programmed cell death protein 5 OS=Homo sapiens GN=PDCD5 PE=1 SV=3	6	0.022871	0.00571459	4.52945e-05	3	4	6	3	0	4	0	6	0
sp|O14745|NHRF1_HUMAN	Na(+)/H(+) exchange regulatory cofactor NHE-RF1 OS=Homo sapiens GN=SLC9A3R1 PE=1 SV=4	4	1	0.000964813	4.52945e-05	0	5	6	0	0	5	0	6	0
sp|O14964|HGS_HUMAN	Hepatocyte growth factor-regulated tyrosine kinase substrate OS=Homo sapiens GN=HGS PE=1 SV=1	6	1	0.022871	4.52945e-05	0	3	6	0	0	3	0	6	0
sp|O14974|MYPT1_HUMAN	Protein phosphatase 1 regulatory subunit 12A OS=Homo sapiens GN=PPP1R12A PE=1 SV=1	34	0.000964813	4.52945e-05	4.52945e-05	-5	6	6	0	5	6	0	6	0
sp|O14979|HNRDL_HUMAN	Heterogeneous nuclear ribonucleoprotein D-like OS=Homo sapiens GN=HNRNPDL PE=1 SV=3	1	1	0.000964813	4.52945e-05	0	5	6	0	0	5	0	6	0
sp|O15027|SC16A_HUMAN	Protein transport protein Sec16A OS=Homo sapiens GN=SEC16A PE=1 SV=3	13	1	4.52945e-05	0.0747595	0	6	2	0	0	6	0	6	4
sp|O15173|PGRC2_HUMAN	Membrane-associated progesterone receptor component 2 OS=Homo sapiens GN=PGRMC2 PE=1 SV=1	4	1	4.52945e-05	4.52945e-05	0	6	6	0	0	6	0	6	0
sp|O15231|ZN185_HUMAN	Zinc finger protein 185 OS=Homo sapiens GN=ZNF185 PE=1 SV=3	1	1	1	0.022871	0	0	3	0	0	0	0	3	0
sp|O15234|CASC3_HUMAN	Protein CASC3 OS=Homo sapiens GN=CASC3 PE=1 SV=2	1	1	1	0.00571459	0	0	4	0	0	0	0	4	0
sp|O15355|PPM1G_HUMAN	Protein phosphatase 1G OS=Homo sapiens GN=PPM1G PE=1 SV=1	5	1	0.022871	4.52945e-05	0	3	6	0	0	3	0	6	0
sp|O15400|STX7_HUMAN	Syntaxin-7 OS=Homo sapiens GN=STX7 PE=1 SV=4	2	1	0.00571459	4.52945e-05	0	4	6	0	0	4	0	6	0
sp|O15511|ARPC5_HUMAN	Actin-related protein 2/3 complex subunit 5 OS=Homo sapiens GN=ARPC5 PE=1 SV=3	1	1	1	0.022871	0	0	3	0	0	0	0	3	0
sp|O43169|CYB5B_HUMAN	Cytochrome b5 type B OS=Homo sapiens GN=CYB5B PE=1 SV=2	2	1	4.52945e-05	0.212864	0	6	2	0	0	6	0	5	3
sp|O43399|TPD54_HUMAN	Tumor protein D54 OS=Homo sapiens GN=TPD52L2 PE=1 SV=2	3	1	1	0.000964813	0	0	5	0	0	0	0	5	0
sp|O43491|E41L2_HUMAN	Band 4.1-like protein 2 OS=Homo sapiens GN=EPB41L2 PE=1 SV=1	2	1	1	0.000964813	0	0	5	0	0	0	0	5	0
sp|O43707|ACTN4_HUMAN	Alpha-actinin-4 OS=Homo sapiens GN=ACTN4 PE=1 SV=2	2	0.000964813	0.557128	0.022871	5	-1	3	5	0	3	4	3	0
sp|O43852|CALU_HUMAN	Calumenin OS=Homo sapiens GN=CALU PE=1 SV=2	22	1	1	1	0	0	0	6	6	6	6	6	6
sp|O60271|JIP4_HUMAN	C-jun-amino-terminal kinase-interacting protein 4 OS=Homo sapiens GN=SPAG9 PE=1 SV=4	1	1	1	4.52945e-05	0	0	6	0	0	0	0	6	0
sp|O60437|PEPL_HUMAN	Periplakin OS=Homo sapiens GN=PPL PE=1 SV=4	1	1	1	4.52945e-05	0	0	6	0	0	0	0	6	0
sp|O60664|PLIN3_HUMAN	Perilipin-3 OS=Homo sapiens GN=PLIN3 PE=1 SV=3	9	1	4.52945e-05	4.52945e-05	0	6	6	0	0	6	0	6	0
sp|O60716|CTND1_HUMAN	Catenin delta-1 OS=Homo sapiens GN=CTNND1 PE=1 SV=1	1	1	1	0.000964813	0	0	5	0	0	0	0	5	0
sp|O60888|CUTA_HUMAN	Protein CutA OS=Homo sapiens GN=CUTA PE=1 SV=2	1	1	1	0.00571459	0	0	4	0	0	0	0	4	0
sp|O60936|NOL3_HUMAN	Nucleolar protein 3 OS=Homo sapiens GN=NOL3 PE=1 SV=2	2	1	1	4.52945e-05	0	0	6	0	0	0	0	6	0
sp|O75083|WDR1_HUMAN	WD repeat-containing protein 1 OS=Homo sapiens GN=WDR1 PE=1 SV=4	1	0.212864	1	0.0747595	2	0	2	5	3	5	5	6	4
sp|O75128|COBL_HUMAN	Protein cordon-bleu OS=Homo sapiens GN=COBL PE=1 SV=2	2	1	1	4.52945e-05	0	0	6	0	0	0	0	6	0
sp|O75223|GGCT_HUMAN	Gamma-glutamylcyclotransferase OS=Homo sapiens GN=GGCT PE=1 SV=1	4	1	1	0.224193	0	0	1	6	6	6	6	6	5
sp|O75347|TBCA_HUMAN	Tubulin-specific chaperone A OS=Homo sapiens GN=TBCA PE=1 SV=3	3	1	0.022871	4.52945e-05	0	3	6	0	0	3	0	6	0
sp|O75369|FLNB_HUMAN	Filamin-B OS=Homo sapiens GN=FLNB PE=1 SV=2	1	1	1	1	0	0	0	0	0	0	0	0	0
sp|O75381|PEX14_HUMAN	Peroxisomal membrane protein PEX14 OS=Homo sapiens GN=PEX14 PE=1 SV=1	1	1	1	4.52945e-05	0	0	6	0	0	0	0	6	0
sp|O75391|SPAG7_HUMAN	Sperm-associated antigen 7 OS=Homo sapiens GN=SPAG7 PE=1 SV=2	2	1	1	0.000964813	0	0	5	0	0	0	0	5	0
sp|O75396|SC22B_HUMAN	Vesicle-trafficking protein SEC22b OS=Homo sapiens GN=SEC22B PE=1 SV=4	1	1	1	1	0	0	0	0	0	0	0	0	0
sp|O75410|TACC1_HUMAN	Transforming acidic coiled-coil-containing protein 1 OS=Homo sapiens GN=TACC1 PE=1 SV=2	1	1	1	0.000964813	0	0	5	0	0	0	0	5	0
sp|O75822|EIF3J_HUMAN	Eukaryotic translation initiation factor 3 subunit J OS=Homo sapiens GN=EIF3J PE=1 SV=2	5	1	0.000964813	4.52945e-05	0	5	6	0	0	5	0	6	0
sp|O75874|IDHC_HUMAN	Isocitrate dehydrogenase [NADP] cytoplasmic OS=Homo sapiens GN=IDH1 PE=1 SV=2	1	1	1	0.000964813	0	0	5	0	0	0	0	5	0
sp|O94761|RECQ4_HUMAN	ATP-dependent DNA helicase Q4 OS=Homo sapiens GN=RECQL4 PE=1 SV=1	1	1	1	1	0	0	0	5	5	5	5	6	6
sp|O94919|ENDD1_HUMAN	Endonuclease domain-containing 1 protein OS=Homo sapiens GN=ENDOD1 PE=1 SV=2	1	1	1	0.022871	0	0	3	0	0	0	0	3	0
sp|O95218|ZRAB2_HUMAN	Zinc finger Ran-binding domain-containing protein 2 OS=Homo sapiens GN=ZRANB2 PE=1 SV=2	7	1	1	1	0	0	0	6	6	6	6	6	6
sp|O95292|VAPB_HUMAN	Vesicle-associated membrane protein-associated protein B/C OS=Homo sapiens GN=VAPB PE=1 SV=3	1	1	4.52945e-05	4.52945e-05	0	6	6	0	0	6	0	6	0
sp|O95359|TACC2_HUMAN	Transforming acidic coiled-coil-containing protein 2 OS=Homo sapiens GN=TACC2 PE=1 SV=3	1	1	1	0.00571459	0	0	4	0	0	0	0	4	0
sp|O95425|SVIL_HUMAN	Supervillin OS=Homo sapiens GN=SVIL PE=1 SV=2	2	1	1	4.52945e-05	0	0	6	0	0	0	0	6	0
sp|O95721|SNP29_HUMAN	Synaptosomal-associated protein 29 OS=Homo sapiens GN=SNAP29 PE=1 SV=1	9	1	0.00571459	4.52945e-05	0	4	6	0	0	4	0	6	0
sp|O95785|WIZ_HUMAN	Protein Wiz OS=Homo sapiens GN=WIZ PE=1 SV=2	1	0.00571459	0.022871	0.557128	4	-3	1	4	0	0	3	4	3
sp|O95816|BAG2_HUMAN	BAG family molecular chaperone regulator 2 OS=Homo sapiens GN=BAG2 PE=1 SV=1	2	1	1	4.52945e-05	0	0	6	0	0	0	0	6	0
sp|O95817|BAG3_HUMAN	BAG family molecular chaperone regulator 3 OS=Homo sapiens GN=BAG3 PE=1 SV=3	10	1	4.52945e-05	4.52945e-05	0	6	6	0	0	6	0	6	0
sp|O95865|DDAH2_HUMAN	N(G),N(G)-dimethylarginine dimethylaminohydrolase 2 OS=Homo sapiens GN=DDAH2 PE=1 SV=1	1	1	1	1	0	0	0	0	0	0	0	0	0
sp|P00338|LDHA_HUMAN	L-lactate dehydrogenase A chain OS=Homo sapiens GN=LDHA PE=1 SV=2	2	1	1	0.224193	0	0	1	5	5	6	6	6	5
sp|P00441|SODC_HUMAN	Superoxide dismutase [Cu-Zn] OS=Homo sapiens GN=SOD1 PE=1 SV=2	1	1	0.0747595	0.0747595	0	-2	-2	5	5	4	6	4	6
sp|P00491|PNPH_HUMAN	Purine nucleoside phosphorylase OS=Homo sapiens GN=PNP PE=1 SV=2	1	1	1	1	0	0	0	0	0	0	0	0	0
sp|P00533|EGFR_HUMAN	Epidermal growth factor receptor OS=Homo sapiens GN=EGFR PE=1 SV=2	1	1	1	4.52945e-05	0	0	6	0	0	0	0	6	0
sp|P00558|PGK1_HUMAN	Phosphoglycerate kinase 1 OS=Homo sapiens GN=PGK1 PE=1 SV=3	1	0.00571459	0.557128	0.557128	4	-1	-1	4	0	3	4	3	4
sp|P00738|HPT_HUMAN	Haptoglobin OS=Homo sapiens GN=HP PE=1 SV=1	1	1	1	1	0	0	0	0	0	0	0	0	0
sp|P01011|AACT_HUMAN	Alpha-1-antichymotrypsin OS=Homo sapiens GN=SERPINA3 PE=1 SV=2	1	0.022871	0.0747595	1	3	2	0	3	0	2	0	0	0
sp|P01024|CO3_HUMAN	Complement C3 OS=Homo sapiens GN=C3 PE=1 SV=2	1	0.022871	1	1	3	0	0	3	0	0	0	0	0
sp|P01034|CYTC_HUMAN	Cystatin-C OS=Homo sapiens GN=CST3 PE=1 SV=1	1	0.00571459	0.022871	1	4	-3	0	4	0	0	3	0	0
sp|P01040|CYTA_HUMAN	Cystatin-A OS=Homo sapiens GN=CSTA PE=1 SV=1	11	1	1	1	0	0	0	6	6	6	6	6	6
sp|P01591|IGJ_HUMAN	Immunoglobulin J chain OS=Homo sapiens GN=IGJ PE=1 SV=4	1	1	1	0.022871	0	0	3	0	0	0	0	3	0
sp|P01833|PIGR_HUMAN	Polymeric immunoglobulin receptor OS=Homo sapiens GN=PIGR PE=1 SV=4	1	1	1	1	0	0	0	3	3	3	3	3	3
sp|P01834|IGKC_HUMAN	Ig kappa chain C region OS=Homo sapiens GN=IGKC PE=1 SV=1	5	0.501795	0.557128	1	1	1	0	5	4	4	3	4	4
sp|P01857|IGHG1_HUMAN	Ig gamma-1 chain C region OS=Homo sapiens GN=IGHG1 PE=1 SV=1	2	1	0.224193	0.224193	0	-1	-1	4	4	5	6	5	6
sp|P01876|IGHA1_HUMAN	Ig alpha-1 chain C region OS=Homo sapiens GN=IGHA1 PE=1 SV=2	1	0.022871	0.557128	1	3	-1	0	3	0	3	4	3	3
sp|P01877|IGHA2_HUMAN	Ig alpha-2 chain C region OS=Homo sapiens GN=IGHA2 PE=1 SV=3	1	0.501795	0.224193	1	1	-1	0	5	4	5	6	4	4
sp|P01891|1A68_HUMAN	HLA class I histocompatibility antigen, A-68 alpha chain OS=Homo sapiens GN=HLA-A PE=1 SV=4	1	1	4.52945e-05	4.52945e-05	0	6	6	0	0	6	0	6	0
sp|P02533|K1C14_HUMAN	Keratin, type I cytoskeletal 14 OS=Homo sapiens GN=KRT14 PE=1 SV=4	29	1	1	1	0	0	0	6	6	6	6	6	6
sp|P02538|K2C6A_HUMAN	Keratin, type II cytoskeletal 6A OS=Homo sapiens GN=KRT6A PE=1 SV=3	6	1	0.224193	0.224193	0	1	1	6	6	6	5	6	5
sp|P02545|LMNA_HUMAN	Prelamin-A/C OS=Homo sapiens GN=LMNA PE=1 SV=1	5	0.224193	0.224193	0.0747595	1	-1	2	6	5	5	6	6	4
sp|P02743|SAMP_HUMAN	Serum amyloid P-component OS=Homo sapiens GN=APCS PE=1 SV=2	2	1	1	1	0	0	0	6	6	6	6	6	6
sp|P02786|TFR1_HUMAN	Transferrin receptor protein 1 OS=Homo sapiens GN=TFRC PE=1 SV=2	2	1	0.000964813	4.52945e-05	0	5	6	0	0	5	0	6	0
sp|P02788|TRFL_HUMAN	Lactotransferrin OS=Homo sapiens GN=LTF PE=1 SV=6	1	4.52945e-05	0.557128	1	6	1	0	6	0	4	3	4	4
sp|P02794|FRIH_HUMAN	Ferritin heavy chain OS=Homo sapiens GN=FTH1 PE=1 SV=2	1	1	1	0.00571459	0	0	4	0	0	0	0	4	0
sp|P02810|PRPC_HUMAN	Salivary acidic proline-rich phosphoprotein 1/2 OS=Homo sapiens GN=PRH1 PE=1 SV=2	2	0.022871	0.022871	1	3	3	0	3	0	6	3	5	5
sp|P04040|CATA_HUMAN	Catalase OS=Homo sapiens GN=CAT PE=1 SV=3	11	1	0.224193	1	0	1	0	6	6	6	5	6	6
sp|P04075|ALDOA_HUMAN	Fructose-bisphosphate aldolase A OS=Homo sapiens GN=ALDOA PE=1 SV=2	3	0.000964813	1	1	5	0	0	5	0	0	0	0	0
sp|P04080|CYTB_HUMAN	Cystatin-B OS=Homo sapiens GN=CSTB PE=1 SV=2	2	1	0.022871	4.52945e-05	0	3	6	0	0	3	0	6	0
sp|P04083|ANXA1_HUMAN	Annexin A1 OS=Homo sapiens GN=ANXA1 PE=1 SV=2	7	0.224193	1	0.224193	1	0	1	6	5	6	6	6	5
sp|P04114|APOB_HUMAN	Apolipoprotein B-100 OS=Homo sapiens GN=APOB PE=1 SV=2	2	1	0.00571459	0.000964813	0	4	5	5	5	4	0	5	0
sp|P04259|K2C6B_HUMAN	Keratin, type II cytoskeletal 6B OS=Homo sapiens GN=KRT6B PE=1 SV=5	7	1	0.557128	0.557128	0	1	1	6	6	4	3	4	3
sp|P04264|K2C1_HUMAN	Keratin, type II cytoskeletal 1 OS=Homo sapiens GN=KRT1 PE=1 SV=6	7	1	1	1	0	0	0	6	6	6	6	6	6
sp|P04279|SEMG1_HUMAN	Semenogelin-1 OS=Homo sapiens GN=SEMG1 PE=1 SV=2	4	1	0.557128	0.501795	0	-1	1	4	4	3	4	5	4
sp|P04406|G3P_HUMAN	Glyceraldehyde-3-phosphate dehydrogenase OS=Homo sapiens GN=GAPDH PE=1 SV=3	16	1	1	1	0	0	0	6	6	6	6	6	6
sp|P04792|HSPB1_HUMAN	Heat shock protein beta-1 OS=Homo sapiens GN=HSPB1 PE=1 SV=2	4	1	1	1	0	0	0	6	6	6	6	6	6
sp|P05089|ARGI1_HUMAN	Arginase-1 OS=Homo sapiens GN=ARG1 PE=1 SV=2	11	1	1	1	0	0	0	6	6	6	6	6	6
sp|P05109|S10A8_HUMAN	Protein S100-A8 OS=Homo sapiens GN=S100A8 PE=1 SV=1	5	0.212864	1	0.0747595	-2	0	2	3	5	6	6	6	4
sp|P05120|PAI2_HUMAN	Plasminogen activator inhibitor 2 OS=Homo sapiens GN=SERPINB2 PE=1 SV=2	1	0.557128	0.022871	1	1	3	0	4	3	3	0	0	0
sp|P05165|PCCA_HUMAN	Propionyl-CoA carboxylase alpha chain, mitochondrial OS=Homo sapiens GN=PCCA PE=1 SV=4	1	1	1	0.000964813	0	0	5	0	0	0	0	5	0
sp|P05386|RLA1_HUMAN	60S acidic ribosomal protein P1 OS=Homo sapiens GN=RPLP1 PE=1 SV=1	1	1	0.022871	0.00571459	0	3	4	0	0	3	0	4	0
sp|P05387|RLA2_HUMAN	60S acidic ribosomal protein P2 OS=Homo sapiens GN=RPLP2 PE=1 SV=1	4	1	0.224193	0.212864	0	1	2	6	6	6	5	5	3
sp|P05556|ITB1_HUMAN	Integrin beta-1 OS=Homo sapiens GN=ITGB1 PE=1 SV=2	7	1	4.52945e-05	4.52945e-05	0	6	6	0	0	6	0	6	0
sp|P05787|K2C8_HUMAN	Keratin, type II cytoskeletal 8 OS=Homo sapiens GN=KRT8 PE=1 SV=7	45	1	4.52945e-05	4.52945e-05	0	6	6	0	0	6	0	6	0
sp|P06396|GELS_HUMAN	Gelsolin OS=Homo sapiens GN=GSN PE=1 SV=1	2	0.557128	0.557128	0.557128	-1	-1	1	3	4	3	4	4	3
sp|P06702|S10A9_HUMAN	Protein S100-A9 OS=Homo sapiens GN=S100A9 PE=1 SV=1	11	1	1	1	0	0	0	6	6	6	6	6	6
sp|P06703|S10A6_HUMAN	Protein S100-A6 OS=Homo sapiens GN=S100A6 PE=1 SV=1	3	0.224193	1	1	1	0	0	6	5	6	6	6	6
sp|P06733|ENOA_HUMAN	Alpha-enolase OS=Homo sapiens GN=ENO1 PE=1 SV=2	5	0.224193	0.212864	0.0747595	1	2	2	6	5	5	3	6	4
sp|P06744|G6PI_HUMAN	Glucose-6-phosphate isomerase OS=Homo sapiens GN=GPI PE=1 SV=4	1	1	1	0.000964813	0	0	5	0	0	0	0	5	0
sp|P06748|NPM_HUMAN	Nucleophosmin OS=Homo sapiens GN=NPM1 PE=1 SV=2	6	1	1	1	0	0	0	6	6	6	6	6	6
sp|P06753|TPM3_HUMAN	Tropomyosin alpha-3 chain OS=Homo sapiens GN=TPM3 PE=1 SV=2	3	1	0.0747595	0.0747595	0	2	2	5	5	6	4	6	4
sp|P07237|PDIA1_HUMAN	Protein disulfide-isomerase OS=Homo sapiens GN=P4HB PE=1 SV=3	8	4.52945e-05	4.52945e-05	4.52945e-05	6	6	6	6	0	6	0	6	0
sp|P07339|CATD_HUMAN	Cathepsin D OS=Homo sapiens GN=CTSD PE=1 SV=1	2	0.224193	0.224193	1	1	1	0	6	5	6	5	5	5
sp|P07355|ANXA2_HUMAN	Annexin A2 OS=Homo sapiens GN=ANXA2 PE=1 SV=2	6	1	0.0747595	0.0747595	0	2	2	6	6	6	4	6	4
sp|P07384|CAN1_HUMAN	Calpain-1 catalytic subunit OS=Homo sapiens GN=CAPN1 PE=1 SV=1	1	1	0.557128	1	0	1	0	0	0	4	3	3	3
sp|P07858|CATB_HUMAN	Cathepsin B OS=Homo sapiens GN=CTSB PE=1 SV=3	1	1	0.022871	1	0	3	0	0	0	3	0	0	0
sp|P07951|TPM2_HUMAN	Tropomyosin beta chain OS=Homo sapiens GN=TPM2 PE=1 SV=1	1	0.00571459	0.501795	0.557128	4	1	1	4	0	5	4	4	3
sp|P08195|4F2_HUMAN	4F2 cell-surface antigen heavy chain OS=Homo sapiens GN=SLC3A2 PE=1 SV=3	8	1	0.022871	4.52945e-05	0	3	6	0	0	3	0	6	0
sp|P08670|VIME_HUMAN	Vimentin OS=Homo sapiens GN=VIM PE=1 SV=4	34	0.501795	0.224193	1	1	1	0	5	4	6	5	6	6
sp|P08727|K1C19_HUMAN	Keratin, type I cytoskeletal 19 OS=Homo sapiens GN=KRT19 PE=1 SV=4	3	1	1	4.52945e-05	0	0	6	0	0	0	0	6	0
sp|P08729|K2C7_HUMAN	Keratin, type II cytoskeletal 7 OS=Homo sapiens GN=KRT7 PE=1 SV=5	10	1	0.022871	4.52945e-05	0	3	6	0	0	3	0	6	0
sp|P08779|K1C16_HUMAN	Keratin, type I cytoskeletal 16 OS=Homo sapiens GN=KRT16 PE=1 SV=4	35	1	1	1	0	0	0	6	6	6	6	6	6
sp|P08865|RSSA_HUMAN	40S ribosomal protein SA OS=Homo sapiens GN=RPSA PE=1 SV=4	1	0.022871	0.501795	0.022871	-3	-1	-3	0	3	4	5	0	3
sp|P08962|CD63_HUMAN	CD63 antigen OS=Homo sapiens GN=CD63 PE=1 SV=2	1	1	1	0.00571459	0	0	4	0	0	0	0	4	0
sp|P09228|CYTT_HUMAN	Cystatin-SA OS=Homo sapiens GN=CST2 PE=1 SV=1	1	1	1	1	0	0	0	0	0	0	0	0	0
sp|P09382|LEG1_HUMAN	Galectin-1 OS=Homo sapiens GN=LGALS1 PE=1 SV=2	2	1	0.0747595	0.022871	0	2	3	5	5	6	4	6	3
sp|P09429|HMGB1_HUMAN	High mobility group protein B1 OS=Homo sapiens GN=HMGB1 PE=1 SV=3	1	1	0.022871	0.000964813	0	3	5	0	0	3	0	5	0
sp|P09496|CLCA_HUMAN	Clathrin light chain A OS=Homo sapiens GN=CLTA PE=1 SV=1	6	1	0.022871	4.52945e-05	0	3	6	0	0	6	3	6	0
sp|P09497|CLCB_HUMAN	Clathrin light chain B OS=Homo sapiens GN=CLTB PE=1 SV=1	3	0.022871	0.00571459	4.52945e-05	-3	4	6	0	3	4	0	6	0
sp|P09601|HMOX1_HUMAN	Heme oxygenase 1 OS=Homo sapiens GN=HMOX1 PE=1 SV=1	1	1	0.022871	1	0	3	0	0	0	3	0	0	0
sp|P09622|DLDH_HUMAN	Dihydrolipoyl dehydrogenase, mitochondrial OS=Homo sapiens GN=DLD PE=1 SV=2	1	1	1	0.022871	0	0	3	0	0	0	0	3	0
sp|P09972|ALDOC_HUMAN	Fructose-bisphosphate aldolase C OS=Homo sapiens GN=ALDOC PE=1 SV=2	1	0.022871	1	1	3	0	0	3	0	0	0	0	0
sp|P10412|H14_HUMAN	Histone H1.4 OS=Homo sapiens GN=HIST1H1E PE=1 SV=2	2	0.00571459	1	1	4	0	0	4	0	5	5	5	5
sp|P10599|THIO_HUMAN	Thioredoxin OS=Homo sapiens GN=TXN PE=1 SV=3	7	1	1	1	0	0	0	6	6	6	6	6	6
sp|P10619|PPGB_HUMAN	Lysosomal protective protein OS=Homo sapiens GN=CTSA PE=1 SV=2	1	0.022871	1	1	3	0	0	3	0	0	0	0	0
sp|P10809|CH60_HUMAN	60 kDa heat shock protein, mitochondrial OS=Homo sapiens GN=HSPD1 PE=1 SV=2	3	1	1	0.224193	0	0	1	6	6	6	6	6	5
sp|P11021|GRP78_HUMAN	78 kDa glucose-regulated protein OS=Homo sapiens GN=HSPA5 PE=1 SV=2	7	0.224193	0.224193	0.0747595	-1	1	2	5	6	6	5	6	4
sp|P11137|MTAP2_HUMAN	Microtubule-associated protein 2 OS=Homo sapiens GN=MAP2 PE=1 SV=4	2	1	1	0.000964813	0	0	5	0	0	0	0	5	0
sp|P11142|HSP7C_HUMAN	Heat shock cognate 71 kDa protein OS=Homo sapiens GN=HSPA8 PE=1 SV=1	1	0.022871	1	1	-3	0	0	0	3	0	0	0	0
sp|P11279|LAMP1_HUMAN	Lysosome-associated membrane glycoprotein 1 OS=Homo sapiens GN=LAMP1 PE=1 SV=3	2	0.224193	0.224193	0.224193	1	1	1	6	5	6	5	6	5
sp|P11498|PYC_HUMAN	Pyruvate carboxylase, mitochondrial OS=Homo sapiens GN=PC PE=1 SV=2	4	0.212864	0.557128	0.022871	2	-1	-3	5	3	3	4	0	3
sp|P12273|PIP_HUMAN	Prolactin-inducible protein OS=Homo sapiens GN=PIP PE=1 SV=1	2	1	1	0.224193	0	0	-1	6	6	6	6	5	6
sp|P12277|KCRB_HUMAN	Creatine kinase B-type OS=Homo sapiens GN=CKB PE=1 SV=1	1	0.022871	0.000964813	0.022871	3	5	3	3	0	5	0	3	0
sp|P13639|EF2_HUMAN	Elongation factor 2 OS=Homo sapiens GN=EEF2 PE=1 SV=4	4	1	1	0.224193	0	0	1	6	6	6	6	6	5
sp|P13645|K1C10_HUMAN	Keratin, type I cytoskeletal 10 OS=Homo sapiens GN=KRT10 PE=1 SV=6	7	1	1	1	0	0	0	6	6	5	5	6	6
sp|P13646|K1C13_HUMAN	Keratin, type I cytoskeletal 13 OS=Homo sapiens GN=KRT13 PE=1 SV=4	9	0.022871	0.557128	1	3	-1	0	3	0	3	4	0	0
sp|P13647|K2C5_HUMAN	Keratin, type II cytoskeletal 5 OS=Homo sapiens GN=KRT5 PE=1 SV=3	48	1	1	1	0	0	0	6	6	6	6	6	6
sp|P13693|TCTP_HUMAN	Translationally-controlled tumor protein OS=Homo sapiens GN=TPT1 PE=1 SV=1	4	1	0.00571459	4.52945e-05	0	4	6	0	0	4	0	6	0
sp|P14136|GFAP_HUMAN	Glial fibrillary acidic protein OS=Homo sapiens GN=GFAP PE=1 SV=1	1	1	1	0.022871	0	0	3	0	0	0	0	3	0
sp|P14174|MIF_HUMAN	Macrophage migration inhibitory factor OS=Homo sapiens GN=MIF PE=1 SV=4	3	1	1	4.52945e-05	0	0	6	0	0	0	0	6	0
sp|P14314|GLU2B_HUMAN	Glucosidase 2 subunit beta OS=Homo sapiens GN=PRKCSH PE=1 SV=2	7	0.0747595	4.52945e-05	0.0747595	2	6	2	6	4	6	0	6	4
sp|P14618|KPYM_HUMAN	Pyruvate kinase PKM OS=Homo sapiens GN=PKM PE=1 SV=4	3	0.00571459	1	1	4	0	0	4	0	0	0	0	0
sp|P14625|ENPL_HUMAN	Endoplasmin OS=Homo sapiens GN=HSP90B1 PE=1 SV=1	1	0.00571459	1	1	4	0	0	4	0	3	3	3	3
sp|P14923|PLAK_HUMAN	Junction plakoglobin OS=Homo sapiens GN=JUP PE=1 SV=3	25	1	1	1	0	0	0	6	6	6	6	6	6
sp|P15924|DESP_HUMAN	Desmoplakin OS=Homo sapiens GN=DSP PE=1 SV=3	96	1	1	1	0	0	0	6	6	6	6	6	6
sp|P16070|CD44_HUMAN	CD44 antigen OS=Homo sapiens GN=CD44 PE=1 SV=3	3	0.022871	4.52945e-05	0.000964813	3	6	5	3	0	6	0	5	0
sp|P16401|H15_HUMAN	Histone H1.5 OS=Homo sapiens GN=HIST1H1B PE=1 SV=3	4	1	1	1	0	0	0	6	6	6	6	6	6
sp|P16402|H13_HUMAN	Histone H1.3 OS=Homo sapiens GN=HIST1H1D PE=1 SV=2	1	1	0.022871	1	0	3	0	0	0	3	0	0	0
sp|P16403|H12_HUMAN	Histone H1.2 OS=Homo sapiens GN=HIST1H1C PE=1 SV=2	2	1	0.212864	0.00571459	0	2	-4	4	4	5	3	0	4
sp|P16435|NCPR_HUMAN	NADPH--cytochrome P450 reductase OS=Homo sapiens GN=POR PE=1 SV=2	1	0.224193	1	1	1	0	0	6	5	6	6	6	6
sp|P16989|YBOX3_HUMAN	Y-box-binding protein 3 OS=Homo sapiens GN=YBX3 PE=1 SV=4	4	1	0.00571459	4.52945e-05	0	4	6	0	0	4	0	6	0
sp|P17931|LEG3_HUMAN	Galectin-3 OS=Homo sapiens GN=LGALS3 PE=1 SV=5	5	1	4.52945e-05	4.52945e-05	0	6	6	0	0	6	0	6	0
sp|P18206|VINC_HUMAN	Vinculin OS=Homo sapiens GN=VCL PE=1 SV=4	20	0.212864	0.0747595	4.52945e-05	2	2	6	5	3	6	4	6	0
sp|P19013|K2C4_HUMAN	Keratin, type II cytoskeletal 4 OS=Homo sapiens GN=KRT4 PE=1 SV=4	4	1	1	0.00571459	0	0	-4	0	0	4	4	0	4
sp|P19022|CADH2_HUMAN	Cadherin-2 OS=Homo sapiens GN=CDH2 PE=1 SV=4	1	1	1	0.000964813	0	0	5	0	0	0	0	5	0
sp|P19338|NUCL_HUMAN	Nucleolin OS=Homo sapiens GN=NCL PE=1 SV=3	3	1	0.022871	0.000964813	0	3	5	0	0	3	0	5	0
sp|P20073|ANXA7_HUMAN	Annexin A7 OS=Homo sapiens GN=ANXA7 PE=1 SV=3	1	1	4.52945e-05	4.52945e-05	0	6	6	0	0	6	0	6	0
sp|P20290|BTF3_HUMAN	Transcription factor BTF3 OS=Homo sapiens GN=BTF3 PE=1 SV=1	1	1	1	0.022871	0	0	3	0	0	0	0	3	0
sp|P20618|PSB1_HUMAN	Proteasome subunit beta type-1 OS=Homo sapiens GN=PSMB1 PE=1 SV=2	1	0.022871	1	1	3	0	0	3	0	0	0	0	0
sp|P20645|MPRD_HUMAN	Cation-dependent mannose-6-phosphate receptor OS=Homo sapiens GN=M6PR PE=1 SV=1	2	1	4.52945e-05	4.52945e-05	0	6	6	0	0	6	0	6	0
sp|P20810|ICAL_HUMAN	Calpastatin OS=Homo sapiens GN=CAST PE=1 SV=4	38	1	0.0747595	4.52945e-05	0	2	6	0	0	6	4	6	0
sp|P20930|FILA_HUMAN	Filaggrin OS=Homo sapiens GN=FLG PE=1 SV=3	15	1	0.0747595	1	0	2	0	6	6	6	4	6	6
sp|P21333|FLNA_HUMAN	Filamin-A OS=Homo sapiens GN=FLNA PE=1 SV=4	16	0.501795	0.224193	0.022871	1	-1	3	5	4	5	6	6	3
sp|P22626|ROA2_HUMAN	Heterogeneous nuclear ribonucleoproteins A2/B1 OS=Homo sapiens GN=HNRNPA2B1 PE=1 SV=2	1	1	0.00571459	1	0	-4	0	3	3	0	4	0	0
sp|P22735|TGM1_HUMAN	Protein-glutamine gamma-glutamyltransferase K OS=Homo sapiens GN=TGM1 PE=1 SV=4	4	0.501795	0.022871	0.557128	1	3	1	5	4	6	3	4	3
sp|P23526|SAHH_HUMAN	Adenosylhomocysteinase OS=Homo sapiens GN=AHCY PE=1 SV=4	1	1	1	0.000964813	0	0	5	0	0	0	0	5	0
sp|P23528|COF1_HUMAN	Cofilin-1 OS=Homo sapiens GN=CFL1 PE=1 SV=3	1	1	1	0.000964813	0	0	5	0	0	0	0	5	0
sp|P23588|IF4B_HUMAN	Eukaryotic translation initiation factor 4B OS=Homo sapiens GN=EIF4B PE=1 SV=2	19	0.224193	0.224193	0.022871	1	1	3	6	5	6	5	6	3
sp|P24298|ALAT1_HUMAN	Alanine aminotransferase 1 OS=Homo sapiens GN=GPT PE=1 SV=3	1	1	1	0.022871	0	0	3	0	0	0	0	3	0
sp|P24534|EF1B_HUMAN	Elongation factor 1-beta OS=Homo sapiens GN=EEF1B2 PE=1 SV=3	4	0.022871	4.52945e-05	0.022871	3	6	3	3	0	6	0	6	3
sp|P25054|APC_HUMAN	Adenomatous polyposis coli protein OS=Homo sapiens GN=APC PE=1 SV=2	1	1	1	0.00571459	0	0	4	0	0	0	0	4	0
sp|P25311|ZA2G_HUMAN	Zinc-alpha-2-glycoprotein OS=Homo sapiens GN=AZGP1 PE=1 SV=2	10	1	0.224193	0.501795	0	1	1	6	6	6	5	5	4
sp|P25398|RS12_HUMAN	40S ribosomal protein S12 OS=Homo sapiens GN=RPS12 PE=1 SV=3	2	1	1	4.52945e-05	0	0	6	0	0	0	0	6	0
sp|P25786|PSA1_HUMAN	Proteasome subunit alpha type-1 OS=Homo sapiens GN=PSMA1 PE=1 SV=1	2	0.224193	1	1	1	0	0	6	5	6	6	6	6
sp|P25787|PSA2_HUMAN	Proteasome subunit alpha type-2 OS=Homo sapiens GN=PSMA2 PE=1 SV=2	1	1	0.022871	1	0	3	0	0	0	3	0	0	0
sp|P25815|S100P_HUMAN	Protein S100-P OS=Homo sapiens GN=S100P PE=1 SV=2	1	0.022871	1	1	3	0	0	3	0	0	0	0	0
sp|P26447|S10A4_HUMAN	Protein S100-A4 OS=Homo sapiens GN=S100A4 PE=1 SV=1	7	1	0.224193	0.022871	0	1	3	6	6	6	5	6	3
sp|P26583|HMGB2_HUMAN	High mobility group protein B2 OS=Homo sapiens GN=HMGB2 PE=1 SV=2	1	1	1	0.022871	0	0	3	0	0	0	0	3	0
sp|P27348|1433T_HUMAN	14-3-3 protein theta OS=Homo sapiens GN=YWHAQ PE=1 SV=1	7	0.022871	0.022871	4.52945e-05	3	3	6	3	0	6	3	6	0
sp|P27482|CALL3_HUMAN	Calmodulin-like protein 3 OS=Homo sapiens GN=CALML3 PE=1 SV=2	3	0.212864	0.557128	0.000964813	2	1	5	5	3	4	3	5	0
sp|P27797|CALR_HUMAN	Calreticulin OS=Homo sapiens GN=CALR PE=1 SV=1	4	4.52945e-05	4.52945e-05	4.52945e-05	6	6	6	6	0	6	0	6	0
sp|P27816|MAP4_HUMAN	Microtubule-associated protein 4 OS=Homo sapiens GN=MAP4 PE=1 SV=3	75	1	1	1	0	0	0	6	6	6	6	6	6
sp|P27824|CALX_HUMAN	Calnexin OS=Homo sapiens GN=CANX PE=1 SV=2	13	4.52945e-05	0.022871	4.52945e-05	6	3	6	6	0	6	3	6	0
sp|P28070|PSB4_HUMAN	Proteasome subunit beta type-4 OS=Homo sapiens GN=PSMB4 PE=1 SV=4	2	1	1	0.022871	0	0	3	0	0	0	0	3	0
sp|P28072|PSB6_HUMAN	Proteasome subunit beta type-6 OS=Homo sapiens GN=PSMB6 PE=1 SV=4	1	0.212864	0.557128	0.00571459	2	1	-4	5	3	4	3	0	4
sp|P28074|PSB5_HUMAN	Proteasome subunit beta type-5 OS=Homo sapiens GN=PSMB5 PE=1 SV=3	1	0.501795	0.212864	0.022871	1	2	-3	5	4	5	3	0	3
sp|P28290|SSFA2_HUMAN	Sperm-specific antigen 2 OS=Homo sapiens GN=SSFA2 PE=1 SV=3	2	1	1	4.52945e-05	0	0	6	0	0	0	0	6	0
sp|P29401|TKT_HUMAN	Transketolase OS=Homo sapiens GN=TKT PE=1 SV=3	1	0.00571459	1	1	4	0	0	4	0	0	0	0	0
sp|P29508|SPB3_HUMAN	Serpin B3 OS=Homo sapiens GN=SERPINB3 PE=1 SV=2	7	1	1	1	0	0	0	6	6	6	6	6	6
sp|P29692|EF1D_HUMAN	Elongation factor 1-delta OS=Homo sapiens GN=EEF1D PE=1 SV=5	4	1	4.52945e-05	4.52945e-05	0	6	6	0	0	6	0	6	0
sp|P29966|MARCS_HUMAN	Myristoylated alanine-rich C-kinase substrate OS=Homo sapiens GN=MARCKS PE=1 SV=4	11	0.212864	0.022871	0.022871	-2	3	3	3	5	6	3	6	3
sp|P30040|ERP29_HUMAN	Endoplasmic reticulum resident protein 29 OS=Homo sapiens GN=ERP29 PE=1 SV=4	5	0.000964813	4.52945e-05	4.52945e-05	5	6	6	5	0	6	0	6	0
sp|P30085|KCY_HUMAN	UMP-CMP kinase OS=Homo sapiens GN=CMPK1 PE=1 SV=3	1	0.022871	1	0.00571459	3	0	4	3	0	0	0	4	0
sp|P30086|PEBP1_HUMAN	Phosphatidylethanolamine-binding protein 1 OS=Homo sapiens GN=PEBP1 PE=1 SV=3	1	0.022871	0.022871	0.212864	3	3	2	3	0	3	0	5	3
sp|P30101|PDIA3_HUMAN	Protein disulfide-isomerase A3 OS=Homo sapiens GN=PDIA3 PE=1 SV=4	3	1	0.0747595	0.224193	0	2	1	5	5	6	4	6	5
sp|P30408|T4S1_HUMAN	Transmembrane 4 L6 family member 1 OS=Homo sapiens GN=TM4SF1 PE=1 SV=1	1	0.022871	1	0.022871	3	0	3	3	0	3	3	3	0
sp|P30519|HMOX2_HUMAN	Heme oxygenase 2 OS=Homo sapiens GN=HMOX2 PE=1 SV=2	6	1	1	4.52945e-05	0	0	6	0	0	0	0	6	0
sp|P30626|SORCN_HUMAN	Sorcin OS=Homo sapiens GN=SRI PE=1 SV=1	6	1	4.52945e-05	4.52945e-05	0	6	6	0	0	6	0	6	0
sp|P30740|ILEU_HUMAN	Leukocyte elastase inhibitor OS=Homo sapiens GN=SERPINB1 PE=1 SV=1	1	0.00571459	1	0.501795	-4	0	1	0	4	0	0	5	4
sp|P31151|S10A7_HUMAN	Protein S100-A7 OS=Homo sapiens GN=S100A7 PE=1 SV=4	10	1	1	1	0	0	0	6	6	6	6	6	6
sp|P31943|HNRH1_HUMAN	Heterogeneous nuclear ribonucleoprotein H OS=Homo sapiens GN=HNRNPH1 PE=1 SV=4	1	1	1	0.022871	0	0	3	0	0	0	0	3	0
sp|P31944|CASPE_HUMAN	Caspase-14 OS=Homo sapiens GN=CASP14 PE=1 SV=2	9	1	1	0.224193	0	0	1	6	6	6	6	6	5
sp|P31946|1433B_HUMAN	14-3-3 protein beta/alpha OS=Homo sapiens GN=YWHAB PE=1 SV=3	3	0.00571459	4.52945e-05	4.52945e-05	4	6	6	4	0	6	0	6	0
sp|P31947|1433S_HUMAN	14-3-3 protein sigma OS=Homo sapiens GN=SFN PE=1 SV=1	3	0.022871	0.000964813	4.52945e-05	3	5	6	3	0	5	0	6	0
sp|P31948|STIP1_HUMAN	Stress-induced-phosphoprotein 1 OS=Homo sapiens GN=STIP1 PE=1 SV=1	15	1	0.0747595	0.0747595	0	2	2	4	4	6	4	6	4
sp|P31949|S10AB_HUMAN	Protein S100-A11 OS=Homo sapiens GN=S100A11 PE=1 SV=2	3	1	0.022871	4.52945e-05	0	3	6	0	0	3	0	6	0
sp|P32004|L1CAM_HUMAN	Neural cell adhesion molecule L1 OS=Homo sapiens GN=L1CAM PE=1 SV=2	2	1	1	0.000964813	0	0	5	0	0	0	0	5	0
sp|P32119|PRDX2_HUMAN	Peroxiredoxin-2 OS=Homo sapiens GN=PRDX2 PE=1 SV=5	5	0.224193	0.0747595	0.557128	-1	2	-1	5	6	6	4	3	4
sp|P32320|CDD_HUMAN	Cytidine deaminase OS=Homo sapiens GN=CDA PE=1 SV=2	1	1	1	0.000964813	0	0	5	0	0	0	0	5	0
sp|P35241|RADI_HUMAN	Radixin OS=Homo sapiens GN=RDX PE=1 SV=1	1	0.022871	0.0747595	1	3	2	0	3	0	2	0	0	0
sp|P35527|K1C9_HUMAN	Keratin, type I cytoskeletal 9 OS=Homo sapiens GN=KRT9 PE=1 SV=3	2	1	0.224193	0.224193	0	1	-1	6	6	6	5	5	6
sp|P35579|MYH9_HUMAN	Myosin-9 OS=Homo sapiens GN=MYH9 PE=1 SV=4	7	4.52945e-05	0.000964813	4.52945e-05	6	5	6	6	0	5	0	6	0
sp|P35613|BASI_HUMAN	Basigin OS=Homo sapiens GN=BSG PE=1 SV=2	2	0.022871	1	0.00571459	3	0	4	3	0	0	0	4	0
sp|P35637|FUS_HUMAN	RNA-binding protein FUS OS=Homo sapiens GN=FUS PE=1 SV=1	3	0.00571459	0.022871	4.52945e-05	-4	3	6	0	4	6	3	6	0
sp|P35659|DEK_HUMAN	Protein DEK OS=Homo sapiens GN=DEK PE=1 SV=1	2	1	1	0.00571459	0	0	4	0	0	0	0	4	0
sp|P35908|K22E_HUMAN	Keratin, type II cytoskeletal 2 epidermal OS=Homo sapiens GN=KRT2 PE=1 SV=2	2	1	1	1	0	0	0	6	6	6	6	6	6
sp|P37108|SRP14_HUMAN	Signal recognition particle 14 kDa protein OS=Homo sapiens GN=SRP14 PE=1 SV=2	1	1	1	0.022871	0	0	3	0	0	0	0	3	0
sp|P37802|TAGL2_HUMAN	Transgelin-2 OS=Homo sapiens GN=TAGLN2 PE=1 SV=3	16	0.224193	1	0.0747595	1	0	2	6	5	6	6	6	4
sp|P37837|TALDO_HUMAN	Transaldolase OS=Homo sapiens GN=TALDO1 PE=1 SV=2	1	0.00571459	1	0.022871	4	0	3	4	0	0	0	3	0
sp|P37840|SYUA_HUMAN	Alpha-synuclein OS=Homo sapiens GN=SNCA PE=1 SV=1	6	1	4.52945e-05	4.52945e-05	0	6	6	0	0	6	0	6	0
sp|P39687|AN32A_HUMAN	Acidic leucine-rich nuclear phosphoprotein 32 family member A OS=Homo sapiens GN=ANP32A PE=1 SV=1	1	1	0.022871	0.000964813	0	3	5	0	0	3	0	5	0
sp|P40222|TXLNA_HUMAN	Alpha-taxilin OS=Homo sapiens GN=TXLNA PE=1 SV=3	10	1	1	4.52945e-05	0	0	6	0	0	0	0	6	0
sp|P40926|MDHM_HUMAN	Malate dehydrogenase, mitochondrial OS=Homo sapiens GN=MDH2 PE=1 SV=3	1	0.022871	1	0.022871	3	0	3	3	0	0	0	3	0
sp|P41236|IPP2_HUMAN	Protein phosphatase inhibitor 2 OS=Homo sapiens GN=PPP1R2 PE=1 SV=2	1	1	1	4.52945e-05	0	0	6	0	0	0	0	6	0
sp|P42167|LAP2B_HUMAN	Lamina-associated polypeptide 2, isoforms beta/gamma OS=Homo sapiens GN=TMPO PE=1 SV=2	1	1	1	4.52945e-05	0	0	6	0	0	0	0	6	0
sp|P42357|HUTH_HUMAN	Histidine ammonia-lyase OS=Homo sapiens GN=HAL PE=1 SV=1	2	1	1	1	0	0	0	0	0	3	3	0	0
sp|P42858|HD_HUMAN	Huntingtin OS=Homo sapiens GN=HTT PE=1 SV=2	1	1	0.022871	0.022871	0	-3	3	0	0	0	3	3	0
sp|P42892|ECE1_HUMAN	Endothelin-converting enzyme 1 OS=Homo sapiens GN=ECE1 PE=1 SV=2	7	1	0.022871	4.52945e-05	0	3	6	0	0	3	0	6	0
sp|P43307|SSRA_HUMAN	Translocon-associated protein subunit alpha OS=Homo sapiens GN=SSR1 PE=1 SV=3	1	1	1	0.00571459	0	0	4	0	0	0	0	4	0
sp|P43487|RANG_HUMAN	Ran-specific GTPase-activating protein OS=Homo sapiens GN=RANBP1 PE=1 SV=1	3	1	0.00571459	4.52945e-05	0	4	6	0	0	4	0	6	0
sp|P46013|KI67_HUMAN	Antigen KI-67 OS=Homo sapiens GN=MKI67 PE=1 SV=2	3	1	1	4.52945e-05	0	0	6	0	0	0	0	6	0
sp|P46782|RS5_HUMAN	40S ribosomal protein S5 OS=Homo sapiens GN=RPS5 PE=1 SV=4	1	1	1	0.022871	0	0	3	0	0	0	0	3	0
sp|P46821|MAP1B_HUMAN	Microtubule-associated protein 1B OS=Homo sapiens GN=MAP1B PE=1 SV=2	33	1	4.52945e-05	4.52945e-05	0	6	6	0	0	6	0	6	0
sp|P46937|YAP1_HUMAN	Transcriptional coactivator YAP1 OS=Homo sapiens GN=YAP1 PE=1 SV=2	1	1	1	0.00571459	0	0	4	0	0	0	0	4	0
sp|P47895|AL1A3_HUMAN	Aldehyde dehydrogenase family 1 member A3 OS=Homo sapiens GN=ALDH1A3 PE=1 SV=2	1	1	1	0.00571459	0	0	4	0	0	0	0	4	0
sp|P47914|RL29_HUMAN	60S ribosomal protein L29 OS=Homo sapiens GN=RPL29 PE=1 SV=2	2	1	1	1	0	0	0	6	6	6	6	6	6
sp|P47929|LEG7_HUMAN	Galectin-7 OS=Homo sapiens GN=LGALS7 PE=1 SV=2	4	0.224193	0.501795	0.00571459	1	-1	-4	6	5	4	5	0	4
sp|P48594|SPB4_HUMAN	Serpin B4 OS=Homo sapiens GN=SERPINB4 PE=1 SV=2	2	0.022871	0.00571459	1	3	4	0	3	0	4	0	0	0
sp|P48634|PRC2A_HUMAN	Protein PRRC2A OS=Homo sapiens GN=PRRC2A PE=1 SV=3	4	1	1	4.52945e-05	0	0	6	0	0	0	0	6	0
sp|P48668|K2C6C_HUMAN	Keratin, type II cytoskeletal 6C OS=Homo sapiens GN=KRT6C PE=1 SV=3	1	0.022871	1	0.557128	3	0	1	3	0	0	0	4	3
sp|P48681|NEST_HUMAN	Nestin OS=Homo sapiens GN=NES PE=1 SV=2	1	1	1	0.000964813	0	0	5	0	0	0	0	5	0
sp|P49006|MRP_HUMAN	MARCKS-related protein OS=Homo sapiens GN=MARCKSL1 PE=1 SV=2	1	1	0.000964813	4.52945e-05	0	5	6	0	0	5	0	6	0
sp|P49189|AL9A1_HUMAN	4-trimethylaminobutyraldehyde dehydrogenase OS=Homo sapiens GN=ALDH9A1 PE=1 SV=3	1	1	0.022871	0.022871	0	-3	3	0	0	0	3	3	0
sp|P49321|NASP_HUMAN	Nuclear autoantigenic sperm protein OS=Homo sapiens GN=NASP PE=1 SV=2	11	1	0.000964813	4.52945e-05	0	5	6	0	0	5	0	6	0
sp|P49721|PSB2_HUMAN	Proteasome subunit beta type-2 OS=Homo sapiens GN=PSMB2 PE=1 SV=1	1	0.022871	1	0.022871	3	0	3	3	0	4	4	3	0
sp|P49750|YLPM1_HUMAN	YLP motif-containing protein 1 OS=Homo sapiens GN=YLPM1 PE=1 SV=3	1	1	1	4.52945e-05	0	0	6	0	0	0	0	6	0
sp|P49790|NU153_HUMAN	Nuclear pore complex protein Nup153 OS=Homo sapiens GN=NUP153 PE=1 SV=2	4	1	1	4.52945e-05	0	0	6	0	0	0	0	6	0
sp|P49862|KLK7_HUMAN	Kallikrein-7 OS=Homo sapiens GN=KLK7 PE=1 SV=1	1	0.00571459	1	1	4	0	0	4	0	0	0	0	0
sp|P50402|EMD_HUMAN	Emerin OS=Homo sapiens GN=EMD PE=1 SV=1	10	0.022871	1	1	3	0	0	6	3	6	6	6	6
sp|P50552|VASP_HUMAN	Vasodilator-stimulated phosphoprotein OS=Homo sapiens GN=VASP PE=1 SV=3	2	1	1	0.000964813	0	0	5	0	0	0	0	5	0
sp|P50990|TCPQ_HUMAN	T-complex protein 1 subunit theta OS=Homo sapiens GN=CCT8 PE=1 SV=4	1	0.000964813	0.0747595	0.501795	5	2	1	5	0	6	4	5	4
sp|P51572|BAP31_HUMAN	B-cell receptor-associated protein 31 OS=Homo sapiens GN=BCAP31 PE=1 SV=3	6	1	0.022871	4.52945e-05	0	3	6	0	0	3	0	6	0
sp|P51587|BRCA2_HUMAN	Breast cancer type 2 susceptibility protein OS=Homo sapiens GN=BRCA2 PE=1 SV=2	1	0.557128	0.0747595	0.000964813	-1	2	-5	3	4	2	0	0	5
sp|P51610|HCFC1_HUMAN	Host cell factor 1 OS=Homo sapiens GN=HCFC1 PE=1 SV=2	1	1	1	4.52945e-05	0	0	6	0	0	0	0	6	0
sp|P51858|HDGF_HUMAN	Hepatoma-derived growth factor OS=Homo sapiens GN=HDGF PE=1 SV=1	5	1	0.0747595	4.52945e-05	0	2	6	0	0	2	0	6	0
sp|P52209|6PGD_HUMAN	6-phosphogluconate dehydrogenase, decarboxylating OS=Homo sapiens GN=PGD PE=1 SV=3	1	1	0.00571459	1	0	-4	0	0	0	0	4	0	0
sp|P52272|HNRPM_HUMAN	Heterogeneous nuclear ribonucleoprotein M OS=Homo sapiens GN=HNRNPM PE=1 SV=3	1	1	0.0747595	0.212864	0	2	-2	4	4	6	4	3	5
sp|P52594|AGFG1_HUMAN	Arf-GAP domain and FG repeat-containing protein 1 OS=Homo sapiens GN=AGFG1 PE=1 SV=2	1	1	1	0.022871	0	0	3	0	0	0	0	3	0
sp|P53350|PLK1_HUMAN	Serine/threonine-protein kinase PLK1 OS=Homo sapiens GN=PLK1 PE=1 SV=1	1	1	1	0.022871	0	0	3	0	0	0	0	3	0
sp|P54105|ICLN_HUMAN	Methylosome subunit pICln OS=Homo sapiens GN=CLNS1A PE=1 SV=1	1	1	4.52945e-05	4.52945e-05	0	6	6	0	0	6	0	6	0
sp|P54652|HSP72_HUMAN	Heat shock-related 70 kDa protein 2 OS=Homo sapiens GN=HSPA2 PE=1 SV=1	1	0.022871	0.212864	0.022871	3	-2	3	3	0	3	5	3	0
sp|P54707|AT12A_HUMAN	Potassium-transporting ATPase alpha chain 2 OS=Homo sapiens GN=ATP12A PE=1 SV=3	1	1	1	0.022871	0	0	3	0	0	0	0	3	0
sp|P54727|RD23B_HUMAN	UV excision repair protein RAD23 homolog B OS=Homo sapiens GN=RAD23B PE=1 SV=1	2	1	1	4.52945e-05	0	0	6	0	0	0	0	6	0
sp|P54819|KAD2_HUMAN	Adenylate kinase 2, mitochondrial OS=Homo sapiens GN=AK2 PE=1 SV=2	2	0.501795	1	4.52945e-05	-1	0	-6	4	5	5	5	0	6
sp|P55010|IF5_HUMAN	Eukaryotic translation initiation factor 5 OS=Homo sapiens GN=EIF5 PE=1 SV=2	2	1	1	4.52945e-05	0	0	6	0	0	0	0	6	0
sp|P55036|PSMD4_HUMAN	26S proteasome non-ATPase regulatory subunit 4 OS=Homo sapiens GN=PSMD4 PE=1 SV=1	1	1	1	0.022871	0	0	3	0	0	0	0	3	0
sp|P55072|TERA_HUMAN	Transitional endoplasmic reticulum ATPase OS=Homo sapiens GN=VCP PE=1 SV=4	1	1	0.022871	1	0	-3	0	0	0	0	3	0	0
sp|P55209|NP1L1_HUMAN	Nucleosome assembly protein 1-like 1 OS=Homo sapiens GN=NAP1L1 PE=1 SV=1	3	1	0.022871	4.52945e-05	0	3	6	0	0	3	0	6	0
sp|P55327|TPD52_HUMAN	Tumor protein D52 OS=Homo sapiens GN=TPD52 PE=1 SV=2	1	1	1	0.000964813	0	0	5	0	0	0	0	5	0
sp|P56537|IF6_HUMAN	Eukaryotic translation initiation factor 6 OS=Homo sapiens GN=EIF6 PE=1 SV=1	2	1	1	0.022871	0	0	3	4	4	3	3	3	0
sp|P58107|EPIPL_HUMAN	Epiplakin OS=Homo sapiens GN=EPPK1 PE=1 SV=2	1	1	1	1	0	0	0	0	0	0	0	0	0
sp|P58546|MTPN_HUMAN	Myotrophin OS=Homo sapiens GN=MTPN PE=1 SV=2	1	1	0.022871	4.52945e-05	0	3	6	0	0	3	0	6	0
sp|P60033|CD81_HUMAN	CD81 antigen OS=Homo sapiens GN=CD81 PE=1 SV=1	1	1	1	0.00571459	0	0	4	0	0	0	0	4	0
sp|P60174|TPIS_HUMAN	Triosephosphate isomerase OS=Homo sapiens GN=TPI1 PE=1 SV=3	5	1	1	1	0	0	0	6	6	6	6	6	6
sp|P60468|SC61B_HUMAN	Protein transport protein Sec61 subunit beta OS=Homo sapiens GN=SEC61B PE=1 SV=2	3	0.224193	0.224193	0.0747595	1	1	2	6	5	6	5	6	4
sp|P60660|MYL6_HUMAN	Myosin light polypeptide 6 OS=Homo sapiens GN=MYL6 PE=1 SV=2	5	0.022871	0.0747595	0.022871	3	2	3	6	3	6	4	6	3
sp|P60866|RS20_HUMAN	40S ribosomal protein S20 OS=Homo sapiens GN=RPS20 PE=1 SV=1	1	1	1	0.022871	0	0	3	0	0	0	0	3	0
sp|P60900|PSA6_HUMAN	Proteasome subunit alpha type-6 OS=Homo sapiens GN=PSMA6 PE=1 SV=1	1	1	0.022871	1	0	3	0	0	0	3	0	0	0
sp|P60903|S10AA_HUMAN	Protein S100-A10 OS=Homo sapiens GN=S100A10 PE=1 SV=2	1	1	1	0.000964813	0	0	5	0	0	0	0	5	0
sp|P61289|PSME3_HUMAN	Proteasome activator complex subunit 3 OS=Homo sapiens GN=PSME3 PE=1 SV=1	1	1	0.022871	1	0	-3	0	0	0	0	3	0	0
sp|P61604|CH10_HUMAN	10 kDa heat shock protein, mitochondrial OS=Homo sapiens GN=HSPE1 PE=1 SV=2	1	0.501795	1	0.00571459	-1	0	4	4	5	4	4	4	0
sp|P61626|LYSC_HUMAN	Lysozyme C OS=Homo sapiens GN=LYZ PE=1 SV=1	3	0.224193	1	1	1	0	0	6	5	6	6	6	6
sp|P61758|PFD3_HUMAN	Prefoldin subunit 3 OS=Homo sapiens GN=VBP1 PE=1 SV=3	2	1	1	0.00571459	0	0	4	0	0	0	0	4	0
sp|P61978|HNRPK_HUMAN	Heterogeneous nuclear ribonucleoprotein K OS=Homo sapiens GN=HNRNPK PE=1 SV=1	5	1	1	4.52945e-05	0	0	6	0	0	0	0	6	0
sp|P62158|CALM_HUMAN	Calmodulin OS=Homo sapiens GN=CALM1 PE=1 SV=2	3	1	0.022871	4.52945e-05	0	3	6	3	3	6	3	6	0
sp|P62256|UBE2H_HUMAN	Ubiquitin-conjugating enzyme E2 H OS=Homo sapiens GN=UBE2H PE=1 SV=1	1	1	1	0.00571459	0	0	4	0	0	0	0	4	0
sp|P62263|RS14_HUMAN	40S ribosomal protein S14 OS=Homo sapiens GN=RPS14 PE=1 SV=3	1	1	0.022871	1	0	-3	0	0	0	0	3	0	0
sp|P62633|CNBP_HUMAN	Cellular nucleic acid-binding protein OS=Homo sapiens GN=CNBP PE=1 SV=1	1	1	1	0.000964813	0	0	5	0	0	0	0	5	0
sp|P62753|RS6_HUMAN	40S ribosomal protein S6 OS=Homo sapiens GN=RPS6 PE=1 SV=1	1	1	1	0.022871	0	0	3	0	0	0	0	3	0
sp|P62805|H4_HUMAN	Histone H4 OS=Homo sapiens GN=HIST1H4A PE=1 SV=2	4	0.00571459	0.501795	0.00571459	4	1	4	4	0	5	4	4	0
sp|P62851|RS25_HUMAN	40S ribosomal protein S25 OS=Homo sapiens GN=RPS25 PE=1 SV=1	3	0.224193	0.224193	4.52945e-05	1	1	6	6	5	6	5	6	0
sp|P62857|RS28_HUMAN	40S ribosomal protein S28 OS=Homo sapiens GN=RPS28 PE=1 SV=1	1	1	0.022871	4.52945e-05	0	3	6	0	0	3	0	6	0
sp|P62861|RS30_HUMAN	40S ribosomal protein S30 OS=Homo sapiens GN=FAU PE=1 SV=1	1	0.022871	1	1	3	0	0	3	0	0	0	0	0
sp|P62937|PPIA_HUMAN	Peptidyl-prolyl cis-trans isomerase A OS=Homo sapiens GN=PPIA PE=1 SV=2	3	1	1	4.52945e-05	0	0	6	0	0	0	0	6	0
sp|P63104|1433Z_HUMAN	14-3-3 protein zeta/delta OS=Homo sapiens GN=YWHAZ PE=1 SV=1	5	1	0.022871	4.52945e-05	0	3	6	0	0	6	3	6	0
sp|P63208|SKP1_HUMAN	S-phase kinase-associated protein 1 OS=Homo sapiens GN=SKP1 PE=1 SV=2	1	1	1	0.022871	0	0	3	0	0	0	0	3	0
sp|P63220|RS21_HUMAN	40S ribosomal protein S21 OS=Homo sapiens GN=RPS21 PE=1 SV=1	2	1	1	4.52945e-05	0	0	6	0	0	0	0	6	0
sp|P63244|GBLP_HUMAN	Guanine nucleotide-binding protein subunit beta-2-like 1 OS=Homo sapiens GN=GNB2L1 PE=1 SV=3	1	1	0.022871	1	0	-3	0	0	0	0	3	0	0
sp|P67809|YBOX1_HUMAN	Nuclease-sensitive element-binding protein 1 OS=Homo sapiens GN=YBX1 PE=1 SV=3	12	0.501795	0.022871	0.224193	1	3	1	5	4	6	3	6	5
sp|P67936|TPM4_HUMAN	Tropomyosin alpha-4 chain OS=Homo sapiens GN=TPM4 PE=1 SV=3	6	0.000964813	4.52945e-05	4.52945e-05	5	6	6	5	0	6	0	6	0
sp|P68366|TBA4A_HUMAN	Tubulin alpha-4A chain OS=Homo sapiens GN=TUBA4A PE=1 SV=1	1	0.224193	0.224193	1	1	1	0	6	5	6	5	6	6
sp|P68871|HBB_HUMAN	Hemoglobin subunit beta OS=Homo sapiens GN=HBB PE=1 SV=2	9	1	0.224193	0.224193	0	-1	1	6	6	5	6	6	5
sp|P69905|HBA_HUMAN	Hemoglobin subunit alpha OS=Homo sapiens GN=HBA1 PE=1 SV=2	15	1	1	1	0	0	0	6	6	6	6	6	6
sp|P78386|KRT85_HUMAN	Keratin, type II cuticular Hb5 OS=Homo sapiens GN=KRT85 PE=1 SV=1	1	1	1	4.52945e-05	0	0	6	0	0	0	0	6	0
sp|P80303|NUCB2_HUMAN	Nucleobindin-2 OS=Homo sapiens GN=NUCB2 PE=1 SV=2	3	4.52945e-05	4.52945e-05	0.000964813	6	6	5	6	0	6	0	5	0
sp|P80723|BASP1_HUMAN	Brain acid soluble protein 1 OS=Homo sapiens GN=BASP1 PE=1 SV=2	17	1	1	1	0	0	0	6	6	6	6	6	6
sp|P81605|DCD_HUMAN	Dermcidin OS=Homo sapiens GN=DCD PE=1 SV=2	15	1	1	1	0	0	0	6	6	6	6	6	6
sp|P82094|TMF1_HUMAN	TATA element modulatory factor OS=Homo sapiens GN=TMF1 PE=1 SV=2	8	1	0.00571459	4.52945e-05	0	4	6	0	0	4	0	6	0
sp|P84103|SRSF3_HUMAN	Serine/arginine-rich splicing factor 3 OS=Homo sapiens GN=SRSF3 PE=1 SV=1	1	1	0.224193	1	0	1	0	6	6	6	5	5	5
sp|P98082|DAB2_HUMAN	Disabled homolog 2 OS=Homo sapiens GN=DAB2 PE=1 SV=3	3	1	1	4.52945e-05	0	0	6	0	0	0	0	6	0
sp|P98179|RBM3_HUMAN	RNA-binding protein 3 OS=Homo sapiens GN=RBM3 PE=1 SV=1	1	1	1	0.00571459	0	0	4	0	0	0	0	4	0
sp|P99999|CYC_HUMAN	Cytochrome c OS=Homo sapiens GN=CYCS PE=1 SV=2	1	0.000964813	0.00571459	1	5	4	0	5	0	4	0	0	0
sp|Q00610|CLH1_HUMAN	Clathrin heavy chain 1 OS=Homo sapiens GN=CLTC PE=1 SV=5	2	1	1	0.00571459	0	0	4	0	0	0	0	4	0
sp|Q00688|FKBP3_HUMAN	Peptidyl-prolyl cis-trans isomerase FKBP3 OS=Homo sapiens GN=FKBP3 PE=1 SV=1	1	1	1	0.022871	0	0	3	0	0	0	0	3	0
sp|Q01130|SRSF2_HUMAN	Serine/arginine-rich splicing factor 2 OS=Homo sapiens GN=SRSF2 PE=1 SV=4	4	1	1	1	0	0	0	6	6	6	6	6	6
sp|Q01469|FABP5_HUMAN	Fatty acid-binding protein, epidermal OS=Homo sapiens GN=FABP5 PE=1 SV=3	4	0.224193	0.224193	1	1	1	0	6	5	6	5	6	6
sp|Q01844|EWS_HUMAN	RNA-binding protein EWS OS=Homo sapiens GN=EWSR1 PE=1 SV=1	3	0.0747595	0.557128	4.52945e-05	2	1	6	6	4	4	3	6	0
sp|Q02413|DSG1_HUMAN	Desmoglein-1 OS=Homo sapiens GN=DSG1 PE=1 SV=2	40	1	1	1	0	0	0	6	6	6	6	6	6
sp|Q02818|NUCB1_HUMAN	Nucleobindin-1 OS=Homo sapiens GN=NUCB1 PE=1 SV=4	3	4.52945e-05	4.52945e-05	4.52945e-05	6	6	6	6	0	6	0	6	0
sp|Q02952|AKA12_HUMAN	A-kinase anchor protein 12 OS=Homo sapiens GN=AKAP12 PE=1 SV=4	3	0.501795	0.557128	0.0747595	1	1	2	5	4	4	3	6	4
sp|Q03135|CAV1_HUMAN	Caveolin-1 OS=Homo sapiens GN=CAV1 PE=1 SV=4	6	0.000964813	0.212864	4.52945e-05	5	2	6	5	0	5	3	6	0
sp|Q04323|UBXN1_HUMAN	UBX domain-containing protein 1 OS=Homo sapiens GN=UBXN1 PE=1 SV=2	1	1	1	4.52945e-05	0	0	6	0	0	0	0	6	0
sp|Q04637|IF4G1_HUMAN	Eukaryotic translation initiation factor 4 gamma 1 OS=Homo sapiens GN=EIF4G1 PE=1 SV=4	8	1	4.52945e-05	4.52945e-05	0	6	6	0	0	6	0	6	0
sp|Q04695|K1C17_HUMAN	Keratin, type I cytoskeletal 17 OS=Homo sapiens GN=KRT17 PE=1 SV=2	18	1	1	1	0	0	0	6	6	6	6	6	6
sp|Q04917|1433F_HUMAN	14-3-3 protein eta OS=Homo sapiens GN=YWHAH PE=1 SV=4	1	1	1	0.00571459	0	0	4	0	0	0	0	4	0
sp|Q04941|PLP2_HUMAN	Proteolipid protein 2 OS=Homo sapiens GN=PLP2 PE=1 SV=1	1	0.224193	0.557128	0.0747595	1	1	2	6	5	4	3	6	4
sp|Q05519|SRS11_HUMAN	Serine/arginine-rich splicing factor 11 OS=Homo sapiens GN=SRSF11 PE=1 SV=1	1	1	1	0.022871	0	0	3	3	3	3	3	3	0
sp|Q05682|CALD1_HUMAN	Caldesmon OS=Homo sapiens GN=CALD1 PE=1 SV=3	11	1	4.52945e-05	4.52945e-05	0	6	6	0	0	6	0	6	0
sp|Q06323|PSME1_HUMAN	Proteasome activator complex subunit 1 OS=Homo sapiens GN=PSME1 PE=1 SV=1	1	1	1	0.00571459	0	0	4	0	0	0	0	4	0
sp|Q06830|PRDX1_HUMAN	Peroxiredoxin-1 OS=Homo sapiens GN=PRDX1 PE=1 SV=1	3	1	0.224193	1	0	1	0	6	6	6	5	6	6
sp|Q07065|CKAP4_HUMAN	Cytoskeleton-associated protein 4 OS=Homo sapiens GN=CKAP4 PE=1 SV=2	14	0.000964813	0.022871	0.0747595	5	3	2	5	0	6	3	6	4
sp|Q07157|ZO1_HUMAN	Tight junction protein ZO-1 OS=Homo sapiens GN=TJP1 PE=1 SV=3	1	1	1	0.022871	0	0	3	0	0	0	0	3	0
sp|Q07866|KLC1_HUMAN	Kinesin light chain 1 OS=Homo sapiens GN=KLC1 PE=1 SV=2	2	1	1	0.000964813	0	0	5	0	0	0	0	5	0
sp|Q07955|SRSF1_HUMAN	Serine/arginine-rich splicing factor 1 OS=Homo sapiens GN=SRSF1 PE=1 SV=2	7	1	1	1	0	0	0	6	6	6	6	6	6
sp|Q08188|TGM3_HUMAN	Protein-glutamine gamma-glutamyltransferase E OS=Homo sapiens GN=TGM3 PE=1 SV=4	8	0.224193	0.224193	0.224193	-1	-1	1	5	6	5	6	6	5
sp|Q08211|DHX9_HUMAN	ATP-dependent RNA helicase A OS=Homo sapiens GN=DHX9 PE=1 SV=4	1	0.00571459	0.022871	1	-4	3	0	0	4	3	0	0	0
sp|Q08379|GOGA2_HUMAN	Golgin subfamily A member 2 OS=Homo sapiens GN=GOLGA2 PE=1 SV=3	6	1	0.00571459	4.52945e-05	0	4	6	0	0	4	0	6	0
sp|Q08554|DSC1_HUMAN	Desmocollin-1 OS=Homo sapiens GN=DSC1 PE=1 SV=2	21	1	1	1	0	0	0	6	6	6	6	6	6
sp|Q08AD1|CAMP2_HUMAN	Calmodulin-regulated spectrin-associated protein 2 OS=Homo sapiens GN=CAMSAP2 PE=1 SV=3	1	1	1	0.00571459	0	0	4	0	0	0	0	4	0
sp|Q08J23|NSUN2_HUMAN	tRNA (cytosine(34)-C(5))-methyltransferase OS=Homo sapiens GN=NSUN2 PE=1 SV=2	1	0.022871	0.022871	1	3	-3	0	3	0	0	3	0	0
sp|Q09666|AHNK_HUMAN	Neuroblast differentiation-associated protein AHNAK OS=Homo sapiens GN=AHNAK PE=1 SV=2	126	1	1	1	0	0	0	6	6	6	6	6	6
sp|Q10589|BST2_HUMAN	Bone marrow stromal antigen 2 OS=Homo sapiens GN=BST2 PE=1 SV=1	2	0.0747595	0.0747595	0.224193	2	2	1	6	4	6	4	6	5
sp|Q12797|ASPH_HUMAN	Aspartyl/asparaginyl beta-hydroxylase OS=Homo sapiens GN=ASPH PE=1 SV=3	4	4.52945e-05	0.022871	0.022871	6	3	3	6	0	6	3	6	3
sp|Q12802|AKP13_HUMAN	A-kinase anchor protein 13 OS=Homo sapiens GN=AKAP13 PE=1 SV=2	3	1	1	4.52945e-05	0	0	6	0	0	0	0	6	0
sp|Q12888|TP53B_HUMAN	Tumor suppressor p53-binding protein 1 OS=Homo sapiens GN=TP53BP1 PE=1 SV=2	2	1	1	0.00571459	0	0	4	0	0	0	0	4	0
sp|Q12905|ILF2_HUMAN	Interleukin enhancer-binding factor 2 OS=Homo sapiens GN=ILF2 PE=1 SV=2	1	0.022871	1	1	3	0	0	3	0	0	0	0	0
sp|Q13085|ACACA_HUMAN	Acetyl-CoA carboxylase 1 OS=Homo sapiens GN=ACACA PE=1 SV=2	1	1	0.022871	1	0	-3	0	0	0	0	3	0	0
sp|Q13162|PRDX4_HUMAN	Peroxiredoxin-4 OS=Homo sapiens GN=PRDX4 PE=1 SV=1	3	4.52945e-05	4.52945e-05	4.52945e-05	6	6	6	6	0	6	0	6	0
sp|Q13228|SBP1_HUMAN	Selenium-binding protein 1 OS=Homo sapiens GN=SELENBP1 PE=1 SV=2	1	0.557128	0.0747595	1	-1	2	0	3	4	2	0	0	0
sp|Q13247|SRSF6_HUMAN	Serine/arginine-rich splicing factor 6 OS=Homo sapiens GN=SRSF6 PE=1 SV=2	1	1	0.022871	0.022871	0	3	3	0	0	3	0	3	0
sp|Q13283|G3BP1_HUMAN	Ras GTPase-activating protein-binding protein 1 OS=Homo sapiens GN=G3BP1 PE=1 SV=1	4	1	0.000964813	4.52945e-05	0	5	6	0	0	5	0	6	0
sp|Q13428|TCOF_HUMAN	Treacle protein OS=Homo sapiens GN=TCOF1 PE=1 SV=3	30	1	1	1	0	0	0	6	6	6	6	6	6
sp|Q13435|SF3B2_HUMAN	Splicing factor 3B subunit 2 OS=Homo sapiens GN=SF3B2 PE=1 SV=2	1	1	0.00571459	0.000964813	0	4	5	0	0	4	0	5	0
sp|Q13442|HAP28_HUMAN	28 kDa heat- and acid-stable phosphoprotein OS=Homo sapiens GN=PDAP1 PE=1 SV=1	2	1	0.000964813	4.52945e-05	0	5	6	0	0	5	0	6	0
sp|Q13501|SQSTM_HUMAN	Sequestosome-1 OS=Homo sapiens GN=SQSTM1 PE=1 SV=1	5	1	0.0747595	4.52945e-05	0	2	6	0	0	2	0	6	0
sp|Q13523|PRP4B_HUMAN	Serine/threonine-protein kinase PRP4 homolog OS=Homo sapiens GN=PRPF4B PE=1 SV=3	1	0.557128	1	1	-1	0	0	3	4	0	0	0	0
sp|Q13561|DCTN2_HUMAN	Dynactin subunit 2 OS=Homo sapiens GN=DCTN2 PE=1 SV=4	7	1	4.52945e-05	4.52945e-05	0	6	6	0	0	6	0	6	0
sp|Q13586|STIM1_HUMAN	Stromal interaction molecule 1 OS=Homo sapiens GN=STIM1 PE=1 SV=3	4	1	4.52945e-05	4.52945e-05	0	6	6	0	0	6	0	6	0
sp|Q13596|SNX1_HUMAN	Sorting nexin-1 OS=Homo sapiens GN=SNX1 PE=1 SV=3	7	1	0.000964813	4.52945e-05	0	5	6	0	0	5	0	6	0
sp|Q13813|SPTN1_HUMAN	Spectrin alpha chain, non-erythrocytic 1 OS=Homo sapiens GN=SPTAN1 PE=1 SV=3	12	1	0.212864	0.000964813	0	2	5	0	0	5	3	5	0
sp|Q13835|PKP1_HUMAN	Plakophilin-1 OS=Homo sapiens GN=PKP1 PE=1 SV=2	7	1	0.224193	1	0	1	0	6	6	6	5	5	5
sp|Q13867|BLMH_HUMAN	Bleomycin hydrolase OS=Homo sapiens GN=BLMH PE=1 SV=1	2	0.212864	1	0.501795	2	0	-1	5	3	3	3	4	5
sp|Q14061|COX17_HUMAN	Cytochrome c oxidase copper chaperone OS=Homo sapiens GN=COX17 PE=1 SV=2	1	1	1	0.022871	0	0	3	0	0	0	0	3	0
sp|Q14103|HNRPD_HUMAN	Heterogeneous nuclear ribonucleoprotein D0 OS=Homo sapiens GN=HNRNPD PE=1 SV=1	1	1	0.557128	0.000964813	0	1	5	0	0	4	3	5	0
sp|Q14118|DAG1_HUMAN	Dystroglycan OS=Homo sapiens GN=DAG1 PE=1 SV=2	2	1	1	0.000964813	0	0	5	0	0	0	0	5	0
sp|Q14126|DSG2_HUMAN	Desmoglein-2 OS=Homo sapiens GN=DSG2 PE=1 SV=2	2	0.022871	1	4.52945e-05	3	0	6	3	0	0	0	6	0
sp|Q14134|TRI29_HUMAN	Tripartite motif-containing protein 29 OS=Homo sapiens GN=TRIM29 PE=1 SV=2	1	1	1	0.022871	0	0	3	0	0	0	0	3	0
sp|Q14157|UBP2L_HUMAN	Ubiquitin-associated protein 2-like OS=Homo sapiens GN=UBAP2L PE=1 SV=2	12	0.022871	4.52945e-05	4.52945e-05	3	6	6	3	0	6	0	6	0
sp|Q14204|DYHC1_HUMAN	Cytoplasmic dynein 1 heavy chain 1 OS=Homo sapiens GN=DYNC1H1 PE=1 SV=5	1	1	1	0.022871	0	0	3	0	0	0	0	3	0
sp|Q14244|MAP7_HUMAN	Ensconsin OS=Homo sapiens GN=MAP7 PE=1 SV=1	2	0.022871	4.52945e-05	4.52945e-05	-3	6	6	0	3	6	0	6	0
sp|Q14247|SRC8_HUMAN	Src substrate cortactin OS=Homo sapiens GN=CTTN PE=1 SV=2	34	1	0.224193	1	0	1	0	4	4	6	5	6	6
sp|Q14257|RCN2_HUMAN	Reticulocalbin-2 OS=Homo sapiens GN=RCN2 PE=1 SV=1	3	0.022871	4.52945e-05	4.52945e-05	3	6	6	3	0	6	0	6	0
sp|Q14444|CAPR1_HUMAN	Caprin-1 OS=Homo sapiens GN=CAPRIN1 PE=1 SV=2	17	1	1	1	0	0	0	6	6	6	6	6	6
sp|Q14574|DSC3_HUMAN	Desmocollin-3 OS=Homo sapiens GN=DSC3 PE=1 SV=3	8	1	0.501795	0.022871	0	1	-3	5	5	5	4	0	3
sp|Q14671|PUM1_HUMAN	Pumilio homolog 1 OS=Homo sapiens GN=PUM1 PE=1 SV=3	1	1	1	0.000964813	0	0	5	0	0	0	0	5	0
sp|Q14677|EPN4_HUMAN	Clathrin interactor 1 OS=Homo sapiens GN=CLINT1 PE=1 SV=1	5	1	0.000964813	4.52945e-05	0	5	6	0	0	5	0	6	0
sp|Q14689|DIP2A_HUMAN	Disco-interacting protein 2 homolog A OS=Homo sapiens GN=DIP2A PE=1 SV=2	1	1	0.224193	1	0	-1	0	6	6	5	6	6	6
sp|Q14739|LBR_HUMAN	Lamin-B receptor OS=Homo sapiens GN=LBR PE=1 SV=2	1	1	1	0.000964813	0	0	5	0	0	0	0	5	0
sp|Q14847|LASP1_HUMAN	LIM and SH3 domain protein 1 OS=Homo sapiens GN=LASP1 PE=1 SV=2	16	0.224193	1	1	1	0	0	6	5	6	6	6	6
sp|Q14978|NOLC1_HUMAN	Nucleolar and coiled-body phosphoprotein 1 OS=Homo sapiens GN=NOLC1 PE=1 SV=2	5	1	1	1	0	0	0	6	6	6	6	6	6
sp|Q14980|NUMA1_HUMAN	Nuclear mitotic apparatus protein 1 OS=Homo sapiens GN=NUMA1 PE=1 SV=2	2	1	1	4.52945e-05	0	0	6	0	0	0	0	6	0
sp|Q14CN4|K2C72_HUMAN	Keratin, type II cytoskeletal 72 OS=Homo sapiens GN=KRT72 PE=1 SV=2	1	1	0.022871	1	0	3	0	0	0	3	0	0	0
sp|Q15025|TNIP1_HUMAN	TNFAIP3-interacting protein 1 OS=Homo sapiens GN=TNIP1 PE=1 SV=2	1	1	0.0747595	0.00571459	0	2	4	0	0	2	0	4	0
sp|Q15027|ACAP1_HUMAN	Arf-GAP with coiled-coil, ANK repeat and PH domain-containing protein 1 OS=Homo sapiens GN=ACAP1 PE=1 SV=1	1	1	1	0.022871	0	0	3	0	0	0	0	3	0
sp|Q15075|EEA1_HUMAN	Early endosome antigen 1 OS=Homo sapiens GN=EEA1 PE=1 SV=2	3	1	0.000964813	4.52945e-05	0	5	6	0	0	5	0	6	0
sp|Q15084|PDIA6_HUMAN	Protein disulfide-isomerase A6 OS=Homo sapiens GN=PDIA6 PE=1 SV=1	1	1	0.022871	0.022871	0	3	3	0	0	3	0	3	0
sp|Q15149|PLEC_HUMAN	Plectin OS=Homo sapiens GN=PLEC PE=1 SV=3	2	0.501795	0.224193	0.224193	-1	-1	-1	4	5	5	6	5	6
sp|Q15154|PCM1_HUMAN	Pericentriolar material 1 protein OS=Homo sapiens GN=PCM1 PE=1 SV=4	4	1	1	4.52945e-05	0	0	6	0	0	0	0	6	0
sp|Q15287|RNPS1_HUMAN	RNA-binding protein with serine-rich domain 1 OS=Homo sapiens GN=RNPS1 PE=1 SV=1	3	1	1	1	0	0	0	6	6	6	6	6	6
sp|Q15293|RCN1_HUMAN	Reticulocalbin-1 OS=Homo sapiens GN=RCN1 PE=1 SV=1	19	1	1	1	0	0	0	6	6	6	6	6	6
sp|Q15365|PCBP1_HUMAN	Poly(rC)-binding protein 1 OS=Homo sapiens GN=PCBP1 PE=1 SV=2	2	1	1	1	0	0	0	6	6	6	6	6	6
sp|Q15366|PCBP2_HUMAN	Poly(rC)-binding protein 2 OS=Homo sapiens GN=PCBP2 PE=1 SV=1	1	1	1	0.022871	0	0	3	0	0	0	0	3	0
sp|Q15517|CDSN_HUMAN	Corneodesmosin OS=Homo sapiens GN=CDSN PE=1 SV=3	6	1	1	1	0	0	0	6	6	6	6	6	6
sp|Q15599|NHRF2_HUMAN	Na(+)/H(+) exchange regulatory cofactor NHE-RF2 OS=Homo sapiens GN=SLC9A3R2 PE=1 SV=2	2	1	1	4.52945e-05	0	0	6	0	0	0	0	6	0
sp|Q15637|SF01_HUMAN	Splicing factor 1 OS=Homo sapiens GN=SF1 PE=1 SV=4	3	1	1	0.000964813	0	0	5	0	0	0	0	5	0
sp|Q15642|CIP4_HUMAN	Cdc42-interacting protein 4 OS=Homo sapiens GN=TRIP10 PE=1 SV=3	1	1	1	0.000964813	0	0	5	0	0	0	0	5	0
sp|Q15691|MARE1_HUMAN	Microtubule-associated protein RP/EB family member 1 OS=Homo sapiens GN=MAPRE1 PE=1 SV=3	1	1	1	4.52945e-05	0	0	6	0	0	0	0	6	0
sp|Q15714|T22D1_HUMAN	TSC22 domain family protein 1 OS=Homo sapiens GN=TSC22D1 PE=1 SV=3	1	1	1	4.52945e-05	0	0	6	0	0	0	0	6	0
sp|Q15758|AAAT_HUMAN	Neutral amino acid transporter B(0) OS=Homo sapiens GN=SLC1A5 PE=1 SV=2	1	1	0.022871	1	0	-3	0	0	0	0	3	0	0
sp|Q15828|CYTM_HUMAN	Cystatin-M OS=Homo sapiens GN=CST6 PE=1 SV=1	1	1	1	1	0	0	0	6	6	6	6	6	6
sp|Q15942|ZYX_HUMAN	Zyxin OS=Homo sapiens GN=ZYX PE=1 SV=1	5	1	1	4.52945e-05	0	0	6	0	0	0	0	6	0
sp|Q16181|SEPT7_HUMAN	Septin-7 OS=Homo sapiens GN=SEPT7 PE=1 SV=2	1	0.022871	1	1	3	0	0	3	0	0	0	0	0
sp|Q16204|CCDC6_HUMAN	Coiled-coil domain-containing protein 6 OS=Homo sapiens GN=CCDC6 PE=1 SV=2	1	1	1	0.00571459	0	0	4	0	0	0	0	4	0
sp|Q16626|MEA1_HUMAN	Male-enhanced antigen 1 OS=Homo sapiens GN=MEA1 PE=1 SV=2	1	1	1	4.52945e-05	0	0	6	0	0	0	0	6	0
sp|Q16629|SRSF7_HUMAN	Serine/arginine-rich splicing factor 7 OS=Homo sapiens GN=SRSF7 PE=1 SV=1	3	1	0.224193	1	0	1	0	6	6	6	5	6	6
sp|Q16643|DREB_HUMAN	Drebrin OS=Homo sapiens GN=DBN1 PE=1 SV=4	9	1	0.022871	4.52945e-05	0	3	6	0	0	3	0	6	0
sp|Q32MZ4|LRRF1_HUMAN	Leucine-rich repeat flightless-interacting protein 1 OS=Homo sapiens GN=LRRFIP1 PE=1 SV=2	35	0.000964813	0.0747595	0.022871	5	2	3	5	0	6	4	6	3
sp|Q3KQU3|MA7D1_HUMAN	MAP7 domain-containing protein 1 OS=Homo sapiens GN=MAP7D1 PE=1 SV=1	1	1	1	0.000964813	0	0	5	0	0	0	0	5	0
sp|Q3SY84|K2C71_HUMAN	Keratin, type II cytoskeletal 71 OS=Homo sapiens GN=KRT71 PE=1 SV=3	1	1	0.022871	1	0	3	0	0	0	3	0	0	0
sp|Q4V328|GRAP1_HUMAN	GRIP1-associated protein 1 OS=Homo sapiens GN=GRIPAP1 PE=1 SV=1	3	1	0.00571459	4.52945e-05	0	4	6	0	0	4	0	6	0
sp|Q5D862|FILA2_HUMAN	Filaggrin-2 OS=Homo sapiens GN=FLG2 PE=1 SV=1	26	1	1	1	0	0	0	6	6	6	6	6	6
sp|Q5JRA6|MIA3_HUMAN	Melanoma inhibitory activity protein 3 OS=Homo sapiens GN=MIA3 PE=1 SV=1	8	0.00571459	4.52945e-05	4.52945e-05	4	6	6	4	0	6	0	6	0
sp|Q5JSH3|WDR44_HUMAN	WD repeat-containing protein 44 OS=Homo sapiens GN=WDR44 PE=1 SV=1	1	1	1	0.000964813	0	0	5	0	0	0	0	5	0
sp|Q5JSZ5|PRC2B_HUMAN	Protein PRRC2B OS=Homo sapiens GN=PRRC2B PE=1 SV=2	1	1	1	0.00571459	0	0	4	0	0	0	0	4	0
sp|Q5JTV8|TOIP1_HUMAN	Torsin-1A-interacting protein 1 OS=Homo sapiens GN=TOR1AIP1 PE=1 SV=2	1	1	1	0.022871	0	0	3	0	0	0	0	3	0
sp|Q5M775|CYTSB_HUMAN	Cytospin-B OS=Homo sapiens GN=SPECC1 PE=1 SV=1	5	1	0.00571459	4.52945e-05	0	4	6	0	0	4	0	6	0
sp|Q5SW79|CE170_HUMAN	Centrosomal protein of 170 kDa OS=Homo sapiens GN=CEP170 PE=1 SV=1	1	1	1	4.52945e-05	0	0	6	0	0	0	0	6	0
sp|Q5T0N5|FBP1L_HUMAN	Formin-binding protein 1-like OS=Homo sapiens GN=FNBP1L PE=1 SV=3	1	1	1	0.00571459	0	0	4	0	0	0	0	4	0
sp|Q5T1N1|AKND1_HUMAN	Protein AKNAD1 OS=Homo sapiens GN=AKNAD1 PE=2 SV=3	1	0.00571459	0.557128	0.022871	4	-1	3	4	0	3	4	3	0
sp|Q5T6F2|UBAP2_HUMAN	Ubiquitin-associated protein 2 OS=Homo sapiens GN=UBAP2 PE=1 SV=1	9	1	4.52945e-05	4.52945e-05	0	6	6	0	0	6	0	6	0
sp|Q5T749|KPRP_HUMAN	Keratinocyte proline-rich protein OS=Homo sapiens GN=KPRP PE=1 SV=1	7	1	1	0.224193	0	0	-1	6	6	6	6	5	6
sp|Q5T750|XP32_HUMAN	Skin-specific protein 32 OS=Homo sapiens GN=XP32 PE=1 SV=1	1	0.501795	0.212864	0.022871	1	2	-3	5	4	5	3	0	3
sp|Q5UCC4|EMC10_HUMAN	ER membrane protein complex subunit 10 OS=Homo sapiens GN=EMC10 PE=1 SV=1	2	4.52945e-05	0.224193	0.0747595	6	1	2	6	0	6	5	6	4
sp|Q5UIP0|RIF1_HUMAN	Telomere-associated protein RIF1 OS=Homo sapiens GN=RIF1 PE=1 SV=2	4	1	1	0.000964813	0	0	5	0	0	0	0	5	0
sp|Q5VT06|CE350_HUMAN	Centrosome-associated protein 350 OS=Homo sapiens GN=CEP350 PE=1 SV=1	1	0.022871	0.022871	1	-3	-3	0	0	3	0	3	0	0
sp|Q5VTE6|ANGE2_HUMAN	Protein angel homolog 2 OS=Homo sapiens GN=ANGEL2 PE=2 SV=1	1	0.224193	1	1	1	0	0	6	5	6	6	6	6
sp|Q5VU13|VSIG8_HUMAN	V-set and immunoglobulin domain-containing protein 8 OS=Homo sapiens GN=VSIG8 PE=1 SV=1	1	1	1	0.022871	0	0	3	0	0	0	0	3	0
sp|Q5XKE5|K2C79_HUMAN	Keratin, type II cytoskeletal 79 OS=Homo sapiens GN=KRT79 PE=1 SV=2	1	0.022871	1	0.022871	3	0	3	3	0	0	0	3	0
sp|Q63HQ0|AP1AR_HUMAN	AP-1 complex-associated regulatory protein OS=Homo sapiens GN=AP1AR PE=1 SV=1	1	1	1	0.022871	0	0	3	0	0	0	0	3	0
sp|Q66PJ3|AR6P4_HUMAN	ADP-ribosylation factor-like protein 6-interacting protein 4 OS=Homo sapiens GN=ARL6IP4 PE=1 SV=2	7	1	1	1	0	0	0	6	6	6	6	6	6
sp|Q68CZ2|TENS3_HUMAN	Tensin-3 OS=Homo sapiens GN=TNS3 PE=1 SV=2	2	0.224193	0.501795	1	-1	-1	0	5	6	4	5	5	5
sp|Q6FI81|CPIN1_HUMAN	Anamorsin OS=Homo sapiens GN=CIAPIN1 PE=1 SV=2	3	1	0.022871	0.000964813	0	3	5	0	0	3	0	5	0
sp|Q6IAA8|LTOR1_HUMAN	Ragulator complex protein LAMTOR1 OS=Homo sapiens GN=LAMTOR1 PE=1 SV=2	1	1	1	0.000964813	0	0	5	0	0	0	0	5	0
sp|Q6KB66|K2C80_HUMAN	Keratin, type II cytoskeletal 80 OS=Homo sapiens GN=KRT80 PE=1 SV=2	9	1	1	1	0	0	0	6	6	6	6	6	6
sp|Q6NYC8|PPR18_HUMAN	Phostensin OS=Homo sapiens GN=PPP1R18 PE=1 SV=1	3	1	1	4.52945e-05	0	0	6	0	0	0	0	6	0
sp|Q6P9F7|LRC8B_HUMAN	Volume-regulated anion channel subunit LRRC8B OS=Homo sapiens GN=LRRC8B PE=1 SV=2	1	1	0.022871	1	0	-3	0	0	0	0	3	0	0
sp|Q6ULP2|AFTIN_HUMAN	Aftiphilin OS=Homo sapiens GN=AFTPH PE=1 SV=2	2	1	1	4.52945e-05	0	0	6	0	0	0	0	6	0
sp|Q6UWP8|SBSN_HUMAN	Suprabasin OS=Homo sapiens GN=SBSN PE=1 SV=2	10	1	0.224193	1	0	1	0	6	6	6	5	6	6
sp|Q6ZNB6|NFXL1_HUMAN	NF-X1-type zinc finger protein NFXL1 OS=Homo sapiens GN=NFXL1 PE=1 SV=2	1	0.022871	1	0.022871	3	0	3	3	0	0	0	3	0
sp|Q6ZU80|CE128_HUMAN	Centrosomal protein of 128 kDa OS=Homo sapiens GN=CEP128 PE=1 SV=2	1	0.022871	1	0.557128	-3	0	1	0	3	4	4	4	3
sp|Q6ZVX7|FBX50_HUMAN	F-box only protein 50 OS=Homo sapiens GN=NCCRP1 PE=1 SV=1	2	1	0.022871	1	0	-3	0	0	0	0	3	0	0
sp|Q7Z2W4|ZCCHV_HUMAN	Zinc finger CCCH-type antiviral protein 1 OS=Homo sapiens GN=ZC3HAV1 PE=1 SV=3	1	1	1	4.52945e-05	0	0	6	0	0	0	0	6	0
sp|Q7Z3T8|ZFY16_HUMAN	Zinc finger FYVE domain-containing protein 16 OS=Homo sapiens GN=ZFYVE16 PE=1 SV=3	2	1	1	0.00571459	0	0	4	0	0	0	0	4	0
sp|Q7Z3Y8|K1C27_HUMAN	Keratin, type I cytoskeletal 27 OS=Homo sapiens GN=KRT27 PE=1 SV=2	1	1	0.00571459	1	0	4	0	0	0	4	0	0	0
sp|Q7Z406|MYH14_HUMAN	Myosin-14 OS=Homo sapiens GN=MYH14 PE=1 SV=2	1	0.212864	0.224193	0.501795	-2	1	1	3	5	6	5	5	4
sp|Q7Z417|NUFP2_HUMAN	Nuclear fragile X mental retardation-interacting protein 2 OS=Homo sapiens GN=NUFIP2 PE=1 SV=1	5	1	0.022871	4.52945e-05	0	3	6	0	0	3	0	6	0
sp|Q7Z434|MAVS_HUMAN	Mitochondrial antiviral-signaling protein OS=Homo sapiens GN=MAVS PE=1 SV=2	4	1	1	4.52945e-05	0	0	6	0	0	0	0	6	0
sp|Q7Z4V5|HDGR2_HUMAN	Hepatoma-derived growth factor-related protein 2 OS=Homo sapiens GN=HDGFRP2 PE=1 SV=1	1	0.022871	1	1	3	0	0	3	0	0	0	0	0
sp|Q7Z6E9|RBBP6_HUMAN	E3 ubiquitin-protein ligase RBBP6 OS=Homo sapiens GN=RBBP6 PE=1 SV=1	14	0.224193	1	1	1	0	0	6	5	6	6	6	6
sp|Q7Z794|K2C1B_HUMAN	Keratin, type II cytoskeletal 1b OS=Homo sapiens GN=KRT77 PE=2 SV=3	3	0.022871	0.022871	0.00571459	3	3	4	6	3	3	0	4	0
sp|Q86SQ0|PHLB2_HUMAN	Pleckstrin homology-like domain family B member 2 OS=Homo sapiens GN=PHLDB2 PE=1 SV=2	3	1	1	4.52945e-05	0	0	6	0	0	0	0	6	0
sp|Q86UE4|LYRIC_HUMAN	Protein LYRIC OS=Homo sapiens GN=MTDH PE=1 SV=2	2	1	0.0747595	4.52945e-05	0	2	6	0	0	2	0	6	0
sp|Q86UP2|KTN1_HUMAN	Kinectin OS=Homo sapiens GN=KTN1 PE=1 SV=1	19	1	0.022871	4.52945e-05	0	3	6	0	0	6	3	6	0
sp|Q86V48|LUZP1_HUMAN	Leucine zipper protein 1 OS=Homo sapiens GN=LUZP1 PE=1 SV=2	3	1	1	0.000964813	0	0	5	0	0	0	0	5	0
sp|Q86VS8|HOOK3_HUMAN	Protein Hook homolog 3 OS=Homo sapiens GN=HOOK3 PE=1 SV=2	2	1	1	4.52945e-05	0	0	6	0	0	0	0	6	0
sp|Q86YZ3|HORN_HUMAN	Hornerin OS=Homo sapiens GN=HRNR PE=1 SV=2	87	1	1	1	0	0	0	6	6	6	6	6	6
sp|Q8IV50|LYSM2_HUMAN	LysM and putative peptidoglycan-binding domain-containing protein 2 OS=Homo sapiens GN=LYSMD2 PE=1 SV=1	1	1	1	0.000964813	0	0	5	0	0	0	0	5	0
sp|Q8IVF2|AHNK2_HUMAN	Protein AHNAK2 OS=Homo sapiens GN=AHNAK2 PE=1 SV=2	4	0.022871	0.212864	0.000964813	-3	2	5	0	3	5	3	5	0
sp|Q8IVM0|CCD50_HUMAN	Coiled-coil domain-containing protein 50 OS=Homo sapiens GN=CCDC50 PE=1 SV=1	4	1	4.52945e-05	4.52945e-05	0	6	6	0	0	6	0	6	0
sp|Q8IVT2|MISP_HUMAN	Mitotic interactor and substrate of PLK1 OS=Homo sapiens GN=MISP PE=1 SV=1	6	0.022871	0.557128	4.52945e-05	3	1	6	3	0	4	3	6	0
sp|Q8IWC1|MA7D3_HUMAN	MAP7 domain-containing protein 3 OS=Homo sapiens GN=MAP7D3 PE=1 SV=2	5	1	0.022871	4.52945e-05	0	3	6	0	0	3	0	6	0
sp|Q8IWE2|NXP20_HUMAN	Protein NOXP20 OS=Homo sapiens GN=FAM114A1 PE=1 SV=2	2	1	1	0.000964813	0	0	5	0	0	0	0	5	0
sp|Q8IX90|SKA3_HUMAN	Spindle and kinetochore-associated protein 3 OS=Homo sapiens GN=SKA3 PE=1 SV=2	1	1	1	0.00571459	0	0	4	0	0	0	0	4	0
sp|Q8IYB3|SRRM1_HUMAN	Serine/arginine repetitive matrix protein 1 OS=Homo sapiens GN=SRRM1 PE=1 SV=2	9	1	1	1	0	0	0	6	6	6	6	6	6
sp|Q8IYL3|CA174_HUMAN	UPF0688 protein C1orf174 OS=Homo sapiens GN=C1orf174 PE=1 SV=2	1	1	1	0.022871	0	0	3	0	0	0	0	3	0
sp|Q8IZ21|PHAR4_HUMAN	Phosphatase and actin regulator 4 OS=Homo sapiens GN=PHACTR4 PE=1 SV=1	3	1	1	4.52945e-05	0	0	6	0	0	0	0	6	0
sp|Q8IZM8|ZN654_HUMAN	Zinc finger protein 654 OS=Homo sapiens GN=ZNF654 PE=2 SV=3	1	1	0.00571459	1	0	-4	0	0	0	0	4	0	0
sp|Q8IZW8|TENS4_HUMAN	Tensin-4 OS=Homo sapiens GN=TNS4 PE=1 SV=3	1	1	1	0.00571459	0	0	4	0	0	0	0	4	0
sp|Q8N1N4|K2C78_HUMAN	Keratin, type II cytoskeletal 78 OS=Homo sapiens GN=KRT78 PE=2 SV=2	10	1	0.224193	0.224193	0	1	1	6	6	6	5	6	5
sp|Q8N3X1|FNBP4_HUMAN	Formin-binding protein 4 OS=Homo sapiens GN=FNBP4 PE=1 SV=3	1	1	1	0.00571459	0	0	4	0	0	0	0	4	0
sp|Q8N5F7|NKAP_HUMAN	NF-kappa-B-activating protein OS=Homo sapiens GN=NKAP PE=1 SV=1	1	0.022871	0.557128	0.022871	3	-1	-3	3	0	2	3	0	3
sp|Q8N6H7|ARFG2_HUMAN	ADP-ribosylation factor GTPase-activating protein 2 OS=Homo sapiens GN=ARFGAP2 PE=1 SV=1	1	1	1	0.022871	0	0	3	0	0	0	0	3	0
sp|Q8N9Q2|SR1IP_HUMAN	Protein SREK1IP1 OS=Homo sapiens GN=SREK1IP1 PE=1 SV=1	3	1	1	0.224193	0	0	-1	6	6	6	6	5	6
sp|Q8NBS9|TXND5_HUMAN	Thioredoxin domain-containing protein 5 OS=Homo sapiens GN=TXNDC5 PE=1 SV=2	1	1	0.022871	1	0	3	0	0	0	3	0	0	0
sp|Q8NC51|PAIRB_HUMAN	Plasminogen activator inhibitor 1 RNA-binding protein OS=Homo sapiens GN=SERBP1 PE=1 SV=2	12	1	1	1	0	0	0	6	6	6	6	6	6
sp|Q8NFC6|BD1L1_HUMAN	Biorientation of chromosomes in cell division protein 1-like 1 OS=Homo sapiens GN=BOD1L1 PE=1 SV=2	6	1	1	4.52945e-05	0	0	6	0	0	0	0	6	0
sp|Q8TA86|RP9_HUMAN	Retinitis pigmentosa 9 protein OS=Homo sapiens GN=RP9 PE=1 SV=2	2	0.022871	1	1	3	0	0	6	3	5	5	3	3
sp|Q8WU90|ZC3HF_HUMAN	Zinc finger CCCH domain-containing protein 15 OS=Homo sapiens GN=ZC3H15 PE=1 SV=1	5	0.212864	1	0.224193	2	0	1	5	3	6	6	6	5
sp|Q8WUF5|IASPP_HUMAN	RelA-associated inhibitor OS=Homo sapiens GN=PPP1R13L PE=1 SV=4	1	1	1	0.000964813	0	0	5	0	0	0	0	5	0
sp|Q8WVK2|SNR27_HUMAN	U4/U6.U5 small nuclear ribonucleoprotein 27 kDa protein OS=Homo sapiens GN=SNRNP27 PE=1 SV=1	2	1	0.557128	0.022871	0	-1	-3	0	0	2	3	0	3
sp|Q8WVV4|POF1B_HUMAN	Protein POF1B OS=Homo sapiens GN=POF1B PE=1 SV=3	6	1	0.0747595	0.0747595	0	2	2	6	6	6	4	6	4
sp|Q8WWI1|LMO7_HUMAN	LIM domain only protein 7 OS=Homo sapiens GN=LMO7 PE=1 SV=3	14	1	0.212864	4.52945e-05	0	2	6	0	0	5	3	6	0
sp|Q8WWM7|ATX2L_HUMAN	Ataxin-2-like protein OS=Homo sapiens GN=ATXN2L PE=1 SV=2	13	0.022871	1	0.0747595	-3	0	2	0	3	6	6	6	4
sp|Q8WX93|PALLD_HUMAN	Palladin OS=Homo sapiens GN=PALLD PE=1 SV=3	2	1	1	4.52945e-05	0	0	6	0	0	0	0	6	0
sp|Q8WXX5|DNJC9_HUMAN	DnaJ homolog subfamily C member 9 OS=Homo sapiens GN=DNAJC9 PE=1 SV=1	1	1	1	4.52945e-05	0	0	6	0	0	0	0	6	0
sp|Q92598|HS105_HUMAN	Heat shock protein 105 kDa OS=Homo sapiens GN=HSPH1 PE=1 SV=1	2	0.501795	0.212864	1	-1	-2	0	4	5	3	5	3	3
sp|Q92615|LAR4B_HUMAN	La-related protein 4B OS=Homo sapiens GN=LARP4B PE=1 SV=3	2	1	1	4.52945e-05	0	0	6	0	0	0	0	6	0
sp|Q92734|TFG_HUMAN	Protein TFG OS=Homo sapiens GN=TFG PE=1 SV=2	2	1	1	0.000964813	0	0	5	0	0	0	0	5	0
sp|Q92783|STAM1_HUMAN	Signal transducing adapter molecule 1 OS=Homo sapiens GN=STAM PE=1 SV=3	4	1	1	4.52945e-05	0	0	6	0	0	0	0	6	0
sp|Q92804|RBP56_HUMAN	TATA-binding protein-associated factor 2N OS=Homo sapiens GN=TAF15 PE=1 SV=1	4	1	0.022871	4.52945e-05	0	3	6	0	0	3	0	6	0
sp|Q92820|GGH_HUMAN	Gamma-glutamyl hydrolase OS=Homo sapiens GN=GGH PE=1 SV=2	1	0.022871	0.243678	0.022871	3	-2	-3	3	0	2	4	0	3
sp|Q92874|DNSL2_HUMAN	Deoxyribonuclease-1-like 2 OS=Homo sapiens GN=DNASE1L2 PE=1 SV=1	1	0.557128	1	1	1	0	0	4	3	0	0	0	0
sp|Q92878|RAD50_HUMAN	DNA repair protein RAD50 OS=Homo sapiens GN=RAD50 PE=1 SV=1	1	0.557128	1	0.022871	1	0	3	4	3	3	3	3	0
sp|Q92945|FUBP2_HUMAN	Far upstream element-binding protein 2 OS=Homo sapiens GN=KHSRP PE=1 SV=4	15	1	4.52945e-05	4.52945e-05	0	6	6	0	0	6	0	6	0
sp|Q969M3|YIPF5_HUMAN	Protein YIPF5 OS=Homo sapiens GN=YIPF5 PE=1 SV=1	1	0.224193	1	0.224193	1	0	-1	6	5	6	6	5	6
sp|Q96A49|SYAP1_HUMAN	Synapse-associated protein 1 OS=Homo sapiens GN=SYAP1 PE=1 SV=1	6	1	0.022871	4.52945e-05	0	3	6	0	0	3	0	6	0
sp|Q96AE4|FUBP1_HUMAN	Far upstream element-binding protein 1 OS=Homo sapiens GN=FUBP1 PE=1 SV=3	8	0.224193	0.0747595	0.224193	1	2	1	6	5	6	4	6	5
sp|Q96AG4|LRC59_HUMAN	Leucine-rich repeat-containing protein 59 OS=Homo sapiens GN=LRRC59 PE=1 SV=1	6	0.022871	4.52945e-05	4.52945e-05	3	6	6	3	0	6	0	6	0
sp|Q96AQ6|PBIP1_HUMAN	Pre-B-cell leukemia transcription factor-interacting protein 1 OS=Homo sapiens GN=PBXIP1 PE=1 SV=1	1	0.557128	1	1	1	0	0	4	3	0	0	0	0
sp|Q96B36|AKTS1_HUMAN	Proline-rich AKT1 substrate 1 OS=Homo sapiens GN=AKT1S1 PE=1 SV=1	1	1	1	4.52945e-05	0	0	6	0	0	0	0	6	0
sp|Q96CP2|FWCH2_HUMAN	FLYWCH family member 2 OS=Homo sapiens GN=FLYWCH2 PE=1 SV=1	1	1	0.0747595	4.52945e-05	0	2	6	0	0	2	0	6	0
sp|Q96CW6|S7A6O_HUMAN	Probable RNA polymerase II nuclear localization protein SLC7A6OS OS=Homo sapiens GN=SLC7A6OS PE=1 SV=2	1	1	1	0.000964813	0	0	5	0	0	0	0	5	0
sp|Q96DA0|ZG16B_HUMAN	Zymogen granule protein 16 homolog B OS=Homo sapiens GN=ZG16B PE=1 SV=3	1	1	0.00571459	1	0	-4	0	0	0	0	4	0	0
sp|Q96DR8|MUCL1_HUMAN	Mucin-like protein 1 OS=Homo sapiens GN=MUCL1 PE=1 SV=1	1	0.022871	0.022871	1	3	-3	0	3	0	0	3	0	0
sp|Q96FQ6|S10AG_HUMAN	Protein S100-A16 OS=Homo sapiens GN=S100A16 PE=1 SV=1	3	0.212864	0.224193	1	2	1	0	5	3	6	5	6	6
sp|Q96GS4|CQ059_HUMAN	Uncharacterized protein C17orf59 OS=Homo sapiens GN=C17orf59 PE=1 SV=2	1	1	1	0.00571459	0	0	4	0	0	0	0	4	0
sp|Q96HC4|PDLI5_HUMAN	PDZ and LIM domain protein 5 OS=Homo sapiens GN=PDLIM5 PE=1 SV=5	1	1	1	0.000964813	0	0	5	0	0	0	0	5	0
sp|Q96IZ0|PAWR_HUMAN	PRKC apoptosis WT1 regulator protein OS=Homo sapiens GN=PAWR PE=1 SV=1	15	1	4.52945e-05	4.52945e-05	0	6	6	0	0	6	0	6	0
sp|Q96IZ7|RSRC1_HUMAN	Serine/Arginine-related protein 53 OS=Homo sapiens GN=RSRC1 PE=1 SV=1	3	0.557128	1	1	1	0	0	4	3	4	4	3	3
sp|Q96KR1|ZFR_HUMAN	Zinc finger RNA-binding protein OS=Homo sapiens GN=ZFR PE=1 SV=2	1	1	1	4.52945e-05	0	0	6	0	0	0	0	6	0
sp|Q96P63|SPB12_HUMAN	Serpin B12 OS=Homo sapiens GN=SERPINB12 PE=1 SV=1	6	0.224193	0.224193	0.224193	-1	1	1	5	6	6	5	6	5
sp|Q96PE3|INP4A_HUMAN	Type I inositol 3,4-bisphosphate 4-phosphatase OS=Homo sapiens GN=INPP4A PE=1 SV=1	1	0.501795	0.224193	1	1	-1	0	5	4	5	6	6	6
sp|Q96QA5|GSDMA_HUMAN	Gasdermin-A OS=Homo sapiens GN=GSDMA PE=1 SV=4	3	1	0.557128	0.501795	0	1	1	5	5	4	3	5	4
sp|Q96RU3|FNBP1_HUMAN	Formin-binding protein 1 OS=Homo sapiens GN=FNBP1 PE=1 SV=2	1	1	1	0.022871	0	0	3	0	0	0	0	3	0
sp|Q96SZ5|AEDO_HUMAN	2-aminoethanethiol dioxygenase OS=Homo sapiens GN=ADO PE=1 SV=2	1	1	0.022871	1	0	3	0	0	0	3	0	0	0
sp|Q96T17|MA7D2_HUMAN	MAP7 domain-containing protein 2 OS=Homo sapiens GN=MAP7D2 PE=1 SV=2	4	1	0.0747595	4.52945e-05	0	2	6	0	0	2	0	6	0
sp|Q99439|CNN2_HUMAN	Calponin-2 OS=Homo sapiens GN=CNN2 PE=1 SV=4	2	1	1	4.52945e-05	0	0	6	0	0	0	0	6	0
sp|Q99590|SCAFB_HUMAN	Protein SCAF11 OS=Homo sapiens GN=SCAF11 PE=1 SV=2	3	1	0.00571459	4.52945e-05	0	4	6	0	0	4	0	6	0
sp|Q99614|TTC1_HUMAN	Tetratricopeptide repeat protein 1 OS=Homo sapiens GN=TTC1 PE=1 SV=1	8	1	4.52945e-05	4.52945e-05	0	6	6	0	0	6	0	6	0
sp|Q99700|ATX2_HUMAN	Ataxin-2 OS=Homo sapiens GN=ATXN2 PE=1 SV=2	2	1	1	4.52945e-05	0	0	6	0	0	0	0	6	0
sp|Q99729|ROAA_HUMAN	Heterogeneous nuclear ribonucleoprotein A/B OS=Homo sapiens GN=HNRNPAB PE=1 SV=2	1	1	0.501795	1	0	1	0	4	4	5	4	5	5
sp|Q99733|NP1L4_HUMAN	Nucleosome assembly protein 1-like 4 OS=Homo sapiens GN=NAP1L4 PE=1 SV=1	1	1	1	4.52945e-05	0	0	6	0	0	0	0	6	0
sp|Q99747|SNAG_HUMAN	Gamma-soluble NSF attachment protein OS=Homo sapiens GN=NAPG PE=1 SV=1	3	0.557128	0.022871	4.52945e-05	1	3	6	4	3	6	3	6	0
sp|Q99807|COQ7_HUMAN	Ubiquinone biosynthesis protein COQ7 homolog OS=Homo sapiens GN=COQ7 PE=1 SV=3	1	0.022871	1	0.00571459	3	0	-4	3	0	5	5	0	4
sp|Q99961|SH3G1_HUMAN	Endophilin-A2 OS=Homo sapiens GN=SH3GL1 PE=1 SV=1	3	1	1	4.52945e-05	0	0	6	0	0	0	0	6	0
sp|Q9BQ61|CS043_HUMAN	Uncharacterized protein C19orf43 OS=Homo sapiens GN=C19orf43 PE=1 SV=1	1	1	1	0.000964813	0	0	5	0	0	0	0	5	0
sp|Q9BQE4|SELS_HUMAN	Selenoprotein S OS=Homo sapiens GN=VIMP PE=1 SV=3	1	1	1	0.000964813	0	0	5	0	0	0	0	5	0
sp|Q9BRP8|WIBG_HUMAN	Partner of Y14 and mago OS=Homo sapiens GN=WIBG PE=1 SV=1	3	1	0.022871	4.52945e-05	0	3	6	0	0	3	0	6	0
sp|Q9BTC0|DIDO1_HUMAN	Death-inducer obliterator 1 OS=Homo sapiens GN=DIDO1 PE=1 SV=5	1	1	1	4.52945e-05	0	0	6	0	0	0	0	6	0
sp|Q9BTT0|AN32E_HUMAN	Acidic leucine-rich nuclear phosphoprotein 32 family member E OS=Homo sapiens GN=ANP32E PE=1 SV=1	1	1	1	0.022871	0	0	3	0	0	0	0	3	0
sp|Q9BU76|MMTA2_HUMAN	Multiple myeloma tumor-associated protein 2 OS=Homo sapiens GN=MMTAG2 PE=1 SV=1	3	1	0.022871	0.224193	0	3	-1	6	6	6	3	5	6
sp|Q9BUT9|F195A_HUMAN	Protein FAM195A OS=Homo sapiens GN=FAM195A PE=1 SV=2	1	1	1	0.000964813	0	0	5	0	0	0	0	5	0
sp|Q9BVC6|TM109_HUMAN	Transmembrane protein 109 OS=Homo sapiens GN=TMEM109 PE=1 SV=1	1	1	0.022871	4.52945e-05	0	3	6	0	0	3	0	6	0
sp|Q9BXU1|STK31_HUMAN	Serine/threonine-protein kinase 31 OS=Homo sapiens GN=STK31 PE=2 SV=2	1	1	0.243678	1	0	-2	0	0	0	2	4	0	0
sp|Q9BZL4|PP12C_HUMAN	Protein phosphatase 1 regulatory subunit 12C OS=Homo sapiens GN=PPP1R12C PE=1 SV=1	2	1	0.022871	4.52945e-05	0	3	6	0	0	3	0	6	0
sp|Q9BZX2|UCK2_HUMAN	Uridine-cytidine kinase 2 OS=Homo sapiens GN=UCK2 PE=1 SV=1	1	0.022871	0.00571459	0.00571459	3	4	4	3	0	4	0	4	0
sp|Q9C075|K1C23_HUMAN	Keratin, type I cytoskeletal 23 OS=Homo sapiens GN=KRT23 PE=1 SV=2	6	0.212864	0.557128	0.00571459	2	1	-4	5	3	4	3	0	4
sp|Q9C0C2|TB182_HUMAN	182 kDa tankyrase-1-binding protein OS=Homo sapiens GN=TNKS1BP1 PE=1 SV=4	24	0.022871	0.0747595	4.52945e-05	3	2	6	3	0	6	4	6	0
sp|Q9GZU8|F192A_HUMAN	Protein FAM192A OS=Homo sapiens GN=FAM192A PE=1 SV=1	2	0.022871	0.000964813	0.501795	3	5	1	3	0	5	0	5	4
sp|Q9GZZ8|LACRT_HUMAN	Extracellular glycoprotein lacritin OS=Homo sapiens GN=LACRT PE=1 SV=1	1	0.501795	1	0.557128	1	0	-1	5	4	3	3	3	4
sp|Q9H074|PAIP1_HUMAN	Polyadenylate-binding protein-interacting protein 1 OS=Homo sapiens GN=PAIP1 PE=1 SV=1	2	1	1	0.000964813	0	0	5	0	0	0	0	5	0
sp|Q9H299|SH3L3_HUMAN	SH3 domain-binding glutamic acid-rich-like protein 3 OS=Homo sapiens GN=SH3BGRL3 PE=1 SV=1	1	0.501795	0.000964813	0.000964813	1	5	5	5	4	5	0	5	0
sp|Q9H307|PININ_HUMAN	Pinin OS=Homo sapiens GN=PNN PE=1 SV=4	2	1	0.224193	0.224193	0	1	1	6	6	6	5	6	5
sp|Q9H3Q1|BORG4_HUMAN	Cdc42 effector protein 4 OS=Homo sapiens GN=CDC42EP4 PE=1 SV=1	1	1	1	0.000964813	0	0	5	0	0	0	0	5	0
sp|Q9H444|CHM4B_HUMAN	Charged multivesicular body protein 4b OS=Homo sapiens GN=CHMP4B PE=1 SV=1	2	1	1	4.52945e-05	0	0	6	0	0	0	0	6	0
sp|Q9H6F5|CCD86_HUMAN	Coiled-coil domain-containing protein 86 OS=Homo sapiens GN=CCDC86 PE=1 SV=1	3	1	1	4.52945e-05	0	0	6	0	0	0	0	6	0
sp|Q9H773|DCTP1_HUMAN	dCTP pyrophosphatase 1 OS=Homo sapiens GN=DCTPP1 PE=1 SV=1	2	1	1	0.000964813	0	0	5	0	0	0	0	5	0
sp|Q9H7E9|CH033_HUMAN	UPF0488 protein C8orf33 OS=Homo sapiens GN=C8orf33 PE=1 SV=1	2	1	1	0.000964813	0	0	5	0	0	0	0	5	0
sp|Q9H910|HN1L_HUMAN	Hematological and neurological expressed 1-like protein OS=Homo sapiens GN=HN1L PE=1 SV=1	7	1	4.52945e-05	4.52945e-05	0	6	6	0	0	6	0	6	0
sp|Q9HCY8|S10AE_HUMAN	Protein S100-A14 OS=Homo sapiens GN=S100A14 PE=1 SV=1	1	1	0.00571459	1	0	4	0	0	0	4	0	0	0
sp|Q9HD15|SRA1_HUMAN	Steroid receptor RNA activator 1 OS=Homo sapiens GN=SRA1 PE=1 SV=1	1	1	1	0.000964813	0	0	5	0	0	0	0	5	0
sp|Q9NNX1|TUFT1_HUMAN	Tuftelin OS=Homo sapiens GN=TUFT1 PE=2 SV=1	1	1	1	4.52945e-05	0	0	6	0	0	0	0	6	0
sp|Q9NP61|ARFG3_HUMAN	ADP-ribosylation factor GTPase-activating protein 3 OS=Homo sapiens GN=ARFGAP3 PE=1 SV=1	1	1	1	0.000964813	0	0	5	0	0	0	0	5	0
sp|Q9NP74|PALMD_HUMAN	Palmdelphin OS=Homo sapiens GN=PALMD PE=1 SV=1	1	1	1	4.52945e-05	0	0	6	0	0	0	0	6	0
sp|Q9NQ38|ISK5_HUMAN	Serine protease inhibitor Kazal-type 5 OS=Homo sapiens GN=SPINK5 PE=1 SV=2	1	0.212864	1	1	2	0	0	5	3	5	5	5	5
sp|Q9NQ76|MEPE_HUMAN	Matrix extracellular phosphoglycoprotein OS=Homo sapiens GN=MEPE PE=1 SV=1	1	0.501795	0.224193	1	1	-1	0	5	4	5	6	6	6
sp|Q9NQA3|WASH6_HUMAN	WAS protein family homolog 6 OS=Homo sapiens GN=WASH6P PE=1 SV=3	1	1	1	0.000964813	0	0	5	0	0	0	0	5	0
sp|Q9NQC3|RTN4_HUMAN	Reticulon-4 OS=Homo sapiens GN=RTN4 PE=1 SV=2	1	1	1	0.000964813	0	0	5	0	0	0	0	5	0
sp|Q9NQP4|PFD4_HUMAN	Prefoldin subunit 4 OS=Homo sapiens GN=PFDN4 PE=1 SV=1	1	1	1	0.00571459	0	0	4	0	0	0	0	4	0
sp|Q9NQS3|PVRL3_HUMAN	Nectin-3 OS=Homo sapiens GN=PVRL3 PE=1 SV=1	2	1	1	0.000964813	0	0	5	0	0	0	0	5	0
sp|Q9NQW6|ANLN_HUMAN	Actin-binding protein anillin OS=Homo sapiens GN=ANLN PE=1 SV=2	1	1	1	0.000964813	0	0	5	0	0	0	0	5	0
sp|Q9NSB2|KRT84_HUMAN	Keratin, type II cuticular Hb4 OS=Homo sapiens GN=KRT84 PE=2 SV=2	1	1	1	0.000964813	0	0	5	0	0	0	0	5	0
sp|Q9NW68|BSDC1_HUMAN	BSD domain-containing protein 1 OS=Homo sapiens GN=BSDC1 PE=1 SV=1	1	1	1	0.000964813	0	0	5	0	0	0	0	5	0
sp|Q9NWB6|ARGL1_HUMAN	Arginine and glutamate-rich protein 1 OS=Homo sapiens GN=ARGLU1 PE=1 SV=1	2	1	1	1	0	0	0	6	6	6	6	6	6
sp|Q9NY27|PP4R2_HUMAN	Serine/threonine-protein phosphatase 4 regulatory subunit 2 OS=Homo sapiens GN=PPP4R2 PE=1 SV=3	1	1	1	0.022871	0	0	3	0	0	0	0	3	0
sp|Q9NYF8|BCLF1_HUMAN	Bcl-2-associated transcription factor 1 OS=Homo sapiens GN=BCLAF1 PE=1 SV=2	7	1	0.224193	0.224193	0	1	1	6	6	6	5	6	5
sp|Q9NYL9|TMOD3_HUMAN	Tropomodulin-3 OS=Homo sapiens GN=TMOD3 PE=1 SV=1	7	1	4.52945e-05	4.52945e-05	0	6	6	0	0	6	0	6	0
sp|Q9NZB2|F120A_HUMAN	Constitutive coactivator of PPAR-gamma-like protein 1 OS=Homo sapiens GN=FAM120A PE=1 SV=2	1	1	1	0.022871	0	0	3	0	0	0	0	3	0
sp|Q9NZH8|IL36G_HUMAN	Interleukin-36 gamma OS=Homo sapiens GN=IL36G PE=1 SV=1	1	1	1	0.557128	0	0	1	4	4	3	3	4	3
sp|Q9NZT1|CALL5_HUMAN	Calmodulin-like protein 5 OS=Homo sapiens GN=CALML5 PE=1 SV=2	6	1	1	1	0	0	0	6	6	6	6	6	6
sp|Q9P0L0|VAPA_HUMAN	Vesicle-associated membrane protein-associated protein A OS=Homo sapiens GN=VAPA PE=1 SV=3	9	1	4.52945e-05	4.52945e-05	0	6	6	0	0	6	0	6	0
sp|Q9P242|NYAP2_HUMAN	Neuronal tyrosine-phosphorylated phosphoinositide-3-kinase adapter 2 OS=Homo sapiens GN=NYAP2 PE=1 SV=3	1	1	1	0.000964813	0	0	5	0	0	0	0	5	0
sp|Q9P270|SLAI2_HUMAN	SLAIN motif-containing protein 2 OS=Homo sapiens GN=SLAIN2 PE=1 SV=2	2	1	1	4.52945e-05	0	0	6	0	0	0	0	6	0
sp|Q9P2B4|CT2NL_HUMAN	CTTNBP2 N-terminal-like protein OS=Homo sapiens GN=CTTNBP2NL PE=1 SV=2	3	1	0.224193	1	0	1	0	6	6	6	5	6	6
sp|Q9P2E9|RRBP1_HUMAN	Ribosome-binding protein 1 OS=Homo sapiens GN=RRBP1 PE=1 SV=4	12	1	1	1	0	0	0	6	6	6	6	6	6
sp|Q9P2N5|RBM27_HUMAN	RNA-binding protein 27 OS=Homo sapiens GN=RBM27 PE=1 SV=2	1	1	1	0.00571459	0	0	4	0	0	0	0	4	0
sp|Q9UBG3|CRNN_HUMAN	Cornulin OS=Homo sapiens GN=CRNN PE=1 SV=1	2	1	1	0.212864	0	0	-2	0	0	3	3	3	5
sp|Q9UBV8|PEF1_HUMAN	Peflin OS=Homo sapiens GN=PEF1 PE=1 SV=1	2	1	1	0.000964813	0	0	5	0	0	0	0	5	0
sp|Q9UEU0|VTI1B_HUMAN	Vesicle transport through interaction with t-SNAREs homolog 1B OS=Homo sapiens GN=VTI1B PE=1 SV=3	2	1	0.022871	4.52945e-05	0	3	6	0	0	3	0	6	0
sp|Q9UGM3|DMBT1_HUMAN	Deleted in malignant brain tumors 1 protein OS=Homo sapiens GN=DMBT1 PE=1 SV=2	1	0.022871	0.00571459	1	-3	-4	0	0	3	0	4	3	3
sp|Q9UHB6|LIMA1_HUMAN	LIM domain and actin-binding protein 1 OS=Homo sapiens GN=LIMA1 PE=1 SV=1	3	1	1	4.52945e-05	0	0	6	0	0	0	0	6	0
sp|Q9UHD9|UBQL2_HUMAN	Ubiquilin-2 OS=Homo sapiens GN=UBQLN2 PE=1 SV=2	2	1	0.0747595	4.52945e-05	0	2	6	0	0	2	0	6	0
sp|Q9UI42|CBPA4_HUMAN	Carboxypeptidase A4 OS=Homo sapiens GN=CPA4 PE=1 SV=2	3	0.022871	0.557128	1	3	1	0	3	0	4	3	0	0
sp|Q9UJU6|DBNL_HUMAN	Drebrin-like protein OS=Homo sapiens GN=DBNL PE=1 SV=1	6	1	0.000964813	4.52945e-05	0	5	6	0	0	5	0	6	0
sp|Q9UKJ3|GPTC8_HUMAN	G patch domain-containing protein 8 OS=Homo sapiens GN=GPATCH8 PE=1 SV=2	1	1	1	0.022871	0	0	3	0	0	0	0	3	0
sp|Q9UKK9|NUDT5_HUMAN	ADP-sugar pyrophosphatase OS=Homo sapiens GN=NUDT5 PE=1 SV=1	1	1	1	0.022871	0	0	3	0	0	0	0	3	0
sp|Q9UKS6|PACN3_HUMAN	Protein kinase C and casein kinase substrate in neurons protein 3 OS=Homo sapiens GN=PACSIN3 PE=1 SV=2	3	1	0.022871	1	0	-3	0	0	0	0	3	0	0
sp|Q9UKV3|ACINU_HUMAN	Apoptotic chromatin condensation inducer in the nucleus OS=Homo sapiens GN=ACIN1 PE=1 SV=2	1	1	0.022871	4.52945e-05	0	3	6	0	0	3	0	6	0
sp|Q9UKX7|NUP50_HUMAN	Nuclear pore complex protein Nup50 OS=Homo sapiens GN=NUP50 PE=1 SV=2	1	1	1	0.000964813	0	0	5	0	0	0	0	5	0
sp|Q9UKY7|CDV3_HUMAN	Protein CDV3 homolog OS=Homo sapiens GN=CDV3 PE=1 SV=1	11	1	4.52945e-05	4.52945e-05	0	6	6	0	0	6	0	6	0
sp|Q9UL46|PSME2_HUMAN	Proteasome activator complex subunit 2 OS=Homo sapiens GN=PSME2 PE=1 SV=4	1	1	1	0.00571459	0	0	4	0	0	0	0	4	0
sp|Q9UMX0|UBQL1_HUMAN	Ubiquilin-1 OS=Homo sapiens GN=UBQLN1 PE=1 SV=2	3	1	0.022871	0.000964813	0	3	5	0	0	3	0	5	0
sp|Q9UMX5|NENF_HUMAN	Neudesin OS=Homo sapiens GN=NENF PE=1 SV=1	4	4.52945e-05	1	4.52945e-05	6	0	6	6	0	6	6	6	0
sp|Q9UN86|G3BP2_HUMAN	Ras GTPase-activating protein-binding protein 2 OS=Homo sapiens GN=G3BP2 PE=1 SV=2	1	1	1	0.00571459	0	0	4	0	0	0	0	4	0
sp|Q9UNF0|PACN2_HUMAN	Protein kinase C and casein kinase substrate in neurons protein 2 OS=Homo sapiens GN=PACSIN2 PE=1 SV=2	3	1	1	4.52945e-05	0	0	6	0	0	0	0	6	0
sp|Q9UPQ0|LIMC1_HUMAN	LIM and calponin homology domains-containing protein 1 OS=Homo sapiens GN=LIMCH1 PE=1 SV=4	8	1	0.000964813	4.52945e-05	0	5	6	0	0	5	0	6	0
sp|Q9UPQ9|TNR6B_HUMAN	Trinucleotide repeat-containing gene 6B protein OS=Homo sapiens GN=TNRC6B PE=1 SV=4	3	1	1	0.000964813	0	0	5	0	0	0	0	5	0
sp|Q9UQ35|SRRM2_HUMAN	Serine/arginine repetitive matrix protein 2 OS=Homo sapiens GN=SRRM2 PE=1 SV=2	2	0.557128	1	0.0747595	1	0	2	4	3	5	5	6	4
sp|Q9Y2D5|AKAP2_HUMAN	A-kinase anchor protein 2 OS=Homo sapiens GN=AKAP2 PE=1 SV=3	1	1	1	0.022871	0	0	3	0	0	0	0	3	0
sp|Q9Y2W1|TR150_HUMAN	Thyroid hormone receptor-associated protein 3 OS=Homo sapiens GN=THRAP3 PE=1 SV=2	8	1	1	1	0	0	0	6	6	6	6	6	6
sp|Q9Y3B9|RRP15_HUMAN	RRP15-like protein OS=Homo sapiens GN=RRP15 PE=1 SV=2	1	1	1	0.022871	0	0	3	0	0	0	0	3	0
sp|Q9Y4H2|IRS2_HUMAN	Insulin receptor substrate 2 OS=Homo sapiens GN=IRS2 PE=1 SV=2	1	1	1	0.000964813	0	0	5	0	0	0	0	5	0
sp|Q9Y520|PRC2C_HUMAN	Protein PRRC2C OS=Homo sapiens GN=PRRC2C PE=1 SV=4	13	1	4.52945e-05	4.52945e-05	0	6	6	0	0	6	0	6	0
sp|Q9Y5A9|YTHD2_HUMAN	YTH domain-containing family protein 2 OS=Homo sapiens GN=YTHDF2 PE=1 SV=2	1	1	1	4.52945e-05	0	0	6	0	0	0	0	6	0
sp|Q9Y5K6|CD2AP_HUMAN	CD2-associated protein OS=Homo sapiens GN=CD2AP PE=1 SV=1	1	1	4.52945e-05	4.52945e-05	0	-6	6	0	0	0	6	6	0
sp|Q9Y5X3|SNX5_HUMAN	Sorting nexin-5 OS=Homo sapiens GN=SNX5 PE=1 SV=1	1	0.212864	0.557128	0.557128	2	1	-1	5	3	4	3	3	4
sp|Q9Y605|MOFA1_HUMAN	MORF4 family-associated protein 1 OS=Homo sapiens GN=MRFAP1 PE=1 SV=1	1	1	1	0.022871	0	0	3	0	0	0	0	3	0
sp|Q9Y608|LRRF2_HUMAN	Leucine-rich repeat flightless-interacting protein 2 OS=Homo sapiens GN=LRRFIP2 PE=1 SV=1	6	1	0.000964813	4.52945e-05	0	5	6	0	0	5	0	6	0
sp|Q9Y6A5|TACC3_HUMAN	Transforming acidic coiled-coil-containing protein 3 OS=Homo sapiens GN=TACC3 PE=1 SV=1	5	1	0.000964813	4.52945e-05	0	5	6	0	0	5	0	6	0
sp|Q9Y6K9|NEMO_HUMAN	NF-kappa-B essential modulator OS=Homo sapiens GN=IKBKG PE=1 SV=2	4	1	1	4.52945e-05	0	0	6	0	0	0	0	6	0
sp|Q9Y6W5|WASF2_HUMAN	Wiskott-Aldrich syndrome protein family member 2 OS=Homo sapiens GN=WASF2 PE=1 SV=3	3	1	0.022871	4.52945e-05	0	3	6	0	0	3	0	6	0

## Sheet: ProteinData
Protein Name	PNNL FASTA Protein Description	Total Peptide Count	8hr-1	8hr-2	8hr-3	8hr-4	8hr-5	8hr-6	8hr-ctr-7	8hr-ctr-8	8hr-ctr-9	8hr-ctr-10	8hr-ctr-11	8hr-ctr-12	16hr-1	16hr-2	16hr-3	16hr-4-rr	16hr-5	16hr-6	16hr-ctr-7	16hr-ctr-8	16hr-ctr-9	16hr-ctr-10	16hr-ctr-11-rr	16hr-ctr-12	24hr-1	24hr-2	24hr-3	24hr-4	24hr-5	24hr-6	24hr-ctr-7	24hr-ctr-8	24hr-ctr-9	24hr-ctr-10	24hr-ctr-11	24hr-ctr-12
gi|166154010|ref|YP_001654128.1|	hypothetical protein CTL0037 [Chlamydia trachomatis 434/Bu]; Duplicate proteins: gi|497557856|ref|WP_009872040.1|,gi|15605401|ref|NP_220187.1|	1	15.6396	16.6814				15.3048	16.7253			16.6562			16.5527		16.1968	17.1012	17.0292				15.3229	16.064	16.9665	18.4232	15.9661	15.5069			15.4969	16.264		13.858	15.222		17.6732	17.4965
gi|166154049|ref|YP_001654167.1|	trigger factor [Chlamydia trachomatis 434/Bu]; Duplicate proteins: gi|497559126|ref|WP_009873310.1|	3	19.8638	20.3396	18.0409	21.158	17.9766	19.0237	19.3002	18.85		20.7849	19.5659	19.2769	19.9268	17.7943	16.8291	20.3894	20.3928	20.1417	19.6874	17.4129	17.0825	20.7444	19.4462	19.0942	19.4952	18.4524	17.4035	19.4657	19.0399	18.9012	19.8125	18.0678	17.531	19.4745	19.2733	20.848
gi|166154105|ref|YP_001654223.1|	hypothetical protein CTL0132 [Chlamydia trachomatis 434/Bu]; Duplicate proteins: gi|497559204|ref|WP_009873388.1|	2													20.0195	18.9383	16.577	17.6151	18.5974	19.8833							16.867	17.2814	17.0812	15.8994	17.2886	17.1492
gi|166154132|ref|YP_001654250.1|	hypothetical protein CTL0158 [Chlamydia trachomatis 434/Bu]; Duplicate proteins: gi|497559221|ref|WP_009873405.1|	1			15.275		13.3081	15.7535	13.9017	21.2609		18.222				16.0626				14.3881			15.1844
gi|166154156|ref|YP_001654274.1|	inclusion membrane protein [Chlamydia trachomatis 434/Bu]; Duplicate proteins: gi|497559241|ref|WP_009873425.1|	13	13.3125				15.3541	15.6406				13.0678	18.1567	17.3814	16.4472	14.7944	15.0737	16.3917	15.3148	15.391	13.4314	14.9261	15.7453		17.3989	15.0783	17.8564	18.5204	18.2481	17.3357	17.6029	17.6139					14.4342	16.9181
gi|166154332|ref|YP_001654450.1|	co-chaperonin GroES [Chlamydia trachomatis 434/Bu]; Duplicate proteins: gi|497559382|ref|WP_009873566.1|	1						21.5294						17.8914	17.7343		15.2478			18.0379		13.8166
gi|166154336|ref|YP_001654454.1|	inclusion membrane protein D [Chlamydia trachomatis 434/Bu]; Duplicate proteins: gi|501220581|ref|WP_012263599.1|	2		14.9285					16.7343	17.0597		15.7801	15.6101	16.0423	16.6177	15.4058	15.2061	15.1869	16.3972	15.7334	18.4519		16.0322		17.2621	17.4649	17.7477	17.751	17.2824	16.4891	18.2967	17.9416	15.4684				17.4035	17.4365
gi|166154337|ref|YP_001654455.1|	inclusion membrane protein E [Chlamydia trachomatis 434/Bu]; Duplicate proteins: gi|497559387|ref|WP_009873571.1|	2													19.1957	17.7707			17.9395	18.0521							19.9841	20.517	19.4849	18.5109	20.4878	20.3229
gi|166154339|ref|YP_001654457.1|	inclusion membrane protein G [Chlamydia trachomatis 434/Bu]; Duplicate proteins: gi|497559389|ref|WP_009873573.1|	5													19.5937	17.8035	17.4165	18.3082	18.7725	18.5212							18.9705	19.7	19.1315	18.2156	19.6415	19.5735
gi|166154340|ref|YP_001654458.1|	inclusion membrane protein A [Chlamydia trachomatis 434/Bu]; Duplicate proteins: gi|501220753|ref|WP_012263771.1|	6													16.7562												18.6843	18.7378	18.5673	17.3118	17.9301	18.1614
gi|166154344|ref|YP_001654462.1|	acetyl-CoA carboxylase biotin carboxyl carrier protein [Chlamydia trachomatis 434/Bu]; Duplicate proteins: gi|497557286|ref|WP_009871470.1|,gi|15604842|ref|NP_219626.1|	3													16.7714	16.4791	16.1972	16.0915	16.4436	17.0484	17.5078	14.4333	16.6001	17.5473		16.8806	18.0132	18.4402	19.4076	18.0405	17.3737	16.9245	18.6241	18.2295	18.0508	20.6137	18.0623	17.9188
gi|166154368|ref|YP_001654486.1|	hypothetical protein CTL0402 [Chlamydia trachomatis 434/Bu]; Duplicate proteins: gi|497559411|ref|WP_009873595.1|	1	15.1719			16.5408								15.9431		15.1416											15.2177									15.4869	17.1453	15.816
gi|166154434|ref|YP_001654552.1|	inclusion membrane protein [Chlamydia trachomatis 434/Bu]; Duplicate proteins: gi|497559468|ref|WP_009873652.1|	2													18.7807	16.3787	17.0889	18.5962	17.4035	17.1284							18.9746	19.841	20.2097	19.3531	19.0998	19.2273
gi|166154439|ref|YP_001654557.1|	inclusion membrane protein [Chlamydia trachomatis 434/Bu]; Duplicate proteins: gi|497559472|ref|WP_009873656.1|	4													17.0838												19.2827	19.2312	18.1373	18.402	18.884	18.6552
gi|166154440|ref|YP_001654558.1|	inclusion membrane protein [Chlamydia trachomatis 434/Bu]; Duplicate proteins: gi|497559473|ref|WP_009873657.1|	1																									15.5716	16.7928	16.6057	15.5067		14.514
gi|166154443|ref|YP_001654561.1|	inclusion membrane protein B [Chlamydia trachomatis 434/Bu]; Duplicate proteins: gi|501220756|ref|WP_012263774.1|	1													15.1												17.4615	17.4142	17.3109		15.6706	14.5925
gi|166154460|ref|YP_001654578.1|	hypothetical protein CTL0500A [Chlamydia trachomatis 434/Bu]; Duplicate proteins: gi|497559487|ref|WP_009873671.1|	1																14.6595									14.8265	15.2658	14.2021		15.6581	16.1178
gi|166154607|ref|YP_001654725.1|	chaperone protein DnaK [Chlamydia trachomatis 434/Bu]; Duplicate proteins: gi|497558442|ref|WP_009872626.1|	1													15.6145				13.7359	15.7351								13.2309
gi|166154618|ref|YP_001654736.1|	RNA polymerase-binding transcription factor [Chlamydia trachomatis 434/Bu]; Duplicate proteins: gi|497557575|ref|WP_009871759.1|,gi|15605132|ref|NP_219917.1|	2													19.8	17.3461	15.6088		17.8252	19.1755								15.6637				14.6207
gi|166154625|ref|YP_001654743.1|	outer membrane protein PmpC [Chlamydia trachomatis 434/Bu]; Duplicate proteins: gi|497559609|ref|WP_009873793.1|	1	18.4823	17.6377	17.3034		18.002	18.6711	17.7	17.137		16.9769	17.0047	17.1055			17.9558	19.385	16.9285	17.4035	17.0913	19.4023	17.8021	16.6411				15.9526	15.8913			16.2464		19.1325	18.2516	17.6566
gi|166154720|ref|YP_001654838.1|	glyceraldehyde 3-phosphate dehydrogenase [Chlamydia trachomatis 434/Bu]; Duplicate proteins: gi|497559679|ref|WP_009873863.1|	1	19.1733				17.1128	18.7278		16.9956				17.1907		20.4869	18.399					18.2963	17.5788			17.8535				20.1955				19.236	17.1251
gi|166154744|ref|YP_001654862.1|	hypothetical protein CTL0791 [Chlamydia trachomatis 434/Bu]; Duplicate proteins: gi|497559693|ref|WP_009873877.1|	1	19.4066	20.0738	19.4329		19.1903	18.939	18.687	18.2252		18.0369				21.2938	19.6379	17.8138	15.7183		17.9251		21.2184	16.3872			18.6345	18.9112	19.8429	19.9303		17.5857	20.0124	20.2807	18.7958	16.2534
gi|166154800|ref|YP_001654918.1|	tryptophan--tRNA ligase [Chlamydia trachomatis 434/Bu]; Duplicate proteins: gi|497559734|ref|WP_009873918.1|	2	20.3339	21.2536	20.3192	21.3078	20.0592	19.9868	20.6079	21.0663	23.1062	20.7987	20.8058	20.6112	21.0231	19.2004	20.5521	21.0841	21.0492	21.2696	20.9919	18.1162	19.8897	20.6254	22.0581	21.6669	20.1591	19.6038	19.6286	19.4783	20.4825	20.3012	20.7982	19.1232	19.7646	21.1245	21.548	21.478
gi|166154817|ref|YP_001654935.1|	thioredoxin peroxidase [Chlamydia trachomatis 434/Bu]; Duplicate proteins: gi|497559751|ref|WP_009873935.1|	1	15.0678		15.6814				17.5183	14.5394		15.5709		15.2846	16.6876	14.0176		14.924	15.5984		16.4151	13.7473			15.6411	16.4771	16.6515				15.1603		16.2748	14.6366	15.6767			16.3517
gi|166154825|ref|YP_001654943.1|	virulence protein CADD [Chlamydia trachomatis 434/Bu]; Duplicate proteins: gi|497559758|ref|WP_009873942.1|	1													17.842	15.6791				17.6131
gi|497557274|ref|WP_009871458.1|	molecular chaperone GroES [Chlamydia trachomatis]; Duplicate proteins: gi|15604830|ref|NP_219614.1|	1						21.5294						17.8914	17.7343		15.2478			18.0379		13.8166
gi|497557278|ref|WP_009871462.1|	inclusion membrane protein D [Chlamydia trachomatis]; Duplicate proteins: gi|15604834|ref|NP_219618.1|	1		14.9285					16.7343	17.0597		15.7801	15.6101	16.0423		16.1218		15.4098			18.4519		16.0322		17.2621	17.4649	17.5033			16.2234	18.0738	18.3881	15.4684				17.4035	17.4365
gi|497557281|ref|WP_009871465.1|	inclusion membrane protein G [Chlamydia trachomatis]; Duplicate proteins: gi|15604837|ref|NP_219621.1|	4													19.5937	17.3143	17.4165	19.0447	18.6719	18.4763							19.0236	19.7	19.14	18.4552	20.0168	19.8347
gi|497557282|ref|WP_009871466.1|	inclusion membrane protein A [Chlamydia trachomatis]; Duplicate proteins: gi|15604838|ref|NP_219622.1|	5													16.6664												18.6211	18.7601	18.3778	17.3118	18.1942	18.219
gi|497557309|ref|WP_009871493.1|	membrane protein [Chlamydia trachomatis]	1	15.1719			16.5408								15.9431		15.1416											15.2177									15.4869	17.1453	15.816
gi|497557391|ref|WP_009871575.1|	hypothetical protein [Chlamydia trachomatis]	3													17.0838												19.2425	19.2312	18.1441	18.402	18.8403	18.6485
gi|497557412|ref|WP_009871596.1|	membrane protein [Chlamydia trachomatis]	1																14.6595									14.8265	15.2658	14.2021		15.6581	16.1178
gi|497557526|ref|WP_009871710.1|	hypothetical protein [Chlamydia trachomatis]	1												16.2839	18.0227				16.8519	16.518						17.1207		17.9591	17.6587	17.3082	18.3393	18.183
gi|497557582|ref|WP_009871766.1|	membrane protein [Chlamydia trachomatis]	1	18.4823	17.6377	17.3034		18.002	18.6711	17.7	17.137		16.9769	17.0047	17.1055			17.9558	19.385	16.9285	17.4035	17.0913	19.4023	17.8021	16.6411				15.9526	15.8913			16.2464		19.1325	18.2516	17.6566
gi|497557685|ref|WP_009871869.1|	glyceraldehyde-3-phosphate dehydrogenase [Chlamydia trachomatis]; Duplicate proteins: gi|15605234|ref|NP_220020.1|	1	19.1733				17.1128	18.7278		16.9956				17.1907		20.4869	18.399					18.2963	17.5788			17.8535				20.1955				19.236	17.1251
gi|497557709|ref|WP_009871893.1|	hypothetical protein [Chlamydia trachomatis]; Duplicate proteins: gi|15605258|ref|NP_220044.1|	1	19.4066	20.0738	19.4329		19.1903	18.939	18.687	18.2252		18.0369				21.2938	19.6379	17.8138	15.7183		17.9251		21.2184	16.3872			18.6345	18.9112	19.8429	19.9303		17.5857	20.0124	20.2807	18.7958	16.2534
gi|497557767|ref|WP_009871951.1|	tryptophan--tRNA ligase [Chlamydia trachomatis]; Duplicate proteins: gi|15605314|ref|NP_220100.1|	2	20.3339	21.2536	20.3192	21.3078	20.0592	19.9868	20.6079	21.0663	23.1062	20.7987	20.8058	20.6112	21.0231	19.2004	20.5521	21.0841	21.0492	21.2696	20.9919	18.1162	19.8897	20.6254	22.0581	21.6669	20.1591	19.6038	19.6286	19.4783	20.4825	20.3012	20.7982	19.1232	19.7646	21.1245	21.548	21.478
gi|497557786|ref|WP_009871970.1|	thio-specific antioxidant peroxidase [Chlamydia trachomatis]; Duplicate proteins: gi|15605333|ref|NP_220119.1|	1	15.0678		15.6814				17.5183	14.5394		15.5709		15.2846	16.6876	14.0176		14.924	15.5984		16.4151	13.7473			15.6411	16.4771	16.6515				15.1603		16.2748	14.6366	15.6767			16.3517
gi|497557794|ref|WP_009871978.1|	PqqC-like protein [Chlamydia trachomatis]; Duplicate proteins: gi|15605341|ref|NP_220127.1|	1													17.842	15.6791				17.6131
gi|497557898|ref|WP_009872082.1|	trigger factor [Chlamydia trachomatis]	3	19.8638	20.3396	18.0409	21.158	17.9766	19.0237	19.3002	18.85		20.7849	19.5659	19.2769	19.9268	17.7943	16.8291	20.3894	20.3928	20.1417	19.6874	17.4129	17.0825	20.7444	19.4462	19.0942	19.4952	18.4524	17.4035	19.4657	19.0399	18.9012	19.8125	18.0678	17.531	19.4745	19.2733	20.848
gi|497557959|ref|WP_009872143.1|	hypothetical protein [Chlamydia trachomatis]; Duplicate proteins: gi|15605496|ref|NP_220282.1|	1													19.8382	18.8045	16.577	17.6151	18.5974	20.0739							16.867	17.4153	17.0812	15.8994	17.2886	17.1492
gi|497557987|ref|WP_009872171.1|	hypothetical protein [Chlamydia trachomatis]; Duplicate proteins: gi|15605523|ref|NP_220309.1|	1			15.275		13.3081	15.7535	13.9017	21.2609		18.222				16.0626				14.3881			15.1844
gi|497558013|ref|WP_009872197.1|	inclusion membrane protein [Chlamydia trachomatis]	5						18.7119							19.8141	17.7787	17.9131	19.3706	18.4337	18.2769						16.0963	21.1836	21.5917	21.2116	21.3498	20.7288	20.9645					15.0932
gi|497558090|ref|WP_009872274.1|	membrane protein [Chlamydia trachomatis]	1	15.1719			16.5408								15.9431		15.1416											15.2177									15.4869	17.1453	15.816
gi|497558202|ref|WP_009872386.1|	membrane protein [Chlamydia trachomatis]	1		14.9285					16.7343	17.0597		15.7801	15.6101	16.0423		16.1218		15.4098			18.4519		16.0322		17.2621	17.4649	17.5033			16.2234	18.0738	18.3881	15.4684				17.4035	17.4365
gi|497558203|ref|WP_009872387.1|	membrane protein [Chlamydia trachomatis]	1													19.1957	17.7707			17.9395	18.0521							20.0965	20.0921	19.4849	19.5782	20.4878	20.2105
gi|497558205|ref|WP_009872389.1|	membrane protein [Chlamydia trachomatis]	4													19.5937	17.3143	17.4165	19.0447	18.6719	18.4763							19.0236	19.7	19.14	18.4552	20.0168	19.8347
gi|497558206|ref|WP_009872390.1|	membrane protein [Chlamydia trachomatis]	5													16.6664												18.6211	18.7601	18.3778	17.3118	18.1942	18.219
gi|497558209|ref|WP_009872393.1|	acetyl-CoA carboxylase, biotin carboxyl carrier protein [Chlamydia trachomatis]	1													18.0732	16.7777	15.3391	16.5327	16.4436	16.7331	17.5755	14.1735	16.6001	17.4541		16.8806	18.1741	18.8243	18.5939	18.0405	17.2058	17.5917	18.6241	18.2295	18.0508	20.6137	18.4933	16.9061
gi|497558228|ref|WP_009872412.1|	membrane protein [Chlamydia trachomatis]	1	15.1719			16.5408								15.9431		15.1416											15.2177									15.4869	17.1453	15.816
gi|497558293|ref|WP_009872477.1|	hypothetical protein [Chlamydia trachomatis]	1													19.1666	15.7874	17.0889	18.5962	17.4035	17.1284							19.0153	19.841	20.2097	19.7091	18.602	18.8077
gi|497558297|ref|WP_009872481.1|	hypothetical protein [Chlamydia trachomatis]	3													17.0838												19.2425	19.2312	18.1441	18.402	18.8403	18.6485
gi|497558316|ref|WP_009872500.1|	hypothetical protein [Chlamydia trachomatis]	1																14.6595									14.8265	15.2658	14.2021		15.6581	16.1178
gi|497558408|ref|WP_009872592.1|	membrane protein [Chlamydia trachomatis]	1												16.2839	18.0227				16.8519	16.518						17.1207		17.9591	17.6587	17.3082	18.3393	18.183
gi|497558457|ref|WP_009872641.1|	membrane protein [Chlamydia trachomatis]	1	18.4823	17.6377	17.3034		18.002	18.6711	17.7	17.137		16.9769	17.0047	17.1055			17.9558	19.385	16.9285	17.4035	17.0913	19.4023	17.8021	16.6411				15.9526	15.8913			16.2464		19.1325	18.2516	17.6566
gi|497558526|ref|WP_009872710.1|	type I glyceraldehyde-3-phosphate dehydrogenase [Chlamydia trachomatis]	1	19.1733				17.1128	18.7278		16.9956				17.1907		20.4869	18.399					18.2963	17.5788			17.8535				20.1955				19.236	17.1251
gi|497558544|ref|WP_009872728.1|	hypothetical protein [Chlamydia trachomatis]	1	19.4066	20.0738	19.4329		19.1903	18.939	18.687	18.2252		18.0369				21.2938	19.6379	17.8138	15.7183		17.9251		21.2184	16.3872			18.6345	18.9112	19.8429	19.9303		17.5857	20.0124	20.2807	18.7958	16.2534
gi|497558584|ref|WP_009872768.1|	tryptophan--tRNA ligase [Chlamydia trachomatis]	2	20.3339	21.2536	20.3192	21.3078	20.0592	19.9868	20.6079	21.0663	23.1062	20.7987	20.8058	20.6112	21.0231	19.2004	20.5521	21.0841	21.0492	21.2696	20.9919	18.1162	19.8897	20.6254	22.0581	21.6669	20.1591	19.6038	19.6286	19.4783	20.4825	20.3012	20.7982	19.1232	19.7646	21.1245	21.548	21.478
gi|497558597|ref|WP_009872781.1|	peroxidase [Chlamydia trachomatis]	1	15.0678		15.6814				17.5183	14.5394		15.5709		15.2846	16.6876	14.0176		14.924	15.5984		16.4151	13.7473			15.6411	16.4771	16.6515				15.1603		16.2748	14.6366	15.6767			16.3517
gi|497558727|ref|WP_009872911.1|	hypothetical protein [Chlamydia trachomatis]	1													18.4387	17.3099				17.9305								15.3854
gi|497558766|ref|WP_009872950.1|	hypothetical protein [Chlamydia trachomatis]	5						18.7119							19.8141	17.7787	17.9131	19.3706	18.4337	18.2769						16.0963	21.1836	21.5917	21.2116	21.3498	20.7288	20.9645					15.0932
gi|497558893|ref|WP_009873077.1|	hypothetical protein [Chlamydia trachomatis]	1													19.1666	15.7874	17.0889	18.5962	17.4035	17.1284							19.0153	19.841	20.2097	19.7091	18.602	18.8077
gi|497558896|ref|WP_009873080.1|	hypothetical protein [Chlamydia trachomatis]; Duplicate proteins: gi|15604949|ref|NP_219733.1|	3													17.0838												19.2425	19.2312	18.1441	18.402	18.8403	18.6485
gi|497559019|ref|WP_009873203.1|	trigger factor [Chlamydia trachomatis]	3	19.8638	20.3396	18.0409	21.158	17.9766	19.0237	19.3002	18.85		20.7849	19.5659	19.2769	19.9268	17.7943	16.8291	20.3894	20.3928	20.1417	19.6874	17.4129	17.0825	20.7444	19.4462	19.0942	19.4952	18.4524	17.4035	19.4657	19.0399	18.9012	19.8125	18.0678	17.531	19.4745	19.2733	20.848
gi|497559386|ref|WP_009873570.1|	inclusion membrane protein D [Chlamydia trachomatis]	2		14.9285					16.7343	17.0597		15.7801	15.6101	16.0423	16.6177	15.4058	15.2061	15.1869	16.3972	15.7334	18.4519		16.0322		17.2621	17.4649	17.7477	17.751	17.2824	16.4891	18.2967	17.9416	15.4684				17.4035	17.4365
gi|497559390|ref|WP_009873574.1|	membrane protein [Chlamydia trachomatis]	6													16.7562												18.6843	18.7378	18.5673	17.3118	17.9301	18.1614
gi|498416556|ref|WP_010725093.1|	hypothetical protein [Chlamydia trachomatis]; Duplicate proteins: gi|15604866|ref|NP_219650.1|	1	15.1719			16.5408								15.9431		15.1416											15.2177									15.4869	17.1453	15.816
gi|498416593|ref|WP_010725128.1|	hypothetical protein [Chlamydia trachomatis]; Duplicate proteins: gi|15604944|ref|NP_219728.1|	1													19.1666	15.7874	17.0889	18.5962	17.4035	17.1284							19.0153	19.841	20.2097	19.7091	18.602	18.8077
gi|498416603|ref|WP_010725138.1|	hypothetical protein [Chlamydia trachomatis]; Duplicate proteins: gi|15604970|ref|NP_219754.1|	1																14.6595									14.8265	15.2658	14.2021		15.6581	16.1178
gi|498416638|ref|WP_010725170.1|	hypothetical protein [Chlamydia trachomatis]; Duplicate proteins: gi|15605082|ref|NP_219867.1|	1												16.2839	18.0227				16.8519	16.518						17.1207		17.9591	17.6587	17.3082	18.3393	18.183
gi|498416663|ref|WP_010725193.1|	hypothetical protein [Chlamydia trachomatis]; Duplicate proteins: gi|15605139|ref|NP_219924.1|	1	18.4823	17.6377	17.3034		18.002	18.6711	17.7	17.137		16.9769	17.0047	17.1055			17.9558	19.385	16.9285	17.4035	17.0913	19.4023	17.8021	16.6411				15.9526	15.8913			16.2464		19.1325	18.2516	17.6566
gi|498416783|ref|WP_010725310.1|	trigger factor [Chlamydia trachomatis]; Duplicate proteins: gi|15605440|ref|NP_220226.1|	2		16.8944	14.4909	17.01	14.093	14.4617	15.5076	15.1848		16.8095	16.8055	15.7959	16.5305	15.0985	14.3921	15.5977	16.992	15.2437	16.695		13.8882	17.1034	17.4333	17.2289	15.6445	15.0512		18.2719	16.2915	15.8283	16.0871		13.9687	16.3064	17.6961	17.0635
gi|498416828|ref|WP_010725353.1|	hypothetical protein [Chlamydia trachomatis]; Duplicate proteins: gi|15605547|ref|NP_220333.1|	5						18.7119							19.8141	17.7787	17.9131	19.3706	18.4337	18.2769						16.0963	21.1836	21.5917	21.2116	21.3498	20.7288	20.9645					15.0932
gi|499643844|ref|WP_011324578.1|	membrane protein [Chlamydia trachomatis]	1																									19.242	20.3121		16.8139		19.8056
gi|499643861|ref|WP_011324595.1|	membrane protein [Chlamydia trachomatis]	1	15.1719			16.5408								15.9431		15.1416											15.2177									15.4869	17.1453	15.816
gi|499643915|ref|WP_011324649.1|	hypothetical protein [Chlamydia trachomatis]	1													19.1666	15.7874	17.0889	18.5962	17.4035	17.1284							19.0153	19.841	20.2097	19.7091	18.602	18.8077
gi|499643930|ref|WP_011324664.1|	membrane protein [Chlamydia trachomatis]	1																14.6595									14.8265	15.2658	14.2021		15.6581	16.1178
gi|499643993|ref|WP_011324727.1|	membrane protein [Chlamydia trachomatis]	1	18.4823	17.6377	17.3034		18.002	18.6711	17.7	17.137		16.9769	17.0047	17.1055			17.9558	19.385	16.9285	17.4035	17.0913	19.4023	17.8021	16.6411				15.9526	15.8913			16.2464		19.1325	18.2516	17.6566
gi|499644030|ref|WP_011324764.1|	hypothetical protein [Chlamydia trachomatis]	1	19.4066	20.0738	19.4329		19.1903	18.939	18.687	18.2252		18.0369				21.2938	19.6379	17.8138	15.7183		17.9251		21.2184	16.3872			18.6345	18.9112	19.8429	19.9303		17.5857	20.0124	20.2807	18.7958	16.2534
gi|499644145|ref|WP_011324879.1|	hypothetical protein [Chlamydia trachomatis]	5						18.7119							19.8141	17.7787	17.9131	19.3706	18.4337	18.2769						16.0963	21.1836	21.5917	21.2116	21.3498	20.7288	20.9645					15.0932
gi|501220583|ref|WP_012263601.1|	membrane protein [Chlamydia trachomatis]	4													19.5937	17.3143	17.4165	19.0447	18.6719	18.4763							19.0236	19.7	19.14	18.4552	20.0168	19.8347
gi|501220591|ref|WP_012263609.1|	membrane protein [Chlamydia trachomatis]	1	15.1719			16.5408								15.9431		15.1416											15.2177									15.4869	17.1453	15.816
gi|501220604|ref|WP_012263622.1|	inclusion membrane protein [Chlamydia trachomatis]	2													18.7807	16.3787	17.0889	18.5962	17.4035	17.1284							18.9746	19.841	20.2097	19.3531	19.0998	19.2273
gi|501220607|ref|WP_012263625.1|	inclusion membrane protein [Chlamydia trachomatis]	1																									15.5716	16.7928	16.6057	15.5067		14.514
gi|501220609|ref|WP_012263627.1|	membrane protein [Chlamydia trachomatis]	1													15.1												17.4615	17.4142	17.3109		15.6706	14.5925
gi|501220612|ref|WP_012263630.1|	membrane protein [Chlamydia trachomatis]	1																14.6595									14.8265	15.2658	14.2021		15.6581	16.1178
gi|501220635|ref|WP_012263653.1|	membrane protein [Chlamydia trachomatis]	1	18.4823	17.6377	17.3034		18.002	18.6711	17.7	17.137		16.9769	17.0047	17.1055			17.9558	19.385	16.9285	17.4035	17.0913	19.4023	17.8021	16.6411				15.9526	15.8913			16.2464		19.1325	18.2516	17.6566
gi|502185729|ref|WP_012727819.1|	membrane protein [Chlamydia trachomatis]	1	15.1719			16.5408								15.9431		15.1416											15.2177									15.4869	17.1453	15.816
gi|502185918|ref|WP_012727850.1|	inclusion membrane protein [Chlamydia trachomatis]	1													19.1666	15.7874	17.0889	18.5962	17.4035	17.1284							19.0153	19.841	20.2097	19.7091	18.602	18.8077
gi|502186587|ref|WP_012727890.1|	membrane protein [Chlamydia trachomatis]	1												16.2839	18.0227				16.8519	16.518						17.1207		17.9591	17.6587	17.3082	18.3393	18.183
gi|502186611|ref|WP_012727912.1|	membrane protein [Chlamydia trachomatis]	1	18.4823	17.6377	17.3034		18.002	18.6711	17.7	17.137		16.9769	17.0047	17.1055			17.9558	19.385	16.9285	17.4035	17.0913	19.4023	17.8021	16.6411				15.9526	15.8913			16.2464		19.1325	18.2516	17.6566
gi|502186833|ref|WP_012727936.1|	hypothetical protein [Chlamydia trachomatis]	1	19.4066	20.0738	19.4329		19.1903	18.939	18.687	18.2252		18.0369				21.2938	19.6379	17.8138	15.7183		17.9251		21.2184	16.3872			18.6345	18.9112	19.8429	19.9303		17.5857	20.0124	20.2807	18.7958	16.2534
gi|502187145|ref|WP_012727981.1|	trigger factor [Chlamydia trachomatis]	3	19.8638	20.3396	18.0409	21.158	17.9766	19.0237	19.3002	18.85		20.7849	19.5659	19.2769	19.9268	17.7943	16.8291	20.3894	20.3928	20.1417	19.6874	17.4129	17.0825	20.7444	19.4462	19.0942	19.4952	18.4524	17.4035	19.4657	19.0399	18.9012	19.8125	18.0678	17.531	19.4745	19.2733	20.848
gi|502187309|ref|WP_012728002.1|	hypothetical protein [Chlamydia trachomatis]	1			15.275		13.3081	15.7535	13.9017	21.2609		18.222				16.0626				14.3881			15.1844
gi|502187341|ref|WP_012728007.1|	hypothetical protein [Chlamydia trachomatis]	5						18.7119							19.8141	17.7787	17.9131	19.3706	18.4337	18.2769						16.0963	21.1836	21.5917	21.2116	21.3498	20.7288	20.9645					15.0932
gi|502187612|ref|WP_012728051.1|	inclusion membrane protein G [Chlamydia trachomatis]	4													19.5937	17.3143	17.4165	19.0447	18.6719	18.4763							19.0236	19.7	19.14	18.4552	20.0168	19.8347
gi|502187640|ref|WP_012728059.1|	membrane protein [Chlamydia trachomatis]	1	15.1719			16.5408								15.9431		15.1416											15.2177									15.4869	17.1453	15.816
gi|502187702|ref|WP_012728080.1|	inclusion membrane protein [Chlamydia trachomatis]	1													19.1666	15.7874	17.0889	18.5962	17.4035	17.1284							19.0153	19.841	20.2097	19.7091	18.602	18.8077
gi|502187709|ref|WP_012728087.1|	membrane protein [Chlamydia trachomatis]	1																14.6595									14.8265	15.2658	14.2021		15.6581	16.1178
gi|502187748|ref|WP_012728125.1|	membrane protein [Chlamydia trachomatis]	1	18.4823	17.6377	17.3034		18.002	18.6711	17.7	17.137		16.9769	17.0047	17.1055			17.9558	19.385	16.9285	17.4035	17.0913	19.4023	17.8021	16.6411				15.9526	15.8913			16.2464		19.1325	18.2516	17.6566
gi|502187765|ref|WP_012728142.1|	type I glyceraldehyde-3-phosphate dehydrogenase [Chlamydia trachomatis]	1	19.1733				17.1128	18.7278		16.9956				17.1907		20.4869	18.399					18.2963	17.5788			17.8535				20.1955				19.236	17.1251
gi|502187770|ref|WP_012728146.1|	hypothetical protein [Chlamydia trachomatis]	1	19.4066	20.0738	19.4329		19.1903	18.939	18.687	18.2252		18.0369				21.2938	19.6379	17.8138	15.7183		17.9251		21.2184	16.3872			18.6345	18.9112	19.8429	19.9303		17.5857	20.0124	20.2807	18.7958	16.2534
gi|502187782|ref|WP_012728157.1|	tryptophan--tRNA ligase [Chlamydia trachomatis]	1	20.0688	21.1953	20.3192	21.5216	20.0592	19.9868	20.5321	20.6955		21.3068	20.8058	20.6112	20.4488	19.8892	20.5521	21.2676	21.0492	21.2696	21.0502	18.1162	19.8897	21.1795	22.0581	21.6669	19.9297	19.8024	19.6286	19.3204	20.4825	20.3012	20.7348	18.712	19.7646	21.1245	21.548	21.478
gi|502187813|ref|WP_012728186.1|	hypothetical protein [Chlamydia trachomatis]	2													20.0195	18.9383	16.577	17.6151	18.5974	19.8833							16.867	17.2814	17.0812	15.8994	17.2886	17.1492
gi|503750819|ref|WP_013984895.1|	dehydrogenase [Chlamydia trachomatis]	1													17.842	15.6791				17.6131
gi|504081993|ref|WP_014315987.1|	membrane protein [Chlamydia trachomatis]	1	15.1719			16.5408								15.9431		15.1416											15.2177									15.4869	17.1453	15.816
gi|504082001|ref|WP_014315995.1|	inclusion membrane protein [Chlamydia trachomatis]	1													19.1666	15.7874	17.0889	18.5962	17.4035	17.1284							19.0153	19.841	20.2097	19.7091	18.602	18.8077
gi|504082008|ref|WP_014316002.1|	hypothetical protein [Chlamydia trachomatis]	1																14.6595									14.8265	15.2658	14.2021		15.6581	16.1178
gi|504353859|ref|WP_014540961.1|	membrane protein [Chlamydia trachomatis]	1	15.1719			16.5408								15.9431		15.1416											15.2177									15.4869	17.1453	15.816
gi|504353873|ref|WP_014540975.1|	hypothetical protein [Chlamydia trachomatis]	1													19.1666	15.7874	17.0889	18.5962	17.4035	17.1284							19.0153	19.841	20.2097	19.7091	18.602	18.8077
gi|504353877|ref|WP_014540979.1|	hypothetical protein [Chlamydia trachomatis]	1																14.6595									14.8265	15.2658	14.2021		15.6581	16.1178
gi|504353909|ref|WP_014541011.1|	membrane protein [Chlamydia trachomatis]	1	18.4823	17.6377	17.3034		18.002	18.6711	17.7	17.137		16.9769	17.0047	17.1055			17.9558	19.385	16.9285	17.4035	17.0913	19.4023	17.8021	16.6411				15.9526	15.8913			16.2464		19.1325	18.2516	17.6566
gi|504353926|ref|WP_014541028.1|	hypothetical protein [Chlamydia trachomatis]	1	19.4066	20.0738	19.4329		19.1903	18.939	18.687	18.2252		18.0369				21.2938	19.6379	17.8138	15.7183		17.9251		21.2184	16.3872			18.6345	18.9112	19.8429	19.9303		17.5857	20.0124	20.2807	18.7958	16.2534
gi|504353960|ref|WP_014541062.1|	trigger factor [Chlamydia trachomatis]	3	19.8638	20.3396	18.0409	21.158	17.9766	19.0237	19.3002	18.85		20.7849	19.5659	19.2769	19.9268	17.7943	16.8291	20.3894	20.3928	20.1417	19.6874	17.4129	17.0825	20.7444	19.4462	19.0942	19.4952	18.4524	17.4035	19.4657	19.0399	18.9012	19.8125	18.0678	17.531	19.4745	19.2733	20.848
gi|504354018|ref|WP_014541120.1|	membrane protein [Chlamydia trachomatis]	4													19.5937	17.3143	17.4165	19.0447	18.6719	18.4763							19.0236	19.7	19.14	18.4552	20.0168	19.8347
gi|504354024|ref|WP_014541126.1|	membrane protein [Chlamydia trachomatis]	1	15.1719			16.5408								15.9431		15.1416											15.2177									15.4869	17.1453	15.816
gi|504354037|ref|WP_014541139.1|	hypothetical protein [Chlamydia trachomatis]	1													19.1666	15.7874	17.0889	18.5962	17.4035	17.1284							19.0153	19.841	20.2097	19.7091	18.602	18.8077
gi|504354038|ref|WP_014541140.1|	hypothetical protein [Chlamydia trachomatis]	3													17.0838												19.2425	19.2312	18.1441	18.402	18.8403	18.6485
gi|504354059|ref|WP_014541161.1|	hypothetical protein [Chlamydia trachomatis]	1	18.4823	17.6377	17.3034		18.002	18.6711	17.7	17.137		16.9769	17.0047	17.1055			17.9558	19.385	16.9285	17.4035	17.0913	19.4023	17.8021	16.6411				15.9526	15.8913			16.2464		19.1325	18.2516	17.6566
gi|504354072|ref|WP_014541174.1|	thio-specific antioxidant peroxidase [Chlamydia trachomatis]	1	15.0678		15.6814				17.5183	14.5394		15.5709		15.2846	16.6876	14.0176		14.924	15.5984		16.4151	13.7473			15.6411	16.4771	16.6515				15.1603		16.2748	14.6366	15.6767			16.3517
gi|504354134|ref|WP_014541236.1|	membrane protein [Chlamydia trachomatis]	5													16.6664												18.6211	18.7601	18.3778	17.3118	18.1942	18.219
gi|504354135|ref|WP_014541237.1|	membrane protein [Chlamydia trachomatis]	1	15.1719			16.5408								15.9431		15.1416											15.2177									15.4869	17.1453	15.816
gi|504354185|ref|WP_014541287.1|	tryptophan--tRNA ligase [Chlamydia trachomatis]	2	20.3339	21.2536	20.3192	21.3078	20.0592	19.9868	20.6079	21.0663	23.1062	20.7987	20.8058	20.6112	21.0231	19.2004	20.5521	21.0841	21.0492	21.2696	20.9919	18.1162	19.8897	20.6254	22.0581	21.6669	20.1591	19.6038	19.6286	19.4783	20.4825	20.3012	20.7982	19.1232	19.7646	21.1245	21.548	21.478
gi|504354497|ref|WP_014541599.1|	membrane protein [Chlamydia trachomatis]	1																14.6595									14.8265	15.2658	14.2021		15.6581	16.1178
gi|504354712|ref|WP_014541814.1|	hypothetical protein [Chlamydia trachomatis]	3													17.0838												19.2425	19.2312	18.1441	18.402	18.8403	18.6485
gi|504549531|ref|WP_014736633.1|	inclusion membrane protein [Chlamydia trachomatis]	5						18.7119							19.8141	17.7787	17.9131	19.3706	18.4337	18.2769						16.0963	21.1836	21.5917	21.2116	21.3498	20.7288	20.9645					15.0932
gi|505243105|ref|WP_015430207.1|	inclusion membrane protein D [Chlamydia trachomatis]	1		14.9285					16.7343	17.0597		15.7801	15.6101	16.0423		16.1218		15.4098			18.4519		16.0322		17.2621	17.4649	17.5033			16.2234	18.0738	18.3881	15.4684				17.4035	17.4365
gi|505243106|ref|WP_015430208.1|	inclusion membrane protein E [Chlamydia trachomatis]	1													19.1957	17.7707			17.9395	18.0521							20.0965	20.0921	19.4849	19.5782	20.4878	20.2105
gi|505243107|ref|WP_015430209.1|	hypothetical protein [Chlamydia trachomatis]	1	15.1719			16.5408								15.9431		15.1416											15.2177									15.4869	17.1453	15.816
gi|505318555|ref|WP_015505657.1|	hypothetical protein [Chlamydia trachomatis]	2		14.9285					16.7343	17.0597		15.7801	15.6101	16.0423	16.6177	15.4058	15.2061	15.1869	16.3972	15.7334	18.4519		16.0322		17.2621	17.4649	17.7477	17.751	17.2824	16.4891	18.2967	17.9416	15.4684				17.4035	17.4365
gi|505318556|ref|WP_015505658.1|	hypothetical protein [Chlamydia trachomatis]	5													19.5937	17.8035	17.4165	18.3082	18.7725	18.5212							18.9705	19.7	19.1315	18.2156	19.6415	19.5735
gi|505318557|ref|WP_015505659.1|	IncA protein [Chlamydia trachomatis]	5													16.6664												18.6211	18.7601	18.3778	17.3118	18.1942	18.219
gi|505318563|ref|WP_015505665.1|	hypothetical protein [Chlamydia trachomatis]	1	15.1719			16.5408								15.9431		15.1416											15.2177									15.4869	17.1453	15.816
gi|505318595|ref|WP_015505697.1|	hypothetical protein [Chlamydia trachomatis]	1	18.4823	17.6377	17.3034		18.002	18.6711	17.7	17.137		16.9769	17.0047	17.1055			17.9558	19.385	16.9285	17.4035	17.0913	19.4023	17.8021	16.6411				15.9526	15.8913			16.2464		19.1325	18.2516	17.6566
gi|505318675|ref|WP_015505777.1|	IncA protein [Chlamydia trachomatis]	5													16.6664												18.6211	18.7601	18.3778	17.3118	18.1942	18.219
gi|505318709|ref|WP_015505811.1|	hypothetical protein [Chlamydia trachomatis]	1	15.1719			16.5408								15.9431		15.1416											15.2177									15.4869	17.1453	15.816
gi|505318761|ref|WP_015505863.1|	IncA protein [Chlamydia trachomatis]	4													16.6664												18.6211	18.7618	18.1884	16.7715	18.1942	18.219
gi|505318765|ref|WP_015505867.1|	hypothetical protein [Chlamydia trachomatis]	1	15.1719			16.5408								15.9431		15.1416											15.2177									15.4869	17.1453	15.816
gi|505318775|ref|WP_015505877.1|	IncA protein [Chlamydia trachomatis]	2													18.7807	16.3787	17.0889	18.5962	17.4035	17.1284							18.9746	19.841	20.2097	19.3531	19.0998	19.2273
gi|505318788|ref|WP_015505890.1|	hypothetical protein [Chlamydia trachomatis]	1	18.4823	17.6377	17.3034		18.002	18.6711	17.7	17.137		16.9769	17.0047	17.1055			17.9558	19.385	16.9285	17.4035	17.0913	19.4023	17.8021	16.6411				15.9526	15.8913			16.2464		19.1325	18.2516	17.6566
gi|505318824|ref|WP_015505926.1|	IncA protein [Chlamydia trachomatis]	13	13.3125				15.3541	15.6406				13.0678	18.1567	17.3814	16.4472	14.7944	15.0737	16.3917	15.3148	15.391	13.4314	14.9261	15.7453		17.3989	15.0783	17.8564	18.5204	18.2481	17.3357	17.6029	17.6139					14.4342	16.9181
gi|505318846|ref|WP_015505948.1|	IncA protein [Chlamydia trachomatis]	5													16.6664												18.6211	18.7601	18.3778	17.3118	18.1942	18.219
gi|505318877|ref|WP_015505979.1|	pyrroloquinoline quinone biosynthesis protein PqqC [Chlamydia trachomatis]	1													17.842	15.6791				17.6131
gi|505318912|ref|WP_015506014.1|	IncA protein [Chlamydia trachomatis]	5													16.6664												18.6211	18.7601	18.3778	17.3118	18.1942	18.219
gi|505318917|ref|WP_015506019.1|	hypothetical protein [Chlamydia trachomatis]	1	15.1719			16.5408								15.9431		15.1416											15.2177									15.4869	17.1453	15.816
gi|505318937|ref|WP_015506039.1|	IncA protein [Chlamydia trachomatis]	1													19.1666	15.7874	17.0889	18.5962	17.4035	17.1284							19.0153	19.841	20.2097	19.7091	18.602	18.8077
gi|505318976|ref|WP_015506078.1|	hypothetical protein [Chlamydia trachomatis]	1	18.4823	17.6377	17.3034		18.002	18.6711	17.7	17.137		16.9769	17.0047	17.1055			17.9558	19.385	16.9285	17.4035	17.0913	19.4023	17.8021	16.6411				15.9526	15.8913			16.2464		19.1325	18.2516	17.6566
gi|505319070|ref|WP_015506172.1|	hypothetical protein [Chlamydia trachomatis]	1	18.4823	17.6377	17.3034		18.002	18.6711	17.7	17.137		16.9769	17.0047	17.1055			17.9558	19.385	16.9285	17.4035	17.0913	19.4023	17.8021	16.6411				15.9526	15.8913			16.2464		19.1325	18.2516	17.6566
gi|505319122|ref|WP_015506224.1|	hypothetical protein [Chlamydia trachomatis]	1	15.1719			16.5408								15.9431		15.1416											15.2177									15.4869	17.1453	15.816
gi|505319160|ref|WP_015506262.1|	pyrroloquinoline quinone biosynthesis protein PqqC [Chlamydia trachomatis]	1													17.842	15.6791				17.6131
gi|505319187|ref|WP_015506289.1|	hypothetical protein [Chlamydia trachomatis]	1	15.1719			16.5408								15.9431		15.1416											15.2177									15.4869	17.1453	15.816
gi|505319190|ref|WP_015506292.1|	hypothetical protein [Chlamydia trachomatis]	1													19.1666	15.7874	17.0889	18.5962	17.4035	17.1284							19.0153	19.841	20.2097	19.7091	18.602	18.8077
gi|505319216|ref|WP_015506318.1|	hypothetical protein [Chlamydia trachomatis]	1	15.1719			16.5408								15.9431		15.1416											15.2177									15.4869	17.1453	15.816
gi|505319324|ref|WP_015506426.1|	IncA protein [Chlamydia trachomatis]	5						18.7119							19.8141	17.7787	17.9131	19.3706	18.4337	18.2769						16.0963	21.1836	21.5917	21.2116	21.3498	20.7288	20.9645					15.0932
gi|505319360|ref|WP_015506462.1|	hypothetical protein [Chlamydia trachomatis]	1	15.1719			16.5408								15.9431		15.1416											15.2177									15.4869	17.1453	15.816
gi|505319405|ref|WP_015506507.1|	hypothetical protein [Chlamydia trachomatis]	1	15.1719			16.5408								15.9431		15.1416											15.2177									15.4869	17.1453	15.816
gi|505319412|ref|WP_015506514.1|	hypothetical protein [Chlamydia trachomatis]	1	18.4823	17.6377	17.3034		18.002	18.6711	17.7	17.137		16.9769	17.0047	17.1055			17.9558	19.385	16.9285	17.4035	17.0913	19.4023	17.8021	16.6411				15.9526	15.8913			16.2464		19.1325	18.2516	17.6566
gi|505319422|ref|WP_015506524.1|	hypothetical protein [Chlamydia trachomatis]	1	15.1719			16.5408								15.9431		15.1416											15.2177									15.4869	17.1453	15.816
gi|505319500|ref|WP_015506602.1|	hypothetical protein [Chlamydia trachomatis]	1																									19.242	20.3121		16.8139		19.8056
gi|505319517|ref|WP_015506619.1|	hypothetical protein [Chlamydia trachomatis]	1	18.4823	17.6377	17.3034		18.002	18.6711	17.7	17.137		16.9769	17.0047	17.1055			17.9558	19.385	16.9285	17.4035	17.0913	19.4023	17.8021	16.6411				15.9526	15.8913			16.2464		19.1325	18.2516	17.6566
gi|527331484|ref|WP_020915641.1|	inclusion membrane protein D [Chlamydia trachomatis]	2		14.9285					16.7343	17.0597		15.7801	15.6101	16.0423	16.6177	15.4058	15.2061	15.1869	16.3972	15.7334	18.4519		16.0322		17.2621	17.4649	17.7477	17.751	17.2824	16.4891	18.2967	17.9416	15.4684				17.4035	17.4365
gi|527331546|ref|WP_020915703.1|	hypothetical protein [Chlamydia trachomatis]	13	13.3125				15.3541	15.6406				13.0678	18.1567	17.3814	16.4472	14.7944	15.0737	16.3917	15.3148	15.391	13.4314	14.9261	15.7453		17.3989	15.0783	17.8564	18.5204	18.2481	17.3357	17.6029	17.6139					14.4342	16.9181
gi|527331777|ref|WP_020915934.1|	hypothetical protein [Chlamydia trachomatis]	2													18.7807	16.3787	17.0889	18.5962	17.4035	17.1284							18.9746	19.841	20.2097	19.3531	19.0998	19.2273
gi|532469229|ref|WP_020966685.1|	membrane protein [Chlamydia trachomatis]	1		14.9285					16.7343	17.0597		15.7801	15.6101	16.0423		16.1218		15.4098			18.4519		16.0322		17.2621	17.4649	17.5033			16.2234	18.0738	18.3881	15.4684				17.4035	17.4365
gi|532469249|ref|WP_020966689.1|	membrane protein [Chlamydia trachomatis]	1	15.1719			16.5408								15.9431		15.1416											15.2177									15.4869	17.1453	15.816
gi|532470533|ref|WP_020966823.1|	membrane protein [Chlamydia trachomatis]	1	18.4823	17.6377	17.3034		18.002	18.6711	17.7	17.137		16.9769	17.0047	17.1055			17.9558	19.385	16.9285	17.4035	17.0913	19.4023	17.8021	16.6411				15.9526	15.8913			16.2464		19.1325	18.2516	17.6566
gi|532470732|ref|WP_020966842.1|	trigger factor [Chlamydia trachomatis]	2		16.8944	14.4909	17.01	14.093	14.4617	15.5076	15.1848		16.8095	16.8055	15.7959	16.5305	15.0985	14.3921	15.5977	16.992	15.2437	16.695		13.8882	17.1034	17.4333	17.2289	15.6445	15.0512		18.2719	16.2915	15.8283	16.0871		13.9687	16.3064	17.6961	17.0635
gi|532471839|ref|WP_020966909.1|	membrane protein [Chlamydia trachomatis]	1		14.9285					16.7343	17.0597		15.7801	15.6101	16.0423		16.1218		15.4098			18.4519		16.0322		17.2621	17.4649	17.5033			16.2234	18.0738	18.3881	15.4684				17.4035	17.4365
gi|532471864|ref|WP_020966912.1|	membrane protein [Chlamydia trachomatis]	1	15.1719			16.5408								15.9431		15.1416											15.2177									15.4869	17.1453	15.816
gi|532472005|ref|WP_020966944.1|	putative inclusion membrane protein [Chlamydia trachomatis]	1													19.1666	15.7874	17.0889	18.5962	17.4035	17.1284							19.0153	19.841	20.2097	19.7091	18.602	18.8077
gi|532472016|ref|WP_020966947.1|	putative inclusion membrane protein [Chlamydia trachomatis]	3													17.0838												19.2425	19.2312	18.1441	18.402	18.8403	18.6485
gi|532472052|ref|WP_020966979.1|	membrane protein [Chlamydia trachomatis]	1												16.2839	18.0227				16.8519	16.518						17.1207		17.9591	17.6587	17.3082	18.3393	18.183
gi|532472162|ref|WP_020967031.1|	glyceraldehyde-3-phosphate dehydrogenase [Chlamydia trachomatis]	1	19.1733				17.1128	18.7278		16.9956				17.1907		20.4869	18.399					18.2963	17.5788			17.8535				20.1955				19.236	17.1251
gi|532484035|ref|WP_020967694.1|	membrane protein [Chlamydia trachomatis]	1	15.1719			16.5408								15.9431		15.1416											15.2177									15.4869	17.1453	15.816
gi|532484143|ref|WP_020967703.1|	membrane protein [Chlamydia trachomatis]	1												16.2839	18.0227				16.8519	16.518						17.1207		17.9591	17.6587	17.3082	18.3393	18.183
gi|532486523|ref|WP_020967754.1|	membrane protein [Chlamydia trachomatis]	1	15.1719			16.5408								15.9431		15.1416											15.2177									15.4869	17.1453	15.816
gi|532524926|ref|YP_008470966.1|	hypothetical protein CTL0612 [Chlamydia trachomatis 434/Bu]; Duplicate proteins: gi|497559567|ref|WP_009873751.1|	1												16.2839	18.0227				16.8519	16.518						17.1207		17.9591	17.6587	17.3082	18.3393	18.183
gi|549792089|ref|WP_022557700.1|	inclusion membrane protein [Chlamydia trachomatis]	1													19.1666	15.7874	17.0889	18.5962	17.4035	17.1284							19.0153	19.841	20.2097	19.7091	18.602	18.8077
gi|549792097|ref|WP_022557705.1|	hypothetical protein [Chlamydia trachomatis]	1	19.4066	20.0738	19.4329		19.1903	18.939	18.687	18.2252		18.0369				21.2938	19.6379	17.8138	15.7183		17.9251		21.2184	16.3872			18.6345	18.9112	19.8429	19.9303		17.5857	20.0124	20.2807	18.7958	16.2534
gi|549801389|ref|WP_022564818.1|	hypothetical protein [Chlamydia trachomatis]	1	15.1719			16.5408								15.9431		15.1416											15.2177									15.4869	17.1453	15.816
gi|568192758|ref|WP_024067122.1|	membrane protein [Chlamydia trachomatis]	4													19.5937	17.3143	17.4165	19.0447	18.6719	18.4763							19.0236	19.7	19.14	18.4552	20.0168	19.8347
gi|568192759|ref|WP_024067123.1|	membrane protein [Chlamydia trachomatis]	5													16.6664												18.6211	18.7601	18.3778	17.3118	18.1942	18.219
gi|568192761|ref|WP_024067125.1|	acetyl-CoA carboxylase biotin carboxyl carrier protein subunit [Chlamydia trachomatis]	2													15.6972	16.4081	17.2828	15.8779		17.5913	17.6677	14.9206	16.7236	17.8681			18.0798	17.8238	19.6196		17.769	16.4847		18.6719	17.4641	21.0868	17.8589	19.1591
gi|568192768|ref|WP_024067132.1|	membrane protein [Chlamydia trachomatis]	1	15.1719			16.5408								15.9431		15.1416											15.2177									15.4869	17.1453	15.816
gi|568192783|ref|WP_024067147.1|	inclusion membrane protein [Chlamydia trachomatis]	1													19.1666	15.7874	17.0889	18.5962	17.4035	17.1284							19.0153	19.841	20.2097	19.7091	18.602	18.8077
gi|568192793|ref|WP_024067157.1|	membrane protein [Chlamydia trachomatis]	1																14.6595									14.8265	15.2658	14.2021		15.6581	16.1178
gi|568192823|ref|WP_024067187.1|	membrane protein [Chlamydia trachomatis]	1												16.2839	18.0227				16.8519	16.518						17.1207		17.9591	17.6587	17.3082	18.3393	18.183
gi|568192851|ref|WP_024067215.1|	hypothetical protein [Chlamydia trachomatis]	1	19.4066	20.0738	19.4329		19.1903	18.939	18.687	18.2252		18.0369				21.2938	19.6379	17.8138	15.7183		17.9251		21.2184	16.3872			18.6345	18.9112	19.8429	19.9303		17.5857	20.0124	20.2807	18.7958	16.2534
gi|568192895|ref|WP_024067259.1|	trigger factor [Chlamydia trachomatis]	3	19.8638	20.3396	18.0409	21.158	17.9766	19.0237	19.3002	18.85		20.7849	19.5659	19.2769	19.9268	17.7943	16.8291	20.3894	20.3928	20.1417	19.6874	17.4129	17.0825	20.7444	19.4462	19.0942	19.4952	18.4524	17.4035	19.4657	19.0399	18.9012	19.8125	18.0678	17.531	19.4745	19.2733	20.848
gi|568192903|ref|WP_024067267.1|	RNA-binding protein [Chlamydia trachomatis]	2													20.0195	18.9383	16.577	17.6151	18.5974	19.8833							16.867	17.2814	17.0812	15.8994	17.2886	17.1492
gi|693397599|ref|WP_032363965.1|	dehydrogenase [Chlamydia trachomatis]	1													17.842	15.6791				17.6131
gi|752529026|ref|WP_041200545.1|	hypothetical protein, partial [Chlamydia trachomatis]	1	19.4066	20.0738	19.4329		19.1903	18.939	18.687	18.2252		18.0369				21.2938	19.6379	17.8138	15.7183		17.9251		21.2184	16.3872			18.6345	18.9112	19.8429	19.9303		17.5857	20.0124	20.2807	18.7958	16.2534
gi|757803384|ref|WP_043020563.1|	dehydrogenase [Chlamydia trachomatis]	1													17.842	15.6791				17.6131
gi|908374640|ref|WP_049749261.1|	hypothetical protein [Chlamydia trachomatis]	1		14.9285					16.7343	17.0597		15.7801	15.6101	16.0423		16.1218		15.4098			18.4519		16.0322		17.2621	17.4649	17.5033			16.2234	18.0738	18.3881	15.4684				17.4035	17.4365
gi|913406746|ref|WP_050396442.1|	hypothetical protein [Chlamydia trachomatis]	5													16.6664												18.6211	18.7601	18.3778	17.3118	18.1942	18.219
gi|915694683|ref|WP_050869783.1|	hypothetical protein [Chlamydia trachomatis]	1													19.1666	15.7874	17.0889	18.5962	17.4035	17.1284							19.0153	19.841	20.2097	19.7091	18.602	18.8077
gi|918673615|ref|WP_052544089.1|	IncA protein [Chlamydia trachomatis]	3													17.0838												19.2425	19.2312	18.1441	18.402	18.8403	18.6485
gi|929549876|ref|WP_054088481.1|	hypothetical protein [Chlamydia trachomatis]	1	15.1719			16.5408								15.9431		15.1416											15.2177									15.4869	17.1453	15.816
gi|929549903|ref|WP_054088508.1|	hypothetical protein [Chlamydia trachomatis]	1	18.4823	17.6377	17.3034		18.002	18.6711	17.7	17.137		16.9769	17.0047	17.1055			17.9558	19.385	16.9285	17.4035	17.0913	19.4023	17.8021	16.6411				15.9526	15.8913			16.2464		19.1325	18.2516	17.6566
gi|942533286|ref|WP_055347983.1|	hypothetical protein [Chlamydia trachomatis]	1	18.4823	17.6377	17.3034		18.002	18.6711	17.7	17.137		16.9769	17.0047	17.1055			17.9558	19.385	16.9285	17.4035	17.0913	19.4023	17.8021	16.6411				15.9526	15.8913			16.2464		19.1325	18.2516	17.6566
gi|942534975|ref|WP_055348734.1|	molecular chaperone DnaK [Chlamydia trachomatis]	1													15.6145				13.7359	15.7351								13.2309
gi|942535087|ref|WP_055348781.1|	hypothetical protein [Chlamydia trachomatis]	1																									15.5716	16.7928	16.6057	15.5067		14.514
gi|942535100|ref|WP_055348788.1|	hypothetical protein [Chlamydia trachomatis]	1	18.4823	17.6377	17.3034		18.002	18.6711	17.7	17.137		16.9769	17.0047	17.1055			17.9558	19.385	16.9285	17.4035	17.0913	19.4023	17.8021	16.6411				15.9526	15.8913			16.2464		19.1325	18.2516	17.6566
gi|942535190|ref|WP_055348831.1|	dehydrogenase, partial [Chlamydia trachomatis]	1													17.842	15.6791				17.6131
gi|942535767|ref|WP_055348943.1|	hypothetical protein [Chlamydia trachomatis]	1	18.4823	17.6377	17.3034		18.002	18.6711	17.7	17.137		16.9769	17.0047	17.1055			17.9558	19.385	16.9285	17.4035	17.0913	19.4023	17.8021	16.6411				15.9526	15.8913			16.2464		19.1325	18.2516	17.6566
gi|942535789|ref|WP_055348965.1|	hypothetical protein [Chlamydia trachomatis]	1	15.1719			16.5408								15.9431		15.1416											15.2177									15.4869	17.1453	15.816
gi|950172882|ref|WP_057222102.1|	hypothetical protein [Chlamydia trachomatis]	5													16.6664												18.6211	18.7601	18.3778	17.3118	18.1942	18.219
gi|950172892|ref|WP_057222110.1|	tryptophan--tRNA ligase [Chlamydia trachomatis]	2	20.3339	21.2536	20.3192	21.3078	20.0592	19.9868	20.6079	21.0663	23.1062	20.7987	20.8058	20.6112	21.0231	19.2004	20.5521	21.0841	21.0492	21.2696	20.9919	18.1162	19.8897	20.6254	22.0581	21.6669	20.1591	19.6038	19.6286	19.4783	20.4825	20.3012	20.7982	19.1232	19.7646	21.1245	21.548	21.478
gi|950174350|ref|WP_057222119.1|	hypothetical protein [Chlamydia trachomatis]	1	18.4823	17.6377	17.3034		18.002	18.6711	17.7	17.137		16.9769	17.0047	17.1055			17.9558	19.385	16.9285	17.4035	17.0913	19.4023	17.8021	16.6411				15.9526	15.8913			16.2464		19.1325	18.2516	17.6566
gi|950202056|ref|WP_057247658.1|	F0F1 ATP synthase subunit beta [Chlamydia trachomatis]	1	17.7321		17.9686	15.4314	16.9405				17.5211					16.7642			17.2304											18.2666
gi|950212127|ref|WP_057257181.1|	molecular chaperone DnaK, partial [Chlamydia trachomatis]	1													15.6145				13.7359	15.7351								13.2309
gi|950223442|ref|WP_057267635.1|	thioredoxin peroxidase, partial [Chlamydia trachomatis]	1	15.0678		15.6814				17.5183	14.5394		15.5709		15.2846	16.6876	14.0176		14.924	15.5984		16.4151	13.7473			15.6411	16.4771	16.6515				15.1603		16.2748	14.6366	15.6767			16.3517
sp|A4GXA9|EME2_HUMAN	Probable crossover junction endonuclease EME2 OS=Homo sapiens GN=EME2 PE=1 SV=3	1	15.7275				16.6929	15.7419		18.2462		18.3004		18.972		21.7009		19.3631
sp|A8K2U0|A2ML1_HUMAN	Alpha-2-macroglobulin-like protein 1 OS=Homo sapiens GN=A2ML1 PE=1 SV=3	2														17.917	17.1699	16.99		15.2189
sp|O00151|PDLI1_HUMAN	PDZ and LIM domain protein 1 OS=Homo sapiens GN=PDLIM1 PE=1 SV=4	3													15.0501	14.3966	15.6116										16.847	16.5657	16.1661		16.2289	16.674		17.2929	15.4665	14.5192
sp|O00161|SNP23_HUMAN	Synaptosomal-associated protein 23 OS=Homo sapiens GN=SNAP23 PE=1 SV=1	1																									18.5112	18.5755	18.0522	16.6921	17.8303	18.1022
sp|O00193|SMAP_HUMAN	Small acidic protein OS=Homo sapiens GN=SMAP PE=1 SV=1	1																									16.7441	16.5228	15.1996	14.3607	16.2027	14.8283
sp|O00264|PGRC1_HUMAN	Membrane-associated progesterone receptor component 1 OS=Homo sapiens GN=PGRMC1 PE=1 SV=3	7	16.829	17.8873	16.8497	18.8498	15.8004	16.3021							21.3238	19.1741	18.9913	19.8912	20.0292	19.4164							21.6697	21.3456	21.317	20.415	21.3536	21.098
sp|O00273|DFFA_HUMAN	DNA fragmentation factor subunit alpha OS=Homo sapiens GN=DFFA PE=1 SV=1	5																									18.4274	17.943	17.6228	16.3322	17.9351	17.9985
sp|O00410|IPO5_HUMAN	Importin-5 OS=Homo sapiens GN=IPO5 PE=1 SV=4	1																									13.9963	13.886	13.2322
sp|O00571|DDX3X_HUMAN	ATP-dependent RNA helicase DDX3X OS=Homo sapiens GN=DDX3X PE=1 SV=3	1																									15.99	16.2257	14.6717			15.5404
sp|O00592|PODXL_HUMAN	Podocalyxin OS=Homo sapiens GN=PODXL PE=1 SV=2	2													16.2408	17.2755	14.3828	13.6019									16.9387	17.4186	16.5784	14.8899	15.8154	16.0925
sp|O14639|ABLM1_HUMAN	Actin-binding LIM protein 1 OS=Homo sapiens GN=ABLIM1 PE=1 SV=3	2	16.6755	17.2965	16.0045	17.0786		16.0207	16.4816	15.6101		17.3925			15.5021			17.3784	15.1116
sp|O14730|RIOK3_HUMAN	Serine/threonine-protein kinase RIO3 OS=Homo sapiens GN=RIOK3 PE=1 SV=2	1																									16.821	17.0995	15.9549			16.5798
sp|O14737|PDCD5_HUMAN	Programmed cell death protein 5 OS=Homo sapiens GN=PDCD5 PE=1 SV=3	6			18.7618	17.0122	17.8355								17.7093	15.8859		15.4985		14.5848							18.9521	18.4837	17.8575	16.5129	18.3712	18.2689
sp|O14745|NHRF1_HUMAN	Na(+)/H(+) exchange regulatory cofactor NHE-RF1 OS=Homo sapiens GN=SLC9A3R1 PE=1 SV=4	4													17.7278	16.6575		15.0016	15.9799	15.8785							18.6975	18.3674	17.4592	16.2399	18.2837	18.3714
sp|O14964|HGS_HUMAN	Hepatocyte growth factor-regulated tyrosine kinase substrate OS=Homo sapiens GN=HGS PE=1 SV=1	6													17.4055	15.4254	15.9987										18.4908	18.2613	18.1968	16.0829	17.6855	18.4965
sp|O14974|MYPT1_HUMAN	Protein phosphatase 1 regulatory subunit 12A OS=Homo sapiens GN=PPP1R12A PE=1 SV=1	34							15.0201	15.9059		17.1711	15.9431	15.5887	20.0536	18.7454	18.1229	19.2036	19.7182	19.5976							19.8086	19.9526	20.1082	19.6127	20.2628	20.1661
sp|O14979|HNRDL_HUMAN	Heterogeneous nuclear ribonucleoprotein D-like OS=Homo sapiens GN=HNRNPDL PE=1 SV=3	1													16.7093	14.6463		15.0603	15.0961	15.2697							17.8238	17.4673	16.7909	14.8315	16.1102	17.9367
sp|O15027|SC16A_HUMAN	Protein transport protein Sec16A OS=Homo sapiens GN=SEC16A PE=1 SV=3	13													17.5692	16.3881	15.8406	16.1018	16.0239	16.7968							19.0478	19.0814	18.8855	18.3883	19.632	19.1491		17.0797	17.4773	19.3745	20.1928
sp|O15173|PGRC2_HUMAN	Membrane-associated progesterone receptor component 2 OS=Homo sapiens GN=PGRMC2 PE=1 SV=1	4													20.1468	18.8539	18.0115	18.3399	19.2819	18.6867							21.1439	21.031	20.3759	20.0466	20.7471	20.6038
sp|O15231|ZN185_HUMAN	Zinc finger protein 185 OS=Homo sapiens GN=ZNF185 PE=1 SV=3	1																									14.6193	14.2553		14.346
sp|O15234|CASC3_HUMAN	Protein CASC3 OS=Homo sapiens GN=CASC3 PE=1 SV=2	1																									14.4943	15.3121	14.6481			13.5249
sp|O15355|PPM1G_HUMAN	Protein phosphatase 1G OS=Homo sapiens GN=PPM1G PE=1 SV=1	5													18.1528	15.9177		16.6344									18.9621	19.769	19.0042	17.3677	19.0468	19.02
sp|O15400|STX7_HUMAN	Syntaxin-7 OS=Homo sapiens GN=STX7 PE=1 SV=4	2													16.7818	15.6128			14.8129	15.2728							17.9043	18.0229	17.5622	16.3956	16.9144	17.349
sp|O15511|ARPC5_HUMAN	Actin-related protein 2/3 complex subunit 5 OS=Homo sapiens GN=ARPC5 PE=1 SV=3	1																									15.5097	15.8694				14.6501
sp|O43169|CYB5B_HUMAN	Cytochrome b5 type B OS=Homo sapiens GN=CYB5B PE=1 SV=2	2													18.9048	17.8911	18.56	17.0545	18.3381	17.5048							19.9013	19.8934	19.5645		19.234	19.4196	15.5586		16.0185	18.7855
sp|O43399|TPD54_HUMAN	Tumor protein D54 OS=Homo sapiens GN=TPD52L2 PE=1 SV=2	3																									18.7539	18.6637		16.4549	17.2171	18.1304
sp|O43491|E41L2_HUMAN	Band 4.1-like protein 2 OS=Homo sapiens GN=EPB41L2 PE=1 SV=1	2																									16.9978	17.0539	17.3806	16.5669		16.6326
sp|O43707|ACTN4_HUMAN	Alpha-actinin-4 OS=Homo sapiens GN=ACTN4 PE=1 SV=2	2	18.2246	18.3814		18.1828	15.4293	15.7502							18.5188	18.4896		18.2244			18.3265	17.1669	15.7032		18.0774			16.2156	16.1189	18.6091
sp|O43852|CALU_HUMAN	Calumenin OS=Homo sapiens GN=CALU PE=1 SV=2	22	19.8777	20.5693	20.9518	21.6766	19.4108	19.993	18.9761	18.2237	20.9045	19.5465	19.1345	19.0804	20.5403	19.7353	20.053	20.9249	21.6672	21.0141	19.2785	15.4439	17.705	19.7858	20.346	20.6963	19.8329	19.6858	19.3723	19.1735	20.5049	20.1832	18.0843	16.1488	17.5376	18.8304	19.2545	19.8883
sp|O60271|JIP4_HUMAN	C-jun-amino-terminal kinase-interacting protein 4 OS=Homo sapiens GN=SPAG9 PE=1 SV=4	1																									15.599	15.6481	15.3289	15.4782	15.6582	15.3806
sp|O60437|PEPL_HUMAN	Periplakin OS=Homo sapiens GN=PPL PE=1 SV=4	1																									16.4426	16.5191	16.695	15.7876	15.7886	16.5851
sp|O60664|PLIN3_HUMAN	Perilipin-3 OS=Homo sapiens GN=PLIN3 PE=1 SV=3	9													18.0713	16.7301	15.7918	16.9458	16.2942	16.3902							19.3196	18.8851	18.7478	17.0638	18.1059	18.524
sp|O60716|CTND1_HUMAN	Catenin delta-1 OS=Homo sapiens GN=CTNND1 PE=1 SV=1	1																									14.9578	15.6003	15.1955	14.3769		15.3231
sp|O60888|CUTA_HUMAN	Protein CutA OS=Homo sapiens GN=CUTA PE=1 SV=2	1																									18.9684		18.5751		17.649	17.8154
sp|O60936|NOL3_HUMAN	Nucleolar protein 3 OS=Homo sapiens GN=NOL3 PE=1 SV=2	2																									17.3644	18.5607	18.6685	16.6415	18.0555	18.219
sp|O75083|WDR1_HUMAN	WD repeat-containing protein 1 OS=Homo sapiens GN=WDR1 PE=1 SV=4	1	16.7598	18.3773	18.4507	16.2403		18.8386	17.0791	17.3317		16.4427			17.4228	19.8195	19.0089		15.9259	16.6342	17.9235	17.6783	18.0628	15.7958		15.2378	16.4929	16.375	18.686	19.1514	15.6902	16.3308	17.5037	17.3822		16.7482		17.0998
sp|O75128|COBL_HUMAN	Protein cordon-bleu OS=Homo sapiens GN=COBL PE=1 SV=2	2																									15.2684	15.6282	15.0934	16.7044	14.5182	15.4583
sp|O75223|GGCT_HUMAN	Gamma-glutamylcyclotransferase OS=Homo sapiens GN=GGCT PE=1 SV=1	4	18.7347	19.3458	19.2401	17.3645	16.1593	18.2019	17.9927	18.6447	16.7068	18.013	19.3662	15.5769	17.8122	17.8425	19.5159	17.827	16.2115	18.0403	18.7052	17.6579	18.2689	16.8276	14.9468	14.8016	16.0853	17.2944	18.3365	20.6806	15.2247	15.3497	17.6642	18.1076	18.2116	18.7865	14.9889
sp|O75347|TBCA_HUMAN	Tubulin-specific chaperone A OS=Homo sapiens GN=TBCA PE=1 SV=3	3													15.0748	15.1056			15.2563								17.1371	16.7636	16.1454	15.3242	16.7121	16.9355
sp|O75369|FLNB_HUMAN	Filamin-B OS=Homo sapiens GN=FLNB PE=1 SV=2	1
sp|O75381|PEX14_HUMAN	Peroxisomal membrane protein PEX14 OS=Homo sapiens GN=PEX14 PE=1 SV=1	1																									17.0354	17.1656	15.9576	16.1248	16.0497	16.8533
sp|O75391|SPAG7_HUMAN	Sperm-associated antigen 7 OS=Homo sapiens GN=SPAG7 PE=1 SV=2	2																									16.6166	16.6565	16.4189		15.6785	16.4083
sp|O75396|SC22B_HUMAN	Vesicle-trafficking protein SEC22b OS=Homo sapiens GN=SEC22B PE=1 SV=4	1
sp|O75410|TACC1_HUMAN	Transforming acidic coiled-coil-containing protein 1 OS=Homo sapiens GN=TACC1 PE=1 SV=2	1																									16.5816	16.6255	15.7168		15.8819	16.5845
sp|O75822|EIF3J_HUMAN	Eukaryotic translation initiation factor 3 subunit J OS=Homo sapiens GN=EIF3J PE=1 SV=2	5													17.1612	15.5311	16.3756		15.877	15.6747							18.3175	18.8689	18.5151	17.7272	18.5555	18.6549
sp|O75874|IDHC_HUMAN	Isocitrate dehydrogenase [NADP] cytoplasmic OS=Homo sapiens GN=IDH1 PE=1 SV=2	1																									16.2088	14.1633		17.0911	16.6321	16.4378
sp|O94761|RECQ4_HUMAN	ATP-dependent DNA helicase Q4 OS=Homo sapiens GN=RECQL4 PE=1 SV=1	1	18.9778		19.5825	19.6718	18.2668	18.2247	18.9102	18.5662		19.8401	19.1728	18.9209	19.146	17.6528	18.3893		19.3282	19.2881		16.6611	17.5843	19.6596	19.2645	19.0644	17.7356	17.9451	18.0687	15.1922	19.054	18.23	18.2065	16.4981	18.4762	18.9972	19.6321	18.4937
sp|O94919|ENDD1_HUMAN	Endonuclease domain-containing 1 protein OS=Homo sapiens GN=ENDOD1 PE=1 SV=2	1																									15.0136		15.8907	17.839
sp|O95218|ZRAB2_HUMAN	Zinc finger Ran-binding domain-containing protein 2 OS=Homo sapiens GN=ZRANB2 PE=1 SV=2	7	17.4079	19.5471	18.9391	18.852	17.2405	18.5629	17.8948	18.8374	18.2428	18.3035	18.3058	17.6782	19.6718	18.3258	18.9395	18.735	19.5025	18.7344	19.5616	16.9908	18.0685	19.1544	19.6595	18.598	18.4247	19.1673	18.3459	16.884	18.7278	18.5347	19.175	18.2389	17.6263	18.5656	19.7236	18.3588
sp|O95292|VAPB_HUMAN	Vesicle-associated membrane protein-associated protein B/C OS=Homo sapiens GN=VAPB PE=1 SV=3	1													18.4151	17.5063	16.2298	17.2112	17.9516	17.3306							19.6972	19.8133	18.9419	18.1631	19.0413	19.454
sp|O95359|TACC2_HUMAN	Transforming acidic coiled-coil-containing protein 2 OS=Homo sapiens GN=TACC2 PE=1 SV=3	1																									15.446	16.2473			15.0882	15.2038
sp|O95425|SVIL_HUMAN	Supervillin OS=Homo sapiens GN=SVIL PE=1 SV=2	2																									15.4418	16.6693	16.5494	15.0744	16.4907	15.8059
sp|O95721|SNP29_HUMAN	Synaptosomal-associated protein 29 OS=Homo sapiens GN=SNAP29 PE=1 SV=1	9													18.2576	16.5055			17.4158	16.4004							19.6504	19.031	18.6577	16.5226	18.8036	19.2725
sp|O95785|WIZ_HUMAN	Protein Wiz OS=Homo sapiens GN=WIZ PE=1 SV=2	1	21.8048	16.1271	20.9206			19.6494														18.8855		21.6349		21.6571	15.9596	15.9135	20.6493		20.9352			19.763	20.2263	22.6767
sp|O95816|BAG2_HUMAN	BAG family molecular chaperone regulator 2 OS=Homo sapiens GN=BAG2 PE=1 SV=1	2																									17.8006	17.9998	17.6334	16.4521	17.4982	18.108
sp|O95817|BAG3_HUMAN	BAG family molecular chaperone regulator 3 OS=Homo sapiens GN=BAG3 PE=1 SV=3	10													17.1422	14.9869	14.8285	16.3095	15.9124	15.684							17.8828	17.9951	17.3618	15.5095	17.0748	17.7806
sp|O95865|DDAH2_HUMAN	N(G),N(G)-dimethylarginine dimethylaminohydrolase 2 OS=Homo sapiens GN=DDAH2 PE=1 SV=1	1
sp|P00338|LDHA_HUMAN	L-lactate dehydrogenase A chain OS=Homo sapiens GN=LDHA PE=1 SV=2	2	18.7364	18.9762		18.6703	18.6772	18.2333	18.2072	18.9291		18.4307	18.4169	16.9802	18.4318	20.2471	15.8623	19.3743	15.5818	19.3415	18.4314	16.4759	17.332	19.566	18.8739	15.1227	18.8497	17.9499	15.5795	21.0938	14.9692	18.261	15.9101	14.1225	18.7063	17.626	17.8849
sp|P00441|SODC_HUMAN	Superoxide dismutase [Cu-Zn] OS=Homo sapiens GN=SOD1 PE=1 SV=2	1	14.6756	17.2737	15.9776	16.6454		14.346	14.8481	16.172		16.5432	16.2485	16.5961		15.511	16.541	16.6239		14.8382	15.8761	15.7783	14.2835	16.8316	14.7164	16.5693	15.2111	13.4808	14.3214		16.2929		16.7859	13.7314	13.0136	16.7173	17.3802	16.6656
sp|P00491|PNPH_HUMAN	Purine nucleoside phosphorylase OS=Homo sapiens GN=PNP PE=1 SV=2	1
sp|P00533|EGFR_HUMAN	Epidermal growth factor receptor OS=Homo sapiens GN=EGFR PE=1 SV=2	1																									16.4391	17.1838	16.571	16.5483	17.3587	17.1903
sp|P00558|PGK1_HUMAN	Phosphoglycerate kinase 1 OS=Homo sapiens GN=PGK1 PE=1 SV=3	1	16.1371	16.3973	16.8304			16.2762								19.5157	17.0828	14.791			16.4068	15.1124	15.6416		15.2376			13.9884	16.004	18.844			16.5611	13.2649	15.3034		16.6652
sp|P00738|HPT_HUMAN	Haptoglobin OS=Homo sapiens GN=HP PE=1 SV=1	1
sp|P01011|AACT_HUMAN	Alpha-1-antichymotrypsin OS=Homo sapiens GN=SERPINA3 PE=1 SV=2	1	16.2424		18.0519			15.7582									16.8105			16.1041
sp|P01024|CO3_HUMAN	Complement C3 OS=Homo sapiens GN=C3 PE=1 SV=2	1	16.9123	13.9909	14.8977
sp|P01034|CYTC_HUMAN	Cystatin-C OS=Homo sapiens GN=CST3 PE=1 SV=1	1	15.0087	14.9288	14.2291			16.1557													15.4177	14.8496	14.4671
sp|P01040|CYTA_HUMAN	Cystatin-A OS=Homo sapiens GN=CSTA PE=1 SV=1	11	18.3145	19.985	20.178	19.1169	18.961	18.9862	19.5746	20.2719	18.6095	19.6636	18.241	20.1216	19.4436	19.7772	21.0575	19.2591	17.8723	20.1531	21.1123	19.921	20.6043	18.9094	18.5204	18.7226	18.7593	18.5283	20.7714	19.5155	18.2835	18.2462	19.1963	19.1048	19.6645	19.6555	19.1151	20.2351
sp|P01591|IGJ_HUMAN	Immunoglobulin J chain OS=Homo sapiens GN=IGJ PE=1 SV=4	1																									19.0856	18.119	18.626
sp|P01833|PIGR_HUMAN	Polymeric immunoglobulin receptor OS=Homo sapiens GN=PIGR PE=1 SV=4	1	18.0967	18.1261	18.5446				18.7528	17.2901	18.1736				17.8722	16.1662	18.5014				18.479	16.6201	17.3428				17.851	16.1172	18.3699				18.2298	16.6523	17.437
sp|P01834|IGKC_HUMAN	Ig kappa chain C region OS=Homo sapiens GN=IGKC PE=1 SV=1	5	19.5933	18.0692	17.9021		16.0143	16.2572	17.8541	17.5737	17.6341	16.0915			16.8616	17.9822	18.7654		15.1628		17.6508	16.798	17.7				16.8138	16.7658	18.2441	17.0056			18.3855	17.2303	18.1755	20.7165
sp|P01857|IGHG1_HUMAN	Ig gamma-1 chain C region OS=Homo sapiens GN=IGHG1 PE=1 SV=1	2	22.6194	19.8819	20.397	17.8298			19.3608	19.3472	18.782	20.1485			19.3774	22.0428	20.033		18.4057	17.5443	19.7486	17.9123	19.4803	18.1676	15.796	17.0656	19.1703	18.1463	19.7568		17.0952	17.184	19.2439	17.771	20.7584	23.7958	18.1388	15.8877
sp|P01876|IGHA1_HUMAN	Ig alpha-1 chain C region OS=Homo sapiens GN=IGHA1 PE=1 SV=2	1	18.7553	19.3943	18.543										19.5335	17.7311	18.8975				19.5633	17.0875	18.1059	16.1338			18.7595	18.3711	18.5294				18.7331	17.8796	18.2436
sp|P01877|IGHA2_HUMAN	Ig alpha-2 chain C region OS=Homo sapiens GN=IGHA2 PE=1 SV=3	1	18.9513	19.8281	15.329	20.8705		17.7829	19.521	16.8461	16.7235		17.425		18.8969	16.6704	17.4707	19.9804	18.236		19.7472	16.4576	17.6595	19.4836	19.6896	18.2154	18.1261	17.5173	16.9884	14.5495			16.9932	15.5557	16.4595		18.7137
sp|P01891|1A68_HUMAN	HLA class I histocompatibility antigen, A-68 alpha chain OS=Homo sapiens GN=HLA-A PE=1 SV=4	1													17.8238	15.351	15.0585	15.4638	16.1645	16.5257							17.7585	18.3343	18.3519	17.4716	17.6163	18.2836
sp|P02533|K1C14_HUMAN	Keratin, type I cytoskeletal 14 OS=Homo sapiens GN=KRT14 PE=1 SV=4	29	19.8878	18.5175	18.1765	16.8848	20.0836	18.9972	18.9604	19.6377	18.8396	18.8694	20.0761	21.2718	17.5584	20.8235	19.5256	20.5629	18.3259	18.6382	18.6991	21.2783	19.9459	18.598	17.6506	17.858	16.5734	18.5382	19.411	19.2704	17.6771	18.2568	17.9682	21.5598	19.8444	18.5543	18.3307	18.0035
sp|P02538|K2C6A_HUMAN	Keratin, type II cytoskeletal 6A OS=Homo sapiens GN=KRT6A PE=1 SV=3	6	22.5851	21.6424	21.6943	23.2213	22.7535	21.8576	21.8762	21.2262	20.4966	22.4595	20.5388	24.531	20.6421	24.8708	21.6399	22.5583	19.5165	21.0749	20.579	23.746	21.9611	20.0673	18.4337		19.5168	19.4663	21.9981	24.0308	18.9844	19.2573	20.7604	23.4038	20.8306		19.321	19.3466
sp|P02545|LMNA_HUMAN	Prelamin-A/C OS=Homo sapiens GN=LMNA PE=1 SV=1	5	18.849	18.6219	18.4818	16.8326	15.0618	17.5968	15.9748	16.1235	18.2938	16.9472		16.5725		19.7694	17.8474	17.024	16.0483	15.5627	16.7164	16.4843	17.4082	17.9795	17.2587	16.8718	19.0355	17.7764	16.7595	18.8665	18.917	19.1131	16.197	16.6904	17.7205	15.2798
sp|P02743|SAMP_HUMAN	Serum amyloid P-component OS=Homo sapiens GN=APCS PE=1 SV=2	2	16.623	18.8284	19.1638	19.0525	17.5189	17.427	17.5923	18.2559	16.6653	17.5725	17.5516	18.1192	17.2574	15.468	18.8625	19.0712	17.4974	17.2581	18.171	17.6498	18.2524	18.0167	17.439	17.265	17.1473	16.1035	18.2129	24.6902	18.4445	16.6833	16.9289	16.5893	16.7677	17.0987	18.5314	17.4307
sp|P02786|TFR1_HUMAN	Transferrin receptor protein 1 OS=Homo sapiens GN=TFRC PE=1 SV=2	2													16.6587	16.0683		15.884	16.7188	15.8768							17.8929	17.9114	16.9905	16.3049	19.7134	18.2261
sp|P02788|TRFL_HUMAN	Lactotransferrin OS=Homo sapiens GN=LTF PE=1 SV=6	1	16.2149	16.4773	17.6899	15.617	15.6595	15.4083							16.149	16.7679	17.402		15.9006		17.5055	15.7143	16.4085				16.4196	15.6965	16.9784		14.7043		16.7488	16.7103	15.8543		16.3315
sp|P02794|FRIH_HUMAN	Ferritin heavy chain OS=Homo sapiens GN=FTH1 PE=1 SV=2	1																									14.7788	15.1063	15.7142			13.9894
sp|P02810|PRPC_HUMAN	Salivary acidic proline-rich phosphoprotein 1/2 OS=Homo sapiens GN=PRH1 PE=1 SV=2	2	15.5058			14.0096		13.3423							14.7337	14.4817	17.1665	14.449	15.8966	16.4045	15.9219	15.5432	16.439				14.8737	15.1819	16.3839		14.5379	17.9562	15.1801	13.0816	14.8417	14.195		15.044
[truncated: 535 more rows]

## Sheet: Column legend
Minresults	Combined results of T test and G test
Protein Name
PNNL FASTA Protein Description
Total Peptide Count	Unique peptides detected
MinPvalue(8 hr)	lowest P value from T test or G test
MinPvalue(16 hr)	lowest P value from T test or G test
MinPvalue(24 hr)	lowest P value from T test or G test
[truncated: 78 more rows]
